# Supplementary material for: Acute measures of upper thermal and hypoxia tolerance are not reliable predictors of mortality following environmental challenges in rainbow trout (Oncorhynchus mykiss)
Source: Conserv Physiol. 2021 Dec 23;9(1):coab095. doi: 10.1093/conphys/coab095 (PMC8710852; doi:10.1093/conphys/coab095)
Supplement: supp_coab095 [file supp_coab095.zip]

Archive with 3 entries (3 files):
- Strowbridge et al. May 31 2021 raw data (acute trial data).xlsx
- Strowbridge et al. May 31 2021 raw data (Post-trial mortality)1.xlsx
- Strowbridge et al. Nov 16 2021 supplemental figures and tables.docx
