# Supplementary material for: Acute measures of upper thermal and hypoxia tolerance are not reliable predictors of mortality following environmental challenges in rainbow trout (Oncorhynchus mykiss)
Source: Conserv Physiol. 2021 Dec 23;9(1):coab095. doi: 10.1093/conphys/coab095 (PMC8710852; doi:10.1093/conphys/coab095)
Supplement: supp_coab095 [file supp_coab095.zip › Strowbridge et al. May 31 2021 raw data (acute trial data).xlsx]

## Sheet: AllstrainsfryCTmax
HEX Tag ID	Scan Date	Scan Time	Group	Trial	Fish Order	CTmax	Strain	Length (mm)	Weight (g)	Comments	Brood Year	Strain/Brood Year	Strain/Brood Year/lifestage
				Temperature		26.9	BW		5.06		2017	BW1	BW1Fry
				Temperature		27.1	BW		5.05		2017	BW1	BW1Fry
				Temperature		27.1	BW		6.26		2017	BW1	BW1Fry
				Temperature		27.2	BW		3.94		2017	BW1	BW1Fry
				Temperature		27.3	BW		4.75		2017	BW1	BW1Fry
				Temperature		27.3	BW		6.8		2017	BW1	BW1Fry
				Temperature		27.3	BW		8.21		2017	BW1	BW1Fry
				Temperature		27.4	BW		8.54		2017	BW1	BW1Fry
				Temperature		27.5	BW		4.46		2017	BW1	BW1Fry
				Temperature		27.5	BW		2.91		2017	BW1	BW1Fry
				Temperature		27.6	BW		2.95		2017	BW1	BW1Fry
				Temperature		27.6	BW		3.47		2017	BW1	BW1Fry
				Temperature		27.7	BW		5.47		2017	BW1	BW1Fry
				Temperature		27.7	BW		2.91		2017	BW1	BW1Fry
				Temperature		27.8	BW		4.58		2017	BW1	BW1Fry
				Temperature		27.8	BW		9.13		2017	BW1	BW1Fry
				Temperature		27.8	BW		7.47		2017	BW1	BW1Fry
				Temperature		27.8	BW		2.92		2017	BW1	BW1Fry
				Temperature		27.9	BW		3.47		2017	BW1	BW1Fry
				Temperature		27.9	BW		5.19		2017	BW1	BW1Fry
				Temperature		27.9	BW		6.14		2017	BW1	BW1Fry
				Temperature		27.9	BW		4.22		2017	BW1	BW1Fry
				Temperature		28	BW		5.53		2017	BW1	BW1Fry
				Temperature		28.1	BW		5.79		2017	BW1	BW1Fry
				Temperature		28.1	BW		5.52		2017	BW1	BW1Fry
				Temperature		28.2	BW		3.47		2017	BW1	BW1Fry
				Temperature		28.2	BW		5.15		2017	BW1	BW1Fry
				Temperature		28.2	BW		4.34		2017	BW1	BW1Fry
				Temperature		28.3	BW		2.52		2017	BW1	BW1Fry
				Temperature		28.3	BW		9.21		2017	BW1	BW1Fry
				Temperature		28.4	BW		4.84		2017	BW1	BW1Fry
				Temperature		28.4	BW		3.94		2017	BW1	BW1Fry
				Temperature		28.4	BW		6.22		2017	BW1	BW1Fry
				Temperature		28.5	BW		5.29		2017	BW1	BW1Fry
				Temperature		28.5	BW		6.55		2017	BW1	BW1Fry
				Temperature		28.5	BW		5.66		2017	BW1	BW1Fry
				Temperature		28.5	BW		4.6		2017	BW1	BW1Fry
				Temperature		28.6	BW		6.21		2017	BW1	BW1Fry
				Temperature		28.6	BW		5.42		2017	BW1	BW1Fry
				Temperature		28.6	BW		2.93		2017	BW1	BW1Fry
				Temperature		27.7	BW		7.24		2017	BW1	BW1Fry
				Temperature		27.7	BW		5.93		2017	BW1	BW1Fry
				Temperature		28.8	BW		3.09		2017	BW1	BW1Fry
				Temperature		28.8	BW		4.92		2017	BW1	BW1Fry
				Temperature		28.8	BW		5.13		2017	BW1	BW1Fry
				Temperature		28.8	BW		8.22		2017	BW1	BW1Fry
				Temperature		28.8	BW		5.6		2017	BW1	BW1Fry
				Temperature		28.8	BW		5.44		2017	BW1	BW1Fry
				Temperature		28.8	BW		3.91		2017	BW1	BW1Fry
				Temperature		28.8	BW		2.94		2017	BW1	BW1Fry
				Temperature		27	BW		5.05		2017	BW1	BW1Fry
				Temperature		27.3	BW		4.81		2017	BW1	BW1Fry
				Temperature		27.3	BW		4.34		2017	BW1	BW1Fry
				Temperature		27.6	BW		5.4		2017	BW1	BW1Fry
				Temperature		27.7	BW		3.52		2017	BW1	BW1Fry
				Temperature		27.8	BW		3.35		2017	BW1	BW1Fry
				Temperature		27.9	BW		3.29		2017	BW1	BW1Fry
				Temperature		27.9	BW		6.57		2017	BW1	BW1Fry
				Temperature		28.1	BW		4.79		2017	BW1	BW1Fry
				Temperature		28.1	BW		7.79		2017	BW1	BW1Fry
				Temperature		28.1	BW		3.87		2017	BW1	BW1Fry
				Temperature		28.1	BW		5.02		2017	BW1	BW1Fry
				Temperature		28.2	BW		5.15		2017	BW1	BW1Fry
				Temperature		28.2	BW		3.4		2017	BW1	BW1Fry
				Temperature		28.2	BW		3.41		2017	BW1	BW1Fry
				Temperature		28.2	BW		3.62		2017	BW1	BW1Fry
				Temperature		28.3	BW		2.67		2017	BW1	BW1Fry
				Temperature		28.3	BW		4.79		2017	BW1	BW1Fry
				Temperature		28.3	BW		3.35		2017	BW1	BW1Fry
				Temperature		28.3	BW		3.8		2017	BW1	BW1Fry
				Temperature		28.3	BW		6.72		2017	BW1	BW1Fry
				Temperature		28.3	BW		3.98		2017	BW1	BW1Fry
				Temperature		28.3	BW		5.49		2017	BW1	BW1Fry
				Temperature		28.3	BW		3.88		2017	BW1	BW1Fry
				Temperature		28.3	BW		6.37		2017	BW1	BW1Fry
				Temperature		28.4	BW		4.41		2017	BW1	BW1Fry
				Temperature		28.4	BW		5.82		2017	BW1	BW1Fry
				Temperature		28.4	BW		3.91		2017	BW1	BW1Fry
				Temperature		28.5	BW		4.56		2017	BW1	BW1Fry
				Temperature		28.5	BW		3.47		2017	BW1	BW1Fry
				Temperature		28.5	BW		9.11		2017	BW1	BW1Fry
				Temperature		28.5	BW		4.45		2017	BW1	BW1Fry
				Temperature		28.6	BW		9.86		2017	BW1	BW1Fry
				Temperature		28.6	BW		3.6		2017	BW1	BW1Fry
				Temperature		28.6	BW		4.76		2017	BW1	BW1Fry
				Temperature		28.6	BW		4.98		2017	BW1	BW1Fry
				Temperature		28.6	BW		3.59		2017	BW1	BW1Fry
				Temperature		28.6	BW		8.27		2017	BW1	BW1Fry
				Temperature		28.6	BW		3.66		2017	BW1	BW1Fry
				Temperature		28.7	BW		10.37		2017	BW1	BW1Fry
				Temperature		28.7	BW		3.32		2017	BW1	BW1Fry
				Temperature		28.7	BW		5.18		2017	BW1	BW1Fry
				Temperature		28.7	BW		3.49		2017	BW1	BW1Fry
				Temperature		28.7	BW		5.77		2017	BW1	BW1Fry
				Temperature		28.7	BW		4.3		2017	BW1	BW1Fry
				Temperature		28.7	BW		7.27		2017	BW1	BW1Fry
				Temperature		28.8	BW		3.92		2017	BW1	BW1Fry
				Temperature		28.8	BW		2.85		2017	BW1	BW1Fry
				Temperature		28.8	BW		7.23		2017	BW1	BW1Fry
				Temperature		28.8	BW		6.21		2017	BW1	BW1Fry
3D6.1D595D22DB	11.19.2018	11:20:03	1	Temperature	1	26.4	BW	60	2.4		2018	BW2	BW2Fry
3D6.1D595D2054	11.19.2018	11:30:28	1	Temperature	3	27.3	BW	64	2.7		2018	BW2	BW2Fry
3D6.1D595D202C	11.19.2018	11:31:51	1	Temperature	4	27.5	BW	76	4.4		2018	BW2	BW2Fry
3D6.1D595D235A	11.19.2018	11:32:35	1	Temperature	5	27.5	BW	62	2.5		2018	BW2	BW2Fry
3D6.1D595D2052	11.19.2018	11:34:59	1	Temperature	6	27.8	BW	63	2.4		2018	BW2	BW2Fry
3D6.1D595D23D7	11.19.2018	11:36:01	1	Temperature	7	27.9	BW	73	4		2018	BW2	BW2Fry
3D6.0018564958	11.19.2018	11:36:24	1	Temperature	9	27.9	BW	59	2.2		2018	BW2	BW2Fry
3D6.1D595D2003	11.19.2018	11:37:21	1	Temperature	10	28	BW	66	3.1		2018	BW2	BW2Fry
3D6.1D595D209A	11.19.2018	11:37:59	1	Temperature	11	28.1	BW	70	3.5		2018	BW2	BW2Fry
3D6.1D595D210F	11.19.2018	11:39:30	1	Temperature	12	28.2	BW	69	3.5		2018	BW2	BW2Fry
3D6.1D595D22D4	11.19.2018	11:40:16	1	Temperature	15	28.3	BW	71	3.9		2018	BW2	BW2Fry
3D6.1D595D21B9	11.19.2018	11:41:03	1	Temperature	20	28.4	BW	64	2.7		2018	BW2	BW2Fry
3D6.1D595D233F	11.19.2018	11:41:13	1	Temperature	21	28.4	BW	75	4.6		2018	BW2	BW2Fry
3D6.1D595D224F	11.19.2018	11:41:41	1	Temperature	25	28.4	BW	66	2.8		2018	BW2	BW2Fry
3D6.1D595D21B2	11.19.2018	11:43:22	1	Temperature	38	28.6	BW	72	4		2018	BW2	BW2Fry
3D6.1D595D2259	11.19.2018	11:43:35	1	Temperature	41	28.6	BW	72	4.1		2018	BW2	BW2Fry
3D6.1D595D223F	11.19.2018	11:43:38	1	Temperature	42	28.6	BW	69	3.6		2018	BW2	BW2Fry
3D6.1D595D2359	11.19.2018	11:43:52	1	Temperature	45	28.6	BW	70	3.6		2018	BW2	BW2Fry
3D6.1D595D2388	11.19.2018	11:43:56	1	Temperature	46	28.6	BW	58	1.9		2018	BW2	BW2Fry
3D6.0018564950	11.19.2018	11:44:07	1	Temperature	49	28.6	BW	80	5.2		2018	BW2	BW2Fry
3D6.1D595D2136	11.19.2018	11:44:12	1	Temperature	50	28.6	BW	68	3.5		2018	BW2	BW2Fry
3D6.1D595D2078	11.19.2018	11:44:27	1	Temperature	55	28.6	BW	68	3		2018	BW2	BW2Fry
3D6.1D595D21E5	11.19.2018	11:44:39	1	Temperature	59	28.6	BW	68	3.3		2018	BW2	BW2Fry
3D6.1D595D2080	11.19.2018	11:44:42	1	Temperature	60	28.7	BW	68	3.5		2018	BW2	BW2Fry
3D6.1D595D1F7F	11.19.2018	11:44:45	1	Temperature	61	28.7	BW	74	4.4		2018	BW2	BW2Fry
3D6.1D595D2094	11.19.2018	11:45:02	1	Temperature	66	28.7	BW	66	2.9		2018	BW2	BW2Fry
3D6.1D595D22F0	11.19.2018	11:45:19	1	Temperature	71	28.7	BW	67	3.1		2018	BW2	BW2Fry
3D6.1D595D230C	11.19.2018	11:45:22	1	Temperature	72	28.7	BW	65	2.7		2018	BW2	BW2Fry
3D6.1D595D20C8	11.19.2018	11:45:51	1	Temperature	81	28.7	BW	72	3.8		2018	BW2	BW2Fry
3D6.1D595D2079	11.19.2018	11:46:06	1	Temperature	84	28.8	BW	60	2.2		2018	BW2	BW2Fry
3D6.1D595D21A4	11.19.2018	11:46:15	1	Temperature	86	28.8	BW	67	3.1		2018	BW2	BW2Fry
3D6.001856491E	11.19.2018	11:46:18	1	Temperature	87	28.8	BW	68	3.2		2018	BW2	BW2Fry
3D6.1D595D1F94	11.19.2018	11:46:43	1	Temperature	91	28.8	BW	69	3.2		2018	BW2	BW2Fry
3D6.1D595D208D	11.19.2018	11:47:07	1	Temperature	96	28.9	BW	64	2.5		2018	BW2	BW2Fry
3D6.1D595D21CF	11.20.2018	11:14:42	2	Temperature	2	27.8	BW	62	2.4		2018	BW2	BW2Fry
3D6.1D595D234D	11.20.2018	11:18:13	2	Temperature	3	28.1	BW	69	3.6		2018	BW2	BW2Fry
3D6.1D595D2251	11.20.2018	11:18:38	2	Temperature	5	28.1	BW	62	2.8		2018	BW2	BW2Fry
3D6.1D595D213C	11.20.2018	11:19:10	2	Temperature	7	28.2	BW	74	4.4		2018	BW2	BW2Fry
3D6.1D595D23EF	11.20.2018	11:19:22	2	Temperature	8	28.2	BW	59	2.2		2018	BW2	BW2Fry
3D6.1D595D2281	11.20.2018	11:20:39	2	Temperature	13	28.3	BW	68	3.6		2018	BW2	BW2Fry
3D6.1D595D2142	11.20.2018	11:21:28	2	Temperature	16	28.4	BW	78	4.9		2018	BW2	BW2Fry
3D6.1D595D2212	11.20.2018	11:22:03	2	Temperature	23	28.5	BW	73	3.9		2018	BW2	BW2Fry
3D6.1D595D226E	11.20.2018	11:22:15	2	Temperature	24	28.5	BW	63	2.8		2018	BW2	BW2Fry
3D6.1D595D22DC	11.20.2018	11:22:31	2	Temperature	26	28.5	BW	65	3.1		2018	BW2	BW2Fry
3D6.1D595D2135	11.20.2018	11:22:38	2	Temperature	27	28.5	BW	68	3.4		2018	BW2	BW2Fry
3D6.1D595D1F63	11.20.2018	11:23:09	2	Temperature	33	28.6	BW	75	4.4		2018	BW2	BW2Fry
3D6.0018564914	11.20.2018	11:23:15	2	Temperature	34	28.6	BW	71	3.7		2018	BW2	BW2Fry
3D6.1D595D1FD2	11.20.2018	11:23:18	2	Temperature	35	28.6	BW	68	3.4		2018	BW2	BW2Fry
3D6.1D595D21A9	11.20.2018	11:23:31	2	Temperature	37	28.6	BW	71	3.9		2018	BW2	BW2Fry
3D6.1D595D1FD8	11.20.2018	11:23:46	2	Temperature	42	28.6	BW	62	2.7		2018	BW2	BW2Fry
3D6.1D595D232A	11.20.2018	11:23:58	2	Temperature	46	28.6	BW	60	2.4		2018	BW2	BW2Fry
3D6.1D595D22C2	11.20.2018	11:24:30	2	Temperature	55	28.7	BW	73	4.2		2018	BW2	BW2Fry
3D6.1D595D2248	11.20.2018	11:24:38	2	Temperature	57	28.7	BW	65	3.2		2018	BW2	BW2Fry
3D6.1D595D2280	11.20.2018	11:24:59	2	Temperature	64	28.7	BW	64	2.8		2018	BW2	BW2Fry
3D6.1D595D22F2	11.20.2018	11:25:12	2	Temperature	68	28.7	BW	61	2.5		2018	BW2	BW2Fry
3D6.001856493A	11.20.2018	11:25:23	2	Temperature	71	28.7	BW	66	3.1		2018	BW2	BW2Fry
3D6.1D595D22BB	11.20.2018	11:25:27	2	Temperature	72	28.7	BW	64	2.9		2018	BW2	BW2Fry
3D6.1D595D1F5C	11.20.2018	11:25:36	2	Temperature	75	28.8	BW	66	2.9		2018	BW2	BW2Fry
3D6.1D595D2294	11.20.2018	11:25:39	2	Temperature	76	28.8	BW	63	2.5		2018	BW2	BW2Fry
3D6.1D595D2024	11.20.2018	11:25:44	2	Temperature	77	28.8	BW	57	2.2		2018	BW2	BW2Fry
3D6.1D595D2073	11.20.2018	11:25:47	2	Temperature	78	28.8	BW	66	2.9		2018	BW2	BW2Fry
3D6.1D595D22F5	11.20.2018	11:25:50	2	Temperature	79	28.8	BW	70	3.7		2018	BW2	BW2Fry
3D6.1D595D2317	11.20.2018	11:26:09	2	Temperature	84	28.8	BW	68	3.2		2018	BW2	BW2Fry
3D6.0018564930	11.20.2018	11:26:28	2	Temperature	89	28.8	BW	66	2.8		2018	BW2	BW2Fry
3D6.1D595D2167	11.20.2018	11:26:36	2	Temperature	90	28.8	BW	71	3.5		2018	BW2	BW2Fry
3D6.1D595D21AC	11.20.2018	11:27:08	2	Temperature	95	28.8	BW	64	2.9		2018	BW2	BW2Fry
3D6.1D595D23FA	11.20.2018	11:28:07	2	Temperature	99	29	BW	66	2.6		2018	BW2	BW2Fry
3D6.1D595D1FD1	11.21.2018	11:40:13	3	Temperature	1	27.3	BW	68	3.2		2018	BW2	BW2Fry
3D6.1D595D2292	11.21.2018	11:41:09	3	Temperature	2	27.4	BW	69	3.7		2018	BW2	BW2Fry
3D6.1D595D206B	11.21.2018	11:44:01	3	Temperature	4	27.7	BW	66	3.2		2018	BW2	BW2Fry
3D6.1D595D226A	11.21.2018	11:46:01	3	Temperature	5	28	BW	74	4.5		2018	BW2	BW2Fry
3D6.1D595D20CB	11.21.2018	11:46:22	3	Temperature	8	28	BW	70	3.7		2018	BW2	BW2Fry
3D6.1D595D2254	11.21.2018	11:48:49	3	Temperature	11	28.3	BW	72	3.9		2018	BW2	BW2Fry
3D6.1D595D2246	11.21.2018	11:50:17	3	Temperature	14	28.5	BW	66	3		2018	BW2	BW2Fry
3D6.1D595D2184	11.21.2018	11:50:29	3	Temperature	16	28.5	BW	64	2.6		2018	BW2	BW2Fry
3D6.1D595D234E	11.21.2018	11:50:36	3	Temperature	17	28.5	BW	68	3.3		2018	BW2	BW2Fry
3D6.1D595D20EC	11.21.2018	11:51:04	3	Temperature	22	28.6	BW	74	4.2		2018	BW2	BW2Fry
3D6.1D595D21F9	11.21.2018	11:51:24	3	Temperature	26	28.6	BW	66	3		2018	BW2	BW2Fry
3D6.1D595D232E	11.21.2018	11:51:33	3	Temperature	28	28.6	BW	68	3.5		2018	BW2	BW2Fry
3D6.1D595D2160	11.21.2018	11:52:18	3	Temperature	37	28.7	BW	65	2.9		2018	BW2	BW2Fry
3D6.1D595D1F76	11.21.2018	11:52:33	3	Temperature	40	28.7	BW	74	3.5		2018	BW2	BW2Fry
3D6.1D595D21E1	11.21.2018	11:52:42	3	Temperature	42	28.7	BW	87	7.4		2018	BW2	BW2Fry
3D6.1D595D2348	11.21.2018	11:52:45	3	Temperature	43	28.7	BW	79	4.9		2018	BW2	BW2Fry
3D6.1D595D236D	11.21.2018	11:53:19	3	Temperature	52	28.7	BW	63	2.7		2018	BW2	BW2Fry
3D6.1D595D2163	11.21.2018	11:53:29	3	Temperature	55	28.8	BW	66	2.8		2018	BW2	BW2Fry
3D6.1D595D2264	11.21.2018	11:53:43	3	Temperature	59	28.8	BW	60	2.2		2018	BW2	BW2Fry
3D6.1D595D1FD0	11.21.2018	11:53:53	3	Temperature	61	28.8	BW	71	3.8		2018	BW2	BW2Fry
3D6.1D595D230D	11.21.2018	11:54:16	3	Temperature	67	28.8	BW	59	2.3		2018	BW2	BW2Fry
3D6.1D595D208C	11.21.2018	11:54:25	3	Temperature	70	28.8	BW	72	3.4		2018	BW2	BW2Fry
3D6.1D595D222B	11.21.2018	11:54:35	3	Temperature	74	28.8	BW	63	2.3		2018	BW2	BW2Fry
3D6.1D595D232F	11.21.2018	11:54:57	3	Temperature	82	28.9	BW	70	3.9		2018	BW2	BW2Fry
3D6.1D595D22A1	11.21.2018	11:55:00	3	Temperature	83	28.9	BW	64	2.7		2018	BW2	BW2Fry
3D6.1D595D1FEB	11.21.2018	11:55:08	3	Temperature	86	28.9	BW	74	4.2		2018	BW2	BW2Fry
3D6.1D595D21E2	11.21.2018	11:55:11	3	Temperature	87	28.9	BW	68	3.2		2018	BW2	BW2Fry
3D6.1D595D219A	11.21.2018	11:55:19	3	Temperature	90	28.9	BW	74	4		2018	BW2	BW2Fry
3D6.1D595D2033	11.21.2018	11:55:28	3	Temperature	93	28.9	BW	63	2.6		2018	BW2	BW2Fry
3D6.1D595D211E	11.21.2018	11:55:38	3	Temperature	96	29	BW	71	4.1		2018	BW2	BW2Fry
3D6.1D595D2245	11.21.2018	11:55:43	3	Temperature	98	29	BW	64	2.7		2018	BW2	BW2Fry
3D6.1D595D2049	11.21.2018	11:55:47	3	Temperature	99	29	BW	76	4.6		2018	BW2	BW2Fry
3D6.1D595D2099	11.22.2018	00:05:26	4	Temperature	1	26.9	BW	70	3.5		2018	BW2	BW2Fry
3D6.1D595D23F2	11.22.2018	00:09:25	4	Temperature	2	27.3	BW	64	2.8		2018	BW2	BW2Fry
3D6.1D595D23F9	11.22.2018	00:14:16	4	Temperature	3	27.8	BW	64	2.6		2018	BW2	BW2Fry
3D6.1D595D2129	11.22.2018	00:14:26	4	Temperature	4	27.8	BW	74	4.3		2018	BW2	BW2Fry
3D6.1D595D2153	11.22.2018	00:15:13	4	Temperature	6	27.9	BW	70	3.8		2018	BW2	BW2Fry
3D6.1D595D23CF	11.22.2018	00:15:57	4	Temperature	7	27.9	BW	62	2.3		2018	BW2	BW2Fry
3D6.1D595D218F	11.22.2018	00:19:41	4	Temperature	9	28.3	BW	73	4.2		2018	BW2	BW2Fry
3D6.1D595D2169	11.22.2018	00:20:00	4	Temperature	10	28.3	BW	70	3.7		2018	BW2	BW2Fry
3D6.0018564917	11.22.2018	00:20:04	4	Temperature	11	28.3	BW	59	2.2		2018	BW2	BW2Fry
3D6.1D595D222C	11.22.2018	00:21:04	4	Temperature	12	28.4	BW	69	3.5		2018	BW2	BW2Fry
3D6.1D595D23CC	11.22.2018	00:21:19	4	Temperature	13	28.4	BW	71	3.7		2018	BW2	BW2Fry
3D6.1D595D1FF1	11.22.2018	00:21:32	4	Temperature	15	28.4	BW	59	1.9		2018	BW2	BW2Fry
3D6.1D595D22D5	11.22.2018	00:21:50	4	Temperature	16	28.5	BW	84	6.4		2018	BW2	BW2Fry
3D6.1D595D22EC	11.22.2018	00:21:58	4	Temperature	18	28.5	BW	69	3.4		2018	BW2	BW2Fry
3D6.1D595D21CC	11.22.2018	00:22:10	4	Temperature	20	28.5	BW	63	2.5		2018	BW2	BW2Fry
3D6.1D595D23AD	11.22.2018	00:22:24	4	Temperature	23	28.5	BW	78	4.7		2018	BW2	BW2Fry
3D6.1D595D2207	11.22.2018	00:22:36	4	Temperature	26	28.5	BW	74	4.2		2018	BW2	BW2Fry
3D6.1D595D2255	11.22.2018	00:22:41	4	Temperature	27	28.5	BW	76	3.8		2018	BW2	BW2Fry
3D6.1D595D2070	11.22.2018	00:22:51	4	Temperature	28	28.6	BW	70	3.8		2018	BW2	BW2Fry
3D6.1D595D2018	11.22.2018	00:22:59	4	Temperature	31	28.6	BW	67	3.2		2018	BW2	BW2Fry
3D6.1D595D23ED	11.22.2018	00:23:10	4	Temperature	32	28.6	BW	69	3.4		2018	BW2	BW2Fry
3D6.1D595D218B	11.22.2018	00:23:13	4	Temperature	33	28.6	BW	65	3.2		2018	BW2	BW2Fry
3D6.1D595D230E	11.22.2018	00:23:17	4	Temperature	34	28.6	BW	76	4.7		2018	BW2	BW2Fry
3D6.1D595D2005	11.22.2018	00:24:20	4	Temperature	50	28.7	BW	71	3.8		2018	BW2	BW2Fry
3D6.1D595D21DF	11.22.2018	00:25:08	4	Temperature	63	28.7	BW	61	2.4		2018	BW2	BW2Fry
3D6.1D595D1F9C	11.22.2018	00:25:11	4	Temperature	64	28.7	BW	59	2.1		2018	BW2	BW2Fry
3D6.1D595D2240	11.22.2018	00:25:30	4	Temperature	70	28.8	BW	58	2.1		2018	BW2	BW2Fry
3D6.1D595D2075	11.22.2018	00:25:38	4	Temperature	73	28.8	BW	71	3.6		2018	BW2	BW2Fry
3D6.0018564922	11.22.2018	00:25:45	4	Temperature	75	28.8	BW	70	3.4		2018	BW2	BW2Fry
3D6.1D595D22AD	11.22.2018	00:26:02	4	Temperature	80	28.8	BW	69	3.6		2018	BW2	BW2Fry
3D6.1D595D2091	11.22.2018	00:26:09	4	Temperature	82	28.8	BW	69	3.2		2018	BW2	BW2Fry
3D6.1D595D2271	11.22.2018	00:26:26	4	Temperature	88	28.8	BW	66	3		2018	BW2	BW2Fry
3D6.1D595D22D3	11.22.2018	00:27:34	4	Temperature	97	29	BW	65	2.6		2018	BW2	BW2Fry
3D6.1D595D2233	11.22.2018	00:27:37	4	Temperature	98	29	BW	69	3.2		2018	BW2	BW2Fry
3D6.1D595D227B	11.23.2018	00:08:01	5	Temperature	1	27	BW	61	2.8		2018	BW2	BW2Fry
3D6.1D595D2076	11.23.2018	00:15:49	5	Temperature	2	27.8	BW	81	5.8		2018	BW2	BW2Fry
3D6.1D595D217E	11.23.2018	00:16:10	5	Temperature	3	27.9	BW	63	2.5		2018	BW2	BW2Fry
3D6.1D595D21BC	11.23.2018	00:16:54	5	Temperature	6	27.9	BW	72	3.9		2018	BW2	BW2Fry
3D6.0018564955	11.23.2018	00:18:58	5	Temperature	8	28.1	BW	68	3.4		2018	BW2	BW2Fry
3D6.1D595D23BD	11.23.2018	00:19:22	5	Temperature	9	28.2	BW	67	3		2018	BW2	BW2Fry
3D6.1D595D21C7	11.23.2018	00:20:04	5	Temperature	10	28.2	BW	65	2.9		2018	BW2	BW2Fry
3D6.0018564925	11.23.2018	00:20:12	5	Temperature	11	28.2	BW	58	2.1		2018	BW2	BW2Fry
3D6.1D595D2339	11.23.2018	00:21:18	5	Temperature	14	28.3	BW	61	2.5		2018	BW2	BW2Fry
3D6.1D595D218A	11.23.2018	00:22:28	5	Temperature	18	28.4	BW	70	3.7		2018	BW2	BW2Fry
3D6.1D595D2171	11.23.2018	00:22:39	5	Temperature	20	28.4	BW	66	3		2018	BW2	BW2Fry
3D6.001856491D	11.23.2018	00:22:46	5	Temperature	21	28.4	BW	61	2.3		2018	BW2	BW2Fry
3D6.1D595D2035	11.23.2018	00:23:42	5	Temperature	32	28.5	BW	74	4.2		2018	BW2	BW2Fry
3D6.1D595D2302	11.23.2018	00:23:53	5	Temperature	35	28.5	BW	84	6		2018	BW2	BW2Fry
3D6.1D595D1F7D	11.23.2018	00:24:17	5	Temperature	41	28.6	BW	65	2.9		2018	BW2	BW2Fry
3D6.1D595D22EE	11.23.2018	00:24:32	5	Temperature	45	28.6	BW	60	2.3		2018	BW2	BW2Fry
3D6.0018564957	11.23.2018	00:24:36	5	Temperature	46	28.6	BW	62	2.5		2018	BW2	BW2Fry
3D6.1D595D2295	11.23.2018	00:24:46	5	Temperature	49	28.6	BW	59	2		2018	BW2	BW2Fry
3D6.1D595D2194	11.23.2018	00:24:58	5	Temperature	53	28.6	BW	66	3.3		2018	BW2	BW2Fry
3D6.1D595D2223	11.23.2018	00:25:40	5	Temperature	63	28.7	BW	77	4.8		2018	BW2	BW2Fry
3D6.1D595D233B	11.23.2018	00:25:44	5	Temperature	64	28.7	BW	69	3.6		2018	BW2	BW2Fry
3D6.1D595D21BB	11.23.2018	00:25:51	5	Temperature	66	28.7	BW	65	3.1		2018	BW2	BW2Fry
3D6.001856490E	11.23.2018	00:25:56	5	Temperature	67	28.7	BW	71	3.9		2018	BW2	BW2Fry
3D6.1D595D22C5	11.23.2018	00:25:59	5	Temperature	68	28.7	BW	75	3.9		2018	BW2	BW2Fry
3D6.1D595D2109	11.23.2018	00:26:06	5	Temperature	70	28.7	BW	64	2.6		2018	BW2	BW2Fry
3D6.1D595D215D	11.23.2018	00:26:18	5	Temperature	74	28.8	BW	66	3.2		2018	BW2	BW2Fry
3D6.001856491B	11.23.2018	00:26:31	5	Temperature	77	28.8	BW	67	3.3		2018	BW2	BW2Fry
3D6.1D595D230B	11.23.2018	00:26:34	5	Temperature	78	28.8	BW	62	2.6		2018	BW2	BW2Fry
3D6.1D595D210A	11.23.2018	00:27:59	5	Temperature	96	28.9	BW	68	3.6		2018	BW2	BW2Fry
3D6.1D595D1F99	11.27.2018	11:11:14	7	Temperature	1	26.9	BW	69	3.7		2018	BW2	BW2Fry
3D6.1D595D2000	11.27.2018	11:14:04	7	Temperature	2	27.2	BW	61	2.6		2018	BW2	BW2Fry
3D6.1D595D20DF	11.27.2018	11:15:19	7	Temperature	3	27.3	BW	67	3.2		2018	BW2	BW2Fry
3D6.1D595D23D3	11.27.2018	11:19:46	7	Temperature	6	27.9	BW	70	3.8		2018	BW2	BW2Fry
3D6.1D595D220B	11.27.2018	11:20:29	7	Temperature	7	27.9	BW	70	3.7		2018	BW2	BW2Fry
3D6.1D595D23B2	11.27.2018	11:21:15	7	Temperature	8	28	BW	65	2.7		2018	BW2	BW2Fry
3D6.1D595D1FE9	11.27.2018	11:21:40	7	Temperature	9	28.1	BW	68	3.4		2018	BW2	BW2Fry
3D6.1D595D21B7	11.27.2018	11:22:56	7	Temperature	10	28.2	BW	72	3.9		2018	BW2	BW2Fry
3D6.001856493D	11.27.2018	11:23:25	7	Temperature	12	28.3	BW	72	3.8		2018	BW2	BW2Fry
3D6.1D595D1F92	11.27.2018	11:24:36	7	Temperature	17	28.4	BW	70	3.5		2018	BW2	BW2Fry
3D6.1D595D23E5	11.27.2018	11:24:52	7	Temperature	19	28.4	BW	62	2.4		2018	BW2	BW2Fry
3D6.1D595D2134	11.27.2018	11:25:18	7	Temperature	25	28.5	BW	62	2.4		2018	BW2	BW2Fry
3D6.1D595D1FCA	11.27.2018	11:25:22	7	Temperature	26	28.5	BW	59	2.3		2018	BW2	BW2Fry
3D6.1D595D20CA	11.27.2018	11:25:29	7	Temperature	28	28.5	BW	59	2.4		2018	BW2	BW2Fry
3D6.1D595D1FC4	11.27.2018	11:26:11	7	Temperature	35	28.6	BW	73	4.1		2018	BW2	BW2Fry
3D6.1D595D22FE	11.27.2018	11:26:25	7	Temperature	37	28.6	BW	68	3.6		2018	BW2	BW2Fry
3D6.1D595D21C8	11.27.2018	11:26:33	7	Temperature	39	28.6	BW	68	3.2		2018	BW2	BW2Fry
3D6.1D595D224D	11.27.2018	11:26:42	7	Temperature	41	28.6	BW	61	2.4		2018	BW2	BW2Fry
3D6.1D595D2100	11.27.2018	11:26:50	7	Temperature	43	28.6	BW	67	3		2018	BW2	BW2Fry
3D6.1D595D1FF9	11.27.2018	11:26:53	7	Temperature	44	28.6	BW	71	3.5		2018	BW2	BW2Fry
3D6.1D595D2370	11.27.2018	11:27:15	7	Temperature	50	28.7	BW	65	2.9		2018	BW2	BW2Fry
3D6.1D595D22A3	11.27.2018	11:27:18	7	Temperature	51	28.7	BW	84	6.5		2018	BW2	BW2Fry
3D6.1D595D2268	11.27.2018	11:27:26	7	Temperature	53	28.7	BW	67	3.1		2018	BW2	BW2Fry
3D6.1D595D20E8	11.27.2018	11:27:37	7	Temperature	56	28.7	BW	60	2.7		2018	BW2	BW2Fry
3D6.001856492F	11.27.2018	11:28:00	7	Temperature	63	28.8	BW	64	2.6		2018	BW2	BW2Fry
3D6.1D595D20F7	11.27.2018	11:28:33	7	Temperature	72	28.8	BW	74	4.5		2018	BW2	BW2Fry
3D6.1D595D22E4	11.27.2018	11:28:36	7	Temperature	73	28.8	BW	65	2.8		2018	BW2	BW2Fry
3D6.1D595D23D6	11.27.2018	11:28:44	7	Temperature	75	28.8	BW	67	3.1		2018	BW2	BW2Fry
3D6.1D595D1FC2	11.27.2018	11:28:54	7	Temperature	77	28.8	BW	62	2.4		2018	BW2	BW2Fry
3D9.2794DAA4D0	11.27.2018	11:29:15	7	Temperature	84	28.8	BW	62	2.5		2018	BW2	BW2Fry
3D6.1D595D23D4	11.27.2018	11:29:53	7	Temperature	92	28.9	BW	68	3.2		2018	BW2	BW2Fry
3D6.1D595D220F	11.27.2018	11:30:17	7	Temperature	97	29	BW	68	3.7		2018	BW2	BW2Fry
3D6.1D595D1F8B	11.27.2018	11:30:27	7	Temperature	99	29	BW	65	3		2018	BW2	BW2Fry
3D6.1D595D2297	11.27.2018	11:30:42	7	Temperature	100	29.1	BW	69	3.4		2018	BW2	BW2Fry
3D6.1D595D23F0	11.29.2018	11:28:22	9	Temperature	1	27	BW	68	3		2018	BW2	BW2Fry
3D6.1D595D22F1	11.29.2018	11:36:55	9	Temperature	3	27.8	BW	68	3.6		2018	BW2	BW2Fry
3D6.1D595D204F	11.29.2018	11:37:16	9	Temperature	4	27.8	BW	62	2.4		2018	BW2	BW2Fry
3D6.1D595D235E	11.29.2018	11:38:56	9	Temperature	6	28	BW	71	4		2018	BW2	BW2Fry
3D6.1D595D2335	11.29.2018	11:39:17	9	Temperature	7	28	BW	64	2.8		2018	BW2	BW2Fry
3D6.1D595D2224	11.29.2018	11:41:21	9	Temperature	11	28.2	BW	67	3.2		2018	BW2	BW2Fry
3D6.1D595D231A	11.29.2018	11:41:44	9	Temperature	14	28.2	BW	83	6.8		2018	BW2	BW2Fry
3D6.1D595D231C	11.29.2018	11:41:52	9	Temperature	15	28.2	BW	65	2.8		2018	BW2	BW2Fry
3D6.1D595D22F7	11.29.2018	11:43:10	9	Temperature	20	28.3	BW	64	3		2018	BW2	BW2Fry
3D6.1D595D20F5	11.29.2018	11:44:01	9	Temperature	22	28.4	BW	78	4.8		2018	BW2	BW2Fry
3D6.1D595D2241	11.29.2018	11:44:12	9	Temperature	23	28.4	BW	66	2.8		2018	BW2	BW2Fry
3D6.1D595D223A	11.29.2018	11:44:15	9	Temperature	24	28.4	BW	75	4.6		2018	BW2	BW2Fry
3D6.1D595D2226	11.29.2018	11:44:50	9	Temperature	33	28.5	BW	67	3.2		2018	BW2	BW2Fry
3D6.1D595D2111	11.29.2018	11:44:59	9	Temperature	36	28.5	BW	63	2.5		2018	BW2	BW2Fry
3D6.1D595D212E	11.29.2018	11:45:06	9	Temperature	38	28.5	BW	69	3.6		2018	BW2	BW2Fry
3D6.1D595D215F	11.29.2018	11:45:14	9	Temperature	40	28.5	BW	60	2.1		2018	BW2	BW2Fry
3D6.1D595D21B3	11.29.2018	11:46:52	9	Temperature	58	28.6	BW	65	2.8		2018	BW2	BW2Fry
3D6.1D595D225B	11.29.2018	11:46:55	9	Temperature	59	28.6	BW	61	2.5		2018	BW2	BW2Fry
3D6.1D595D217B	11.29.2018	11:46:58	9	Temperature	60	28.7	BW	67	3.2		2018	BW2	BW2Fry
3D6.1D595D234A	11.29.2018	11:47:00	9	Temperature	61	28.7	BW	61	2.4		2018	BW2	BW2Fry
3D6.1D595D222F	11.29.2018	11:47:08	9	Temperature	64	28.7	BW	66	3		2018	BW2	BW2Fry
3D6.1D595D206F	11.29.2018	11:47:11	9	Temperature	65	28.7	BW	60	2.2		2018	BW2	BW2Fry
3D6.1D595D207B	11.29.2018	11:47:16	9	Temperature	67	28.7	BW	72	4		2018	BW2	BW2Fry
3D6.1D595D2087	11.29.2018	11:47:19	9	Temperature	68	28.7	BW	71	3.5		2018	BW2	BW2Fry
3D6.1D595D2341	11.29.2018	11:47:24	9	Temperature	70	28.7	BW	63	2.6		2018	BW2	BW2Fry
3D6.1D595D2059	11.29.2018	11:48:07	9	Temperature	80	28.8	BW	64	2.7		2018	BW2	BW2Fry
3D6.1D595D1FA9	11.29.2018	11:48:18	9	Temperature	82	28.8	BW	66	3.1		2018	BW2	BW2Fry
3D6.1D595D228C	11.29.2018	11:48:35	9	Temperature	84	28.8	BW	69	3.5		2018	BW2	BW2Fry
3D6.1D595D23D0	11.30.2018	11:24:42	10	Temperature	1	27	BW	68	3.2		2018	BW2	BW2Fry
3D6.1D595D217C	11.30.2018	11:28:44	10	Temperature	3	27.4	BW	66	2.9		2018	BW2	BW2Fry
3D6.1D595D1F88	11.30.2018	11:28:48	10	Temperature	4	27.4	BW	64	3		2018	BW2	BW2Fry
3D6.1D595D1FA6	11.30.2018	11:28:51	10	Temperature	5	27.4	BW	78	4.9		2018	BW2	BW2Fry
3D6.1D595D1F4F	11.30.2018	11:29:35	10	Temperature	7	27.5	BW	75	4.3		2018	BW2	BW2Fry
3D6.1D595D1FE6	11.30.2018	11:30:05	10	Temperature	8	27.5	BW	67	3.3		2018	BW2	BW2Fry
3D6.1D595D2010	11.30.2018	11:30:37	10	Temperature	9	27.6	BW	68	3.6		2018	BW2	BW2Fry
3D6.1D595D2278	11.30.2018	11:33:00	10	Temperature	10	27.8	BW	68	3.5		2018	BW2	BW2Fry
3D6.1D595D2176	11.30.2018	11:33:48	10	Temperature	11	27.9	BW	65	2.7		2018	BW2	BW2Fry
3D6.1D595D21CA	11.30.2018	11:33:54	10	Temperature	12	27.9	BW	73	4.1		2018	BW2	BW2Fry
3D6.1D595D2287	11.30.2018	11:34:33	10	Temperature	13	28	BW	66	2.9		2018	BW2	BW2Fry
3D6.1D595D23B5	11.30.2018	11:35:39	10	Temperature	15	28.1	BW	75	4.5		2018	BW2	BW2Fry
3D6.1D595D2088	11.30.2018	11:36:31	10	Temperature	16	28.2	BW	66	3.1		2018	BW2	BW2Fry
3D6.1D595D2351	11.30.2018	11:37:53	10	Temperature	19	28.3	BW	74	4.4		2018	BW2	BW2Fry
3D6.1D595D1FB3	11.30.2018	11:40:53	10	Temperature	29	28.6	BW	62	2.5		2018	BW2	BW2Fry
3D6.1D595D23BA	11.30.2018	11:41:06	10	Temperature	32	28.6	BW	66	2.8		2018	BW2	BW2Fry
3D6.1D595D23D1	11.30.2018	11:41:25	10	Temperature	38	28.6	BW	69	3.5		2018	BW2	BW2Fry
3D6.1D595D2380	11.30.2018	11:41:29	10	Temperature	39	28.6	BW	65	2.6		2018	BW2	BW2Fry
3D6.1D595D2399	11.30.2018	11:41:49	10	Temperature	45	28.7	BW	68	3.3		2018	BW2	BW2Fry
3D6.0018564938	11.30.2018	11:42:11	10	Temperature	50	28.7	BW	62	2.4		2018	BW2	BW2Fry
3D6.1D595D232C	11.30.2018	11:42:19	10	Temperature	52	28.7	BW	63	2.7		2018	BW2	BW2Fry
3D6.1D595D21D2	11.30.2018	11:42:26	10	Temperature	54	28.7	BW	64	2.6		2018	BW2	BW2Fry
3D6.1D595D2315	11.30.2018	11:42:31	10	Temperature	56	28.7	BW	75	3.9		2018	BW2	BW2Fry
3D6.1D595D1FD6	11.30.2018	11:42:41	10	Temperature	59	28.7	BW	72	4.1		2018	BW2	BW2Fry
3D6.1D595D2352	11.30.2018	11:42:54	10	Temperature	63	28.7	BW	71	3.8		2018	BW2	BW2Fry
3D6.1D595D21FA	11.30.2018	11:43:01	10	Temperature	65	28.7	BW	69	3.4		2018	BW2	BW2Fry
3D6.1D595D2210	11.30.2018	11:43:04	10	Temperature	66	28.7	BW	68	3.2		2018	BW2	BW2Fry
3D6.1D595D21A0	11.30.2018	11:43:07	10	Temperature	67	28.7	BW	70	3.5		2018	BW2	BW2Fry
3D6.1D595D20E4	11.30.2018	11:43:33	10	Temperature	75	28.8	BW	70	3.7		2018	BW2	BW2Fry
3D6.1D595D212F	11.30.2018	11:43:42	10	Temperature	79	28.8	BW	66	2.8		2018	BW2	BW2Fry
3D6.1D595D2227	11.30.2018	11:43:49	10	Temperature	81	28.8	BW	68	3.2		2018	BW2	BW2Fry
3D6.001856492B	11.30.2018	11:44:11	10	Temperature	85	28.8	BW	62	2.5		2018	BW2	BW2Fry
3D6.1D595D2012	11.30.2018	11:44:30	10	Temperature	90	28.8	BW	66	2.9		2018	BW2	BW2Fry
3D6.0018564921	11.30.2018	11:44:37	10	Temperature	91	28.9	BW	62	2.4		2018	BW2	BW2Fry
3D6.1D595D22B0	11.30.2018	11:44:42	10	Temperature	92	28.9	BW	69	3.3		2018	BW2	BW2Fry
3D6.1D595D2114	11.30.2018	11:44:49	10	Temperature	94	28.9	BW	67	3		2018	BW2	BW2Fry
3D6.1D595D2137	11.30.2018	14:43:58	10	Temperature	18	28.3	BW	76	4.4	fish fell on floor and was scanned after trial	2018	BW2	BW2Fry
3D6.1D595D1FF5	12.03.2018	11:00:57	11	Temperature	1	27.8	BW	64	3.1		2018	BW2	BW2Fry
3D6.1D595D22BA	12.03.2018	11:01:48	11	Temperature	2	27.9	BW	76	4.6		2018	BW2	BW2Fry
3D6.1D595D1FDF	12.03.2018	11:01:58	11	Temperature	3	27.9	BW	74	4.5		2018	BW2	BW2Fry
3D6.1D595D23A4	12.03.2018	11:02:34	11	Temperature	4	28	BW	71	3.9		2018	BW2	BW2Fry
3D6.1D595D201E	12.03.2018	11:03:28	11	Temperature	6	28.1	BW	79	5.3		2018	BW2	BW2Fry
3D6.1D595D1FEE	12.03.2018	11:05:35	11	Temperature	10	28.3	BW	64	2.6		2018	BW2	BW2Fry
3D6.1D595D23C6	12.03.2018	11:06:11	11	Temperature	13	28.4	BW	67	3		2018	BW2	BW2Fry
3D6.1D595D2365	12.03.2018	11:07:33	11	Temperature	26	28.5	BW	69	3.5		2018	BW2	BW2Fry
3D6.1D595D21E9	12.03.2018	11:07:37	11	Temperature	27	28.5	BW	65	3		2018	BW2	BW2Fry
3D6.1D595D21F4	12.03.2018	11:08:06	11	Temperature	35	28.6	BW	66	3		2018	BW2	BW2Fry
3D6.1D595D2063	12.03.2018	11:08:09	11	Temperature	36	28.6	BW	67	3.5		2018	BW2	BW2Fry
3D6.1D595D22CF	12.03.2018	11:08:21	11	Temperature	40	28.6	BW	60	2.5		2018	BW2	BW2Fry
3D6.1D595D23B3	12.03.2018	11:08:24	11	Temperature	41	28.6	BW	73	4		2018	BW2	BW2Fry
3D6.1D595D22AF	12.03.2018	11:08:43	11	Temperature	46	28.6	BW	70	3.3		2018	BW2	BW2Fry
3D6.1D595D23D2	12.03.2018	11:09:02	11	Temperature	52	28.7	BW	66	2.9		2018	BW2	BW2Fry
3D6.1D595D205E	12.03.2018	11:09:14	11	Temperature	56	28.7	BW	67	3.1		2018	BW2	BW2Fry
3D6.1D595D23AB	12.03.2018	11:09:29	11	Temperature	60	28.7	BW	70	3.6		2018	BW2	BW2Fry
3D6.1D595D216E	12.03.2018	11:09:48	11	Temperature	65	28.8	BW	75	4.6		2018	BW2	BW2Fry
3D6.1D595D225A	12.03.2018	11:10:04	11	Temperature	70	28.8	BW	64	2.7		2018	BW2	BW2Fry
3D6.1D595D208F	12.03.2018	11:10:12	11	Temperature	71	28.8	BW	70	3.9		2018	BW2	BW2Fry
3D6.1D595D200C	12.03.2018	11:10:14	11	Temperature	72	28.8	BW	66	2.9		2018	BW2	BW2Fry
3D6.1D595D2002	12.03.2018	11:10:34	11	Temperature	77	28.8	BW	68	3.5		2018	BW2	BW2Fry
3D6.1D595D2350	12.03.2018	11:10:40	11	Temperature	79	28.8	BW	60	2.4		2018	BW2	BW2Fry
3D6.1D595D2208	12.03.2018	11:10:42	11	Temperature	80	28.8	BW	72	4.1		2018	BW2	BW2Fry
3D6.1D595D2305	12.03.2018	11:10:53	11	Temperature	83	28.9	BW	68	3.2		2018	BW2	BW2Fry
3D6.1D595D20E5	12.03.2018	11:11:06	11	Temperature	85	28.9	BW	65	2.6		2018	BW2	BW2Fry
3D6.1D595D2069	12.03.2018	11:11:11	11	Temperature	87	28.9	BW	65	3		2018	BW2	BW2Fry
3D6.1D595D21FD	12.03.2018	11:11:21	11	Temperature	89	28.9	BW	63	2.9		2018	BW2	BW2Fry
3D6.1D595D2209	12.03.2018	11:11:32	11	Temperature	92	28.9	BW	67	3.2		2018	BW2	BW2Fry
3D6.0018564944	12.03.2018	11:11:36	11	Temperature	93	28.9	BW	63	2.8		2018	BW2	BW2Fry
3D6.1D595D20D2	12.03.2018	11:11:40	11	Temperature	94	28.9	BW	68	2.9		2018	BW2	BW2Fry
3D6.1D595D231E	12.03.2018	11:11:46	11	Temperature	96	28.9	BW	68	3.4		2018	BW2	BW2Fry
3D6.1D595D232D	12.03.2018	11:11:50	11	Temperature	97	28.9	BW	67	2.8		2018	BW2	BW2Fry
3D6.1D595D2200	12.04.2018	10:51:05	12	Temperature	1	24.6	BW	64	2.9	tail gone	2018	BW2	BW2Fry
3D6.1D595D2141	12.04.2018	11:15:21	12	Temperature	2	27.1	BW	68	3.2		2018	BW2	BW2Fry
3D6.1D595D22A7	12.04.2018	11:22:02	12	Temperature	4	27.8	BW	60	2.3		2018	BW2	BW2Fry
3D6.1D595D22A8	12.04.2018	11:22:15	12	Temperature	5	27.8	BW	63	2.4		2018	BW2	BW2Fry
3D6.1D595D23AE	12.04.2018	11:23:12	12	Temperature	6	27.9	BW	66	3.1		2018	BW2	BW2Fry
3D6.1D595D20EA	12.04.2018	11:23:43	12	Temperature	7	27.9	BW	73	4.4		2018	BW2	BW2Fry
3D6.1D595D1FA2	12.04.2018	11:27:50	12	Temperature	11	28.4	BW	65	2.8		2018	BW2	BW2Fry
3D6.1D595D23E1	12.04.2018	11:28:10	12	Temperature	13	28.5	BW	74	4.2		2018	BW2	BW2Fry
3D6.1D595D221F	12.04.2018	11:28:19	12	Temperature	14	28.5	BW	63	2.5		2018	BW2	BW2Fry
3D6.1D595D1FFB	12.04.2018	11:28:42	12	Temperature	16	28.5	BW	63	2.5		2018	BW2	BW2Fry
3D6.1D595D2046	12.04.2018	11:29:25	12	Temperature	23	28.6	BW	64	2.8		2018	BW2	BW2Fry
3D6.1D595D2193	12.04.2018	11:29:32	12	Temperature	26	28.6	BW	63	2.5		2018	BW2	BW2Fry
3D6.1D595D2293	12.04.2018	11:29:49	12	Temperature	32	28.6	BW	66	2.9		2018	BW2	BW2Fry
3D6.1D595D22F8	12.04.2018	11:30:17	12	Temperature	40	28.7	BW	59	2.1		2018	BW2	BW2Fry
3D6.1D595D2066	12.04.2018	11:30:49	12	Temperature	50	28.7	BW	71	3.7		2018	BW2	BW2Fry
3D6.1D595D2327	12.04.2018	11:30:56	12	Temperature	52	28.8	BW	64	2.8		2018	BW2	BW2Fry
3D6.1D595D23CE	12.04.2018	11:31:09	12	Temperature	56	28.8	BW	65	2.7		2018	BW2	BW2Fry
3D6.1D595D21C3	12.04.2018	11:31:11	12	Temperature	57	28.8	BW	63	2.6		2018	BW2	BW2Fry
3D6.1D595D22C8	12.04.2018	11:31:14	12	Temperature	58	28.8	BW	64	2.6		2018	BW2	BW2Fry
3D6.1D595D22AA	12.04.2018	11:31:37	12	Temperature	64	28.8	BW	74	4.6		2018	BW2	BW2Fry
3D6.1D595D22E7	12.04.2018	11:31:53	12	Temperature	70	28.9	BW	77	4.3		2018	BW2	BW2Fry
3D6.1D595D22E2	12.04.2018	11:32:07	12	Temperature	75	28.9	BW	72	4.3		2018	BW2	BW2Fry
3D6.1D595D20E6	12.04.2018	11:32:16	12	Temperature	78	28.9	BW	69	3.6		2018	BW2	BW2Fry
3D6.0018564920	12.04.2018	11:32:26	12	Temperature	81	28.9	BW	72	4.1		2018	BW2	BW2Fry
3D6.1D595D2164	12.04.2018	11:32:42	12	Temperature	86	28.9	BW	67	3.2		2018	BW2	BW2Fry
3D6.1D595D221B	12.04.2018	11:33:10	12	Temperature	88	28.9	BW	70	3.3		2018	BW2	BW2Fry
3D6.1D595D21B5	12.04.2018	11:33:16	12	Temperature	89	28.9	BW	70	3.7		2018	BW2	BW2Fry
3D6.1D595D1F6F	12.04.2018	11:34:25	12	Temperature	90	29.1	BW	66	2.7		2018	BW2	BW2Fry
3D6.1D595D20D1	12.05.2018	11:13:23	13	Temperature	1	27.1	BW	71	3.8		2018	BW2	BW2Fry
3D6.0018564967	12.05.2018	11:19:10	13	Temperature	3	27.7	BW	76	4.5		2018	BW2	BW2Fry
3D6.1D595D231D	12.05.2018	11:25:18	13	Temperature	9	28.3	BW	83	5.9		2018	BW2	BW2Fry
3D6.1D595D21D1	12.05.2018	11:25:34	13	Temperature	11	28.4	BW	66	3.1		2018	BW2	BW2Fry
3D6.1D595D2312	12.05.2018	11:25:37	13	Temperature	12	28.4	BW	76	4.5		2018	BW2	BW2Fry
3D6.1D595D2299	12.05.2018	11:25:42	13	Temperature	13	28.4	BW	74	4.3		2018	BW2	BW2Fry
3D6.1D595D22DE	12.05.2018	11:25:48	13	Temperature	14	28.4	BW	62	2.9		2018	BW2	BW2Fry
3D6.1D595D23C7	12.05.2018	11:26:13	13	Temperature	19	28.4	BW	67	3.1		2018	BW2	BW2Fry
3D6.001856492D	12.05.2018	11:26:21	13	Temperature	20	28.4	BW	64	2.7		2018	BW2	BW2Fry
3D6.1D595D20AD	12.05.2018	11:26:32	13	Temperature	22	28.5	BW	75	4.5		2018	BW2	BW2Fry
3D6.1D595D1F89	12.05.2018	11:26:44	13	Temperature	23	28.5	BW	69	3.6		2018	BW2	BW2Fry
3D6.0018564926	12.05.2018	11:26:55	13	Temperature	25	28.5	BW	67	3.2		2018	BW2	BW2Fry
3D6.1D595D229E	12.05.2018	11:27:38	13	Temperature	33	28.6	BW	73	3.8		2018	BW2	BW2Fry
3D6.1D595D21A1	12.05.2018	11:27:58	13	Temperature	38	28.6	BW	60	2		2018	BW2	BW2Fry
3D6.1D595D21C1	12.05.2018	11:28:13	13	Temperature	43	28.7	BW	57	2.1		2018	BW2	BW2Fry
3D6.1D595D2252	12.05.2018	11:28:20	13	Temperature	45	28.7	BW	73	3.9		2018	BW2	BW2Fry
3D6.1D595D21E0	12.05.2018	11:28:23	13	Temperature	46	28.7	BW	64	3		2018	BW2	BW2Fry
3D6.1D595D1F9A	12.05.2018	11:28:27	13	Temperature	47	28.7	BW	62	2.5		2018	BW2	BW2Fry
3D6.1D595D22DF	12.05.2018	11:28:32	13	Temperature	49	28.7	BW	63	2.5		2018	BW2	BW2Fry
3D6.1D595D2234	12.05.2018	11:28:41	13	Temperature	51	28.7	BW	75	4.5		2018	BW2	BW2Fry
3D6.1D595D22FD	12.05.2018	11:28:58	13	Temperature	56	28.7	BW	67	3.1		2018	BW2	BW2Fry
3D6.1D595D22AC	12.05.2018	11:29:01	13	Temperature	57	28.7	BW	69	3.3		2018	BW2	BW2Fry
3D6.1D595D2061	12.05.2018	11:29:07	13	Temperature	59	28.7	BW	64	2.6		2018	BW2	BW2Fry
3D6.1D595D2090	12.05.2018	11:29:26	13	Temperature	65	28.7	BW	66	2.8		2018	BW2	BW2Fry
3D6.1D595D22EB	12.05.2018	11:29:29	13	Temperature	66	28.7	BW	60	2.3		2018	BW2	BW2Fry
3D6.1D595D211F	12.05.2018	11:29:36	13	Temperature	68	28.8	BW	69	3.2		2018	BW2	BW2Fry
3D6.1D595D1FA5	12.05.2018	11:29:54	13	Temperature	74	28.8	BW	81	5.5		2018	BW2	BW2Fry
3D6.1D595D210C	12.05.2018	11:29:59	13	Temperature	75	28.8	BW	74	4.6		2018	BW2	BW2Fry
3D6.1D595D214A	12.05.2018	11:30:33	13	Temperature	84	28.9	BW	65	3		2018	BW2	BW2Fry
3D6.1D595D22A2	12.05.2018	11:30:41	13	Temperature	86	28.9	BW	62	2.7		2018	BW2	BW2Fry
3D6.1D595D20D0	12.05.2018	11:30:56	13	Temperature	90	28.9	BW	73	4		2018	BW2	BW2Fry
3D6.1D595D2128	12.05.2018	11:31:10	13	Temperature	91	28.9	BW	66	3		2018	BW2	BW2Fry
3D6.1D595D230A	12.05.2018	11:31:16	13	Temperature	93	28.9	BW	69	3.3		2018	BW2	BW2Fry
3D6.1D595D2015	12.05.2018	11:31:31	13	Temperature	96	29	BW	68	3.3		2018	BW2	BW2Fry
3D6.1D595D2181	12.06.2018	11:22:50	14	Temperature	1	26.9	BW	59	2.2		2018	BW2	BW2Fry
3D6.1D595D225C	12.06.2018	11:30:11	14	Temperature	4	27.6	BW	66	3.2		2018	BW2	BW2Fry
3D6.1D595D21D7	12.06.2018	11:36:11	14	Temperature	8	28.2	BW	64	2.6		2018	BW2	BW2Fry
3D6.1D595D2253	12.06.2018	11:36:53	14	Temperature	9	28.3	BW	64	2.6		2018	BW2	BW2Fry
3D6.1D595D21EC	12.06.2018	11:38:10	14	Temperature	14	28.4	BW	66	3		2018	BW2	BW2Fry
3D6.1D595D20F9	12.06.2018	11:38:30	14	Temperature	17	28.4	BW	64	2.7		2018	BW2	BW2Fry
3D6.1D595D2197	12.06.2018	11:38:47	14	Temperature	21	28.5	BW	72	3.9		2018	BW2	BW2Fry
3D6.1D595D2056	12.06.2018	11:39:04	14	Temperature	24	28.5	BW	61	2.2		2018	BW2	BW2Fry
3D6.1D595D22C0	12.06.2018	11:39:18	14	Temperature	27	28.6	BW	63	2.6		2018	BW2	BW2Fry
3D6.1D595D203A	12.06.2018	11:39:45	14	Temperature	34	28.6	BW	61	2.3		2018	BW2	BW2Fry
3D6.1D595D227D	12.06.2018	11:40:05	14	Temperature	39	28.6	BW	72	3.7		2018	BW2	BW2Fry
3D6.1D595D23E3	12.06.2018	11:40:15	14	Temperature	40	28.6	BW	65	2.9		2018	BW2	BW2Fry
3D6.1D595D2161	12.06.2018	11:40:18	14	Temperature	41	28.6	BW	66	2.9		2018	BW2	BW2Fry
3D6.1D595D21B0	12.06.2018	11:40:23	14	Temperature	43	28.6	BW	68	3.4		2018	BW2	BW2Fry
3D6.1D595D220A	12.06.2018	11:40:32	14	Temperature	45	28.6	BW	65	3		2018	BW2	BW2Fry
3D6.1D595D2144	12.06.2018	11:40:52	14	Temperature	51	28.7	BW	65	2.7		2018	BW2	BW2Fry
3D6.1D595D23EE	12.06.2018	11:41:12	14	Temperature	57	28.7	BW	71	4.2		2018	BW2	BW2Fry
3D6.0018564954	12.06.2018	11:41:16	14	Temperature	58	28.7	BW	59	2.2		2018	BW2	BW2Fry
3D6.1D595D235F	12.06.2018	11:41:40	14	Temperature	61	28.7	BW	66	3.3		2018	BW2	BW2Fry
3D6.1D595D20B1	12.06.2018	11:41:48	14	Temperature	64	28.7	BW	64	3.1		2018	BW2	BW2Fry
3D9.2794EA8453	12.06.2018	11:41:57	14	Temperature	67	28.8	BW	64	2.6		2018	BW2	BW2Fry
3D6.1D595D231B	12.06.2018	11:42:06	14	Temperature	69	28.8	BW	67	3.1		2018	BW2	BW2Fry
3D6.1D595D2057	12.06.2018	11:42:23	14	Temperature	74	28.8	BW	75	4.5		2018	BW2	BW2Fry
3D6.1D595D22B8	12.06.2018	11:42:37	14	Temperature	78	28.8	BW	64	2.8		2018	BW2	BW2Fry
3D6.1D595D200F	12.06.2018	11:44:18	14	Temperature	84	29	BW	70	3.3		2018	BW2	BW2Fry
3D6.1D595D22E8	12.07.2018	11:27:03	15	Temperature	3	27.4	BW	66	3.1		2018	BW2	BW2Fry
3D6.1D595D225E	12.07.2018	11:28:25	15	Temperature	4	27.6	BW	70	3.3		2018	BW2	BW2Fry
3D6.1D595D2096	12.07.2018	11:29:47	15	Temperature	6	27.7	BW	73	4		2018	BW2	BW2Fry
3D6.1D595D22BE	12.07.2018	11:29:55	15	Temperature	7	27.7	BW	68	3.5		2018	BW2	BW2Fry
3D6.1D595D22D2	12.07.2018	11:33:35	15	Temperature	10	28.1	BW	75	4.7		2018	BW2	BW2Fry
3D6.1D595D2386	12.07.2018	11:35:37	15	Temperature	13	28.3	BW	72	4.4		2018	BW2	BW2Fry
3D6.1D595D2279	12.07.2018	11:37:29	15	Temperature	22	28.5	BW	67	3.2		2018	BW2	BW2Fry
3D6.1D595D22D6	12.07.2018	11:37:39	15	Temperature	23	28.5	BW	62	2.4		2018	BW2	BW2Fry
3D6.1D595D2343	12.07.2018	11:37:54	15	Temperature	25	28.5	BW	68	3.8		2018	BW2	BW2Fry
3D6.1D595D2199	12.07.2018	11:38:12	15	Temperature	30	28.6	BW	63	2.5		2018	BW2	BW2Fry
3D6.1D595D2392	12.07.2018	11:38:33	15	Temperature	33	28.6	BW	67	3.4		2018	BW2	BW2Fry
3D6.0018564969	12.07.2018	11:38:54	15	Temperature	38	28.6	BW	61	2.4		2018	BW2	BW2Fry
3D6.1D595D2145	12.07.2018	11:38:59	15	Temperature	39	28.6	BW	67	3.1		2018	BW2	BW2Fry
3D6.1D595D212D	12.07.2018	11:39:02	15	Temperature	40	28.6	BW	61	2.3		2018	BW2	BW2Fry
3D6.0018564943	12.07.2018	11:39:15	15	Temperature	43	28.6	BW	68	3.2		2018	BW2	BW2Fry
3D6.1D595D2301	12.07.2018	11:39:44	15	Temperature	51	28.7	BW	73	4.1		2018	BW2	BW2Fry
3D6.1D595D239F	12.07.2018	11:39:53	15	Temperature	53	28.7	BW	73	4.3		2018	BW2	BW2Fry
3D6.1D595D202D	12.07.2018	11:40:06	15	Temperature	56	28.7	BW	67	2.8		2018	BW2	BW2Fry
3D6.001856493C	12.07.2018	11:40:29	15	Temperature	63	28.7	BW	60	2		2018	BW2	BW2Fry
3D6.1D595D2028	12.07.2018	11:40:32	15	Temperature	64	28.7	BW	69	3.4		2018	BW2	BW2Fry
3D6.1D595D2319	12.07.2018	11:40:47	15	Temperature	69	28.8	BW	83	6.2		2018	BW2	BW2Fry
3D6.1D595D2062	12.07.2018	11:41:13	15	Temperature	77	28.8	BW	64	2.9		2018	BW2	BW2Fry
3D6.1D595D21E3	12.07.2018	11:41:24	15	Temperature	80	28.8	BW	64	2.6		2018	BW2	BW2Fry
3D6.1D595D20B5	12.07.2018	11:42:09	15	Temperature	91	28.9	BW	75	4.2		2018	BW2	BW2Fry
3D6.1D595D205F	12.07.2018	11:42:12	15	Temperature	92	28.9	BW	66	2.8		2018	BW2	BW2Fry
3D6.1D595D2286	12.07.2018	11:42:24	15	Temperature	95	28.9	BW	65	3.1		2018	BW2	BW2Fry
3D6.1D595D23F6	12.07.2018	11:42:31	15	Temperature	97	28.9	BW	72	3.7		2018	BW2	BW2Fry
3D6.1D595D22DA	12.07.2018	11:42:34	15	Temperature	98	28.9	BW	71	3.7		2018	BW2	BW2Fry
3D6.1D595D2390	12.10.2018	00:10:15	8	Temperature	1	27.5	BW	62	2.2		2018	BW2	BW2Fry
3D6.1D595D222A	12.10.2018	00:14:22	8	Temperature	3	28	BW	74	4.8		2018	BW2	BW2Fry
3D6.1D595D2257	12.10.2018	00:14:30	8	Temperature	4	28	BW	65	2.9		2018	BW2	BW2Fry
3D6.1D595D1FFE	12.10.2018	00:14:47	8	Temperature	5	28	BW	66	3		2018	BW2	BW2Fry
3D6.0018564936	12.10.2018	00:16:48	8	Temperature	7	28.2	BW	67	3.2		2018	BW2	BW2Fry
3D6.1D595D2361	12.10.2018	00:18:24	8	Temperature	9	28.4	BW	72	3.8		2018	BW2	BW2Fry
3D6.1D595D21CB	12.10.2018	00:18:50	8	Temperature	13	28.4	BW	65	3.1		2018	BW2	BW2Fry
3D6.1D595D23EB	12.10.2018	00:19:13	8	Temperature	14	28.4	BW	64	3		2018	BW2	BW2Fry
3D6.1D595D23E6	12.10.2018	00:19:40	8	Temperature	17	28.5	BW	66	2.8		2018	BW2	BW2Fry
3D6.0018564948	12.10.2018	00:20:02	8	Temperature	21	28.5	BW	67	3.1		2018	BW2	BW2Fry
3D6.1D595D217D	12.10.2018	00:20:05	8	Temperature	22	28.5	BW	59	2.2		2018	BW2	BW2Fry
3D6.1D595D229B	12.10.2018	00:20:30	8	Temperature	29	28.5	BW	72	4		2018	BW2	BW2Fry
3D6.1D595D221A	12.10.2018	00:21:09	8	Temperature	35	28.6	BW	72	4.1		2018	BW2	BW2Fry
3D6.1D595D22F4	12.10.2018	00:21:12	8	Temperature	36	28.6	BW	68	3.7		2018	BW2	BW2Fry
3D6.1D595D23C3	12.10.2018	00:21:24	8	Temperature	40	28.6	BW	62	2.6		2018	BW2	BW2Fry
3D6.1D595D2229	12.10.2018	00:22:04	8	Temperature	50	28.7	BW	61	2.4		2018	BW2	BW2Fry
3D6.1D595D22D9	12.10.2018	00:22:09	8	Temperature	52	28.7	BW	66	3		2018	BW2	BW2Fry
3D6.1D595D21B4	12.10.2018	00:22:28	8	Temperature	58	28.7	BW	70	3.3		2018	BW2	BW2Fry
3D6.1D595D1FAE	12.10.2018	00:22:38	8	Temperature	61	28.7	BW	64	2.6		2018	BW2	BW2Fry
3D6.1D595D2372	12.10.2018	00:23:07	8	Temperature	68	28.8	BW	66	2.9		2018	BW2	BW2Fry
3D6.1D595D2151	12.10.2018	00:23:14	8	Temperature	70	28.8	BW	75	4.4		2018	BW2	BW2Fry
3D6.1D595D20CD	12.10.2018	00:23:30	8	Temperature	74	28.8	BW	66	3		2018	BW2	BW2Fry
3D6.1D595D2077	12.10.2018	00:23:38	8	Temperature	77	28.8	BW	81	5.2		2018	BW2	BW2Fry
3D6.1D595D20E0	12.10.2018	00:23:53	8	Temperature	81	28.8	BW	69	3.4		2018	BW2	BW2Fry
3D6.1D595D20E7	12.10.2018	00:24:06	8	Temperature	85	28.9	BW	71	4.3		2018	BW2	BW2Fry
3D6.1D595D2277	12.10.2018	00:24:58	8	Temperature	90	28.9	BW	71	3.8		2018	BW2	BW2Fry
				Temperature		26.5	CL		2.59		2017	CL1	CL1Fry
				Temperature		27.3	CL		2.36		2017	CL1	CL1Fry
				Temperature		27.8	CL		4.65		2017	CL1	CL1Fry
				Temperature		28.8	CL		5.02		2017	CL1	CL1Fry
				Temperature		27.9	CL		2.88		2017	CL1	CL1Fry
				Temperature		27.9	CL		4.77		2017	CL1	CL1Fry
				Temperature		27.9	CL		8.51		2017	CL1	CL1Fry
				Temperature		27.9	CL		4.66		2017	CL1	CL1Fry
				Temperature		27.9	CL		7.45		2017	CL1	CL1Fry
				Temperature		28	CL		5.76		2017	CL1	CL1Fry
				Temperature		28.1	CL		3.42		2017	CL1	CL1Fry
				Temperature		28.1	CL		3.59		2017	CL1	CL1Fry
				Temperature		28.1	CL		4.55		2017	CL1	CL1Fry
				Temperature		28.2	CL		4.77		2017	CL1	CL1Fry
				Temperature		28.2	CL		2.84		2017	CL1	CL1Fry
				Temperature		28.2	CL		3.92		2017	CL1	CL1Fry
				Temperature		28.3	CL		6.56		2017	CL1	CL1Fry
				Temperature		28.3	CL		4.23		2017	CL1	CL1Fry
				Temperature		28.3	CL		3.52		2017	CL1	CL1Fry
				Temperature		28.3	CL		6.95		2017	CL1	CL1Fry
				Temperature		28.4	CL		7.59		2017	CL1	CL1Fry
				Temperature		28.4	CL		6.54		2017	CL1	CL1Fry
				Temperature		28.4	CL		7.39		2017	CL1	CL1Fry
				Temperature		28.4	CL		7.52		2017	CL1	CL1Fry
				Temperature		28.4	CL		4.92		2017	CL1	CL1Fry
				Temperature		28.4	CL		4.39		2017	CL1	CL1Fry
				Temperature		28.4	CL		5.57		2017	CL1	CL1Fry
				Temperature		28.4	CL		5.43		2017	CL1	CL1Fry
				Temperature		28.5	CL		5.35		2017	CL1	CL1Fry
				Temperature		28.5	CL		4.41		2017	CL1	CL1Fry
				Temperature		28.5	CL		4.81		2017	CL1	CL1Fry
				Temperature		28.5	CL		3.14		2017	CL1	CL1Fry
				Temperature		28.5	CL		3.89		2017	CL1	CL1Fry
				Temperature		28.5	CL		8.09		2017	CL1	CL1Fry
				Temperature		28.6	CL		3.86		2017	CL1	CL1Fry
				Temperature		28.6	CL		3.88		2017	CL1	CL1Fry
				Temperature		28.6	CL		5.95		2017	CL1	CL1Fry
				Temperature		28.6	CL		6.91		2017	CL1	CL1Fry
				Temperature		28.6	CL		5.09		2017	CL1	CL1Fry
				Temperature		28.6	CL		2.6		2017	CL1	CL1Fry
				Temperature		28.6	CL		3.63		2017	CL1	CL1Fry
				Temperature		28.6	CL		3.33		2017	CL1	CL1Fry
				Temperature		28.6	CL		4.92		2017	CL1	CL1Fry
				Temperature		28.7	CL		5.54		2017	CL1	CL1Fry
				Temperature		28.7	CL		4.57		2017	CL1	CL1Fry
				Temperature		28.7	CL		3.36		2017	CL1	CL1Fry
				Temperature		28.7	CL		8.47		2017	CL1	CL1Fry
				Temperature		28.8	CL		7.21		2017	CL1	CL1Fry
				Temperature		28.8	CL		5.12		2017	CL1	CL1Fry
				Temperature		28.8	CL		5.94		2017	CL1	CL1Fry
				Temperature		28.8	CL		4.03		2017	CL1	CL1Fry
				Temperature		27.5	CL		2.62		2017	CL1	CL1Fry
				Temperature		27.6	CL		5.08		2017	CL1	CL1Fry
				Temperature		27.7	CL		5.72		2017	CL1	CL1Fry
				Temperature		27.8	CL		3.26		2017	CL1	CL1Fry
				Temperature		27.9	CL		4.45		2017	CL1	CL1Fry
				Temperature		27.9	CL		3.13		2017	CL1	CL1Fry
				Temperature		28	CL		6.96		2017	CL1	CL1Fry
				Temperature		28	CL		6		2017	CL1	CL1Fry
				Temperature		28.1	CL		5.24		2017	CL1	CL1Fry
				Temperature		28.1	CL		3.38		2017	CL1	CL1Fry
				Temperature		28.1	CL		4.8		2017	CL1	CL1Fry
				Temperature		28.1	CL		3.61		2017	CL1	CL1Fry
				Temperature		28.1	CL		5.19		2017	CL1	CL1Fry
				Temperature		28.2	CL		4.43		2017	CL1	CL1Fry
				Temperature		28.2	CL		5.65		2017	CL1	CL1Fry
				Temperature		28.3	CL		2.88		2017	CL1	CL1Fry
				Temperature		28.4	CL		6.31		2017	CL1	CL1Fry
				Temperature		28.4	CL		5.57		2017	CL1	CL1Fry
				Temperature		28.4	CL		5.34		2017	CL1	CL1Fry
				Temperature		28.4	CL		4.38		2017	CL1	CL1Fry
				Temperature		28.5	CL		2.81		2017	CL1	CL1Fry
				Temperature		28.5	CL		4.61		2017	CL1	CL1Fry
				Temperature		28.5	CL		5.7		2017	CL1	CL1Fry
				Temperature		28.5	CL		4.04		2017	CL1	CL1Fry
				Temperature		28.5	CL		3.06		2017	CL1	CL1Fry
				Temperature		28.5	CL		6.36		2017	CL1	CL1Fry
				Temperature		28.5	CL		5.66		2017	CL1	CL1Fry
				Temperature		28.5	CL		3.95		2017	CL1	CL1Fry
				Temperature		28.5	CL		7.18		2017	CL1	CL1Fry
				Temperature		28.5	CL		5.07		2017	CL1	CL1Fry
				Temperature		28.6	CL		5.31		2017	CL1	CL1Fry
				Temperature		28.6	CL		3.35		2017	CL1	CL1Fry
				Temperature		28.6	CL		6.31		2017	CL1	CL1Fry
				Temperature		28.6	CL		5.31		2017	CL1	CL1Fry
				Temperature		28.7	CL		3.51		2017	CL1	CL1Fry
				Temperature		28.7	CL		4.59		2017	CL1	CL1Fry
				Temperature		28.7	CL		2.72		2017	CL1	CL1Fry
				Temperature		28.7	CL		4.28		2017	CL1	CL1Fry
				Temperature		28.7	CL		6.1		2017	CL1	CL1Fry
				Temperature		28.7	CL		4.61		2017	CL1	CL1Fry
				Temperature		28.7	CL		3.43		2017	CL1	CL1Fry
				Temperature		28.7	CL		5.56		2017	CL1	CL1Fry
				Temperature		28.8	CL		6.96		2017	CL1	CL1Fry
				Temperature		28.8	CL		4.64		2017	CL1	CL1Fry
				Temperature		28.8	CL		6.68		2017	CL1	CL1Fry
				Temperature		28.8	CL		4.39		2017	CL1	CL1Fry
				Temperature		28.8	CL		3.81		2017	CL1	CL1Fry
				Temperature		28.9	CL		6.49		2017	CL1	CL1Fry
				Temperature		29	CL		6.94		2017	CL1	CL1Fry
3D6.1D595D2338	11.19.2018	11:29:12	1	Temperature	2	27.2	CL	64	2.8		2018	CL2	CL2Fry
3D6.1D595D1FD3	11.19.2018	11:39:43	1	Temperature	13	28.2	CL	64	2.9		2018	CL2	CL2Fry
3D6.1D595D2382	11.19.2018	11:39:47	1	Temperature	14	28.2	CL	59	2.2		2018	CL2	CL2Fry
3D6.1D595D2272	11.19.2018	11:40:44	1	Temperature	18	28.3	CL	66	3.2		2018	CL2	CL2Fry
3D6.1D595D20DC	11.19.2018	11:41:54	1	Temperature	27	28.4	CL	60	2.2		2018	CL2	CL2Fry
3D6.1D595D23C0	11.19.2018	11:42:24	1	Temperature	31	28.5	CL	69	3.3		2018	CL2	CL2Fry
3D6.1D595D2159	11.19.2018	11:42:35	1	Temperature	32	28.5	CL	65	2.7		2018	CL2	CL2Fry
3D6.1D595D1F79	11.19.2018	11:42:42	1	Temperature	33	28.5	CL	65	2.5		2018	CL2	CL2Fry
3D6.1D595D2320	11.19.2018	11:43:25	1	Temperature	39	28.6	CL	60	2.3		2018	CL2	CL2Fry
3D6.1D595D2186	11.19.2018	11:43:30	1	Temperature	40	28.6	CL	62	2.4		2018	CL2	CL2Fry
3D6.1D595D20FB	11.19.2018	11:44:01	1	Temperature	47	28.6	CL	70	3.4		2018	CL2	CL2Fry
3D6.1D595D2017	11.19.2018	11:44:15	1	Temperature	51	28.6	CL	78	4.9		2018	CL2	CL2Fry
3D6.1D595D21DC	11.19.2018	11:44:29	1	Temperature	56	28.6	CL	56	2		2018	CL2	CL2Fry
3D6.1D595D235B	11.19.2018	11:44:36	1	Temperature	58	28.6	CL	60	2.2		2018	CL2	CL2Fry
3D6.1D595D2360	11.19.2018	11:44:50	1	Temperature	62	28.7	CL	62	2.5		2018	CL2	CL2Fry
3D6.1D595D22C3	11.19.2018	11:44:53	1	Temperature	63	28.7	CL	63	2.3		2018	CL2	CL2Fry
3D6.1D595D1F8E	11.19.2018	11:44:56	1	Temperature	64	28.7	CL	71	3.8		2018	CL2	CL2Fry
3D6.1D595D22C4	11.19.2018	11:45:08	1	Temperature	68	28.7	CL	61	2.4		2018	CL2	CL2Fry
3D6.1D595D215A	11.19.2018	11:45:28	1	Temperature	74	28.7	CL	78	5.1		2018	CL2	CL2Fry
3D6.1D595D1F67	11.19.2018	11:45:40	1	Temperature	78	28.7	CL	57	1.8		2018	CL2	CL2Fry
3D6.1D595D2284	11.19.2018	11:45:42	1	Temperature	79	28.7	CL	65	2.8		2018	CL2	CL2Fry
3D6.1D595D2083	11.19.2018	11:45:54	1	Temperature	82	28.8	CL	58	2.1		2018	CL2	CL2Fry
3D6.1D595D1F6D	11.19.2018	11:46:01	1	Temperature	83	28.8	CL	70	3.4		2018	CL2	CL2Fry
3D6.1D595D23A2	11.19.2018	11:46:13	1	Temperature	85	28.8	CL	62	2.4		2018	CL2	CL2Fry
3D6.1D595D2332	11.19.2018	11:46:34	1	Temperature	89	28.8	CL	66	2.9		2018	CL2	CL2Fry
3D6.1D595D1FDB	11.19.2018	11:46:51	1	Temperature	92	28.8	CL	59	2.1		2018	CL2	CL2Fry
3D6.1D595D23EA	11.19.2018	11:46:55	1	Temperature	93	28.8	CL	72	3.5		2018	CL2	CL2Fry
3D6.1D595D223C	11.19.2018	11:47:11	1	Temperature	97	28.9	CL	68	3.1		2018	CL2	CL2Fry
3D6.1D595D219F	11.19.2018	11:47:14	1	Temperature	98	28.9	CL	68	3		2018	CL2	CL2Fry
3D6.1D595D2369	11.19.2018	11:48:45	1	Temperature	99	29	CL	65	2.7		2018	CL2	CL2Fry
3D6.1D595D2291	11.19.2018	11:48:51	1	Temperature	100	29	CL	62	2.4		2018	CL2	CL2Fry
3D6.1D595D1FE4	11.20.2018	11:13:31	2	Temperature	1	27.7	CL	65	2.7		2018	CL2	CL2Fry
3D6.1D595D1FFA	11.20.2018	11:18:32	2	Temperature	4	28.1	CL	70	3.3		2018	CL2	CL2Fry
3D6.1D595D1F5B	11.20.2018	11:18:48	2	Temperature	6	28.2	CL	71	3.7		2018	CL2	CL2Fry
3D6.1D595D237F	11.20.2018	11:19:53	2	Temperature	10	28.3	CL	67	2.9		2018	CL2	CL2Fry
3D6.1D595D20B7	11.20.2018	11:20:26	2	Temperature	12	28.3	CL	63	2.7		2018	CL2	CL2Fry
3D6.1D595D23F5	11.20.2018	11:20:59	2	Temperature	15	28.3	CL	58	2		2018	CL2	CL2Fry
3D6.1D595D2355	11.20.2018	11:21:31	2	Temperature	17	28.4	CL	64	2.6		2018	CL2	CL2Fry
3D6.1D595D1F75	11.20.2018	11:21:42	2	Temperature	19	28.4	CL	65	2.8		2018	CL2	CL2Fry
3D6.1D595D2149	11.20.2018	11:22:23	2	Temperature	25	28.5	CL	67	2.9		2018	CL2	CL2Fry
3D6.1D595D1FE1	11.20.2018	11:23:34	2	Temperature	38	28.6	CL	61	2		2018	CL2	CL2Fry
3D6.1D595D1F8A	11.20.2018	11:23:38	2	Temperature	39	28.6	CL	67	3.1		2018	CL2	CL2Fry
3D6.1D597A2FE2	11.20.2018	11:23:52	2	Temperature	44	28.6	CL	58	2		2018	CL2	CL2Fry
3D6.1D595D1FDE	11.20.2018	11:24:01	2	Temperature	47	28.6	CL	61	2.5		2018	CL2	CL2Fry
3D6.1D595D200E	11.20.2018	11:24:10	2	Temperature	50	28.6	CL	62	2.3		2018	CL2	CL2Fry
3D6.1D595D1FCB	11.20.2018	11:24:21	2	Temperature	53	28.6	CL	64	2.8		2018	CL2	CL2Fry
3D6.1D595D22F3	11.20.2018	11:24:26	2	Temperature	54	28.7	CL	67	3		2018	CL2	CL2Fry
3D6.1D595D2013	11.20.2018	11:25:04	2	Temperature	66	28.7	CL	69	3.3		2018	CL2	CL2Fry
3D6.1D595D2393	11.20.2018	11:25:21	2	Temperature	70	28.7	CL	63	2.8		2018	CL2	CL2Fry
3D6.1D595D206A	11.20.2018	11:25:30	2	Temperature	73	28.7	CL	60	2.3		2018	CL2	CL2Fry
3D6.1D595D23AA	11.20.2018	11:25:33	2	Temperature	74	28.8	CL	64	2.7		2018	CL2	CL2Fry
3D6.1D595D2020	11.20.2018	11:25:55	2	Temperature	81	28.8	CL	69	3.5		2018	CL2	CL2Fry
3D6.1D595D1F5F	11.20.2018	11:26:01	2	Temperature	82	28.8	CL	59	2.1		2018	CL2	CL2Fry
3D6.1D595D233E	11.20.2018	11:26:04	2	Temperature	83	28.8	CL	65	3		2018	CL2	CL2Fry
3D6.1D595D1FBE	11.20.2018	11:26:12	2	Temperature	85	28.8	CL	71	3.8		2018	CL2	CL2Fry
3D6.1D595D20CF	11.20.2018	11:26:15	2	Temperature	86	28.8	CL	70	3.1		2018	CL2	CL2Fry
3D6.1D595D235C	11.20.2018	11:26:19	2	Temperature	87	28.8	CL	60	2.2		2018	CL2	CL2Fry
3D6.1D595D23E4	11.20.2018	11:26:52	2	Temperature	92	28.8	CL	65	2.8		2018	CL2	CL2Fry
3D6.1D595D2326	11.20.2018	11:26:56	2	Temperature	93	28.8	CL	58	1.9		2018	CL2	CL2Fry
3D6.1D595D20B8	11.20.2018	11:27:05	2	Temperature	94	28.8	CL	63	2.5		2018	CL2	CL2Fry
3D6.1D595D206C	11.20.2018	11:27:12	2	Temperature	96	28.8	CL	71	3.2		2018	CL2	CL2Fry
3D6.1D595D1F78	11.20.2018	11:27:17	2	Temperature	97	28.9	CL	64	2.7		2018	CL2	CL2Fry
3D6.1D595D1F5E	11.20.2018	11:27:54	2	Temperature	98	29	CL	63	2.6		2018	CL2	CL2Fry
3D6.1D595D1FE8	11.20.2018	11:28:38	2	Temperature	100	29	CL	65	2.8		2018	CL2	CL2Fry
3D6.1D595D2174	11.21.2018	11:42:12	3	Temperature	3	27.5	CL	65	2.7		2018	CL2	CL2Fry
3D6.1D595D2025	11.21.2018	11:46:18	3	Temperature	7	28	CL	69	3.1		2018	CL2	CL2Fry
3D6.1D595D22B3	11.21.2018	11:48:10	3	Temperature	9	28.2	CL	66	3.1		2018	CL2	CL2Fry
3D6.1D595D215B	11.21.2018	11:48:27	3	Temperature	10	28.2	CL	65	2.6		2018	CL2	CL2Fry
3D6.1D595D207D	11.21.2018	11:49:49	3	Temperature	13	28.4	CL	71	3.4		2018	CL2	CL2Fry
3D6.1D595D2044	11.21.2018	11:50:48	3	Temperature	19	28.5	CL	61	2.3		2018	CL2	CL2Fry
3D6.1D595D20D4	11.21.2018	11:51:08	3	Temperature	23	28.6	CL	69	3.5		2018	CL2	CL2Fry
3D6.1D595D206D	11.21.2018	11:51:13	3	Temperature	24	28.6	CL	63	2.8		2018	CL2	CL2Fry
3D6.1D595D20D7	11.21.2018	11:52:02	3	Temperature	35	28.6	CL	68	3		2018	CL2	CL2Fry
3D6.1D595D238B	11.21.2018	11:52:23	3	Temperature	38	28.7	CL	67	2.9		2018	CL2	CL2Fry
3D6.1D595D22FA	11.21.2018	11:52:40	3	Temperature	41	28.7	CL	65	2.8		2018	CL2	CL2Fry
3D6.1D595D2030	11.21.2018	11:53:08	3	Temperature	49	28.7	CL	52	1.4		2018	CL2	CL2Fry
3D6.1D595D21FB	11.21.2018	11:53:14	3	Temperature	50	28.7	CL	62	2.5		2018	CL2	CL2Fry
3D6.1D595D1FFC	11.21.2018	11:53:17	3	Temperature	51	28.7	CL	65	2.8		2018	CL2	CL2Fry
3D6.1D595D23D9	11.21.2018	11:53:40	3	Temperature	58	28.8	CL	72	3.6		2018	CL2	CL2Fry
3D6.1D595D2118	11.21.2018	11:53:48	3	Temperature	60	28.8	CL	61	2.3		2018	CL2	CL2Fry
3D6.1D595D1FAC	11.21.2018	11:54:03	3	Temperature	62	28.8	CL	63	2.4		2018	CL2	CL2Fry
3D6.1D595D1F96	11.21.2018	11:54:13	3	Temperature	66	28.8	CL	64	2.7		2018	CL2	CL2Fry
3D6.1D595D1F97	11.21.2018	11:54:19	3	Temperature	68	28.8	CL	72	3.8		2018	CL2	CL2Fry
3D6.1D595D20BB	11.21.2018	11:54:30	3	Temperature	72	28.8	CL	72	3.9		2018	CL2	CL2Fry
3D6.1D595D2108	11.21.2018	11:54:38	3	Temperature	75	28.9	CL	67	2.8		2018	CL2	CL2Fry
3D6.1D595D20C4	11.21.2018	11:54:40	3	Temperature	76	28.9	CL	71	3.6		2018	CL2	CL2Fry
3D6.1D595D208E	11.21.2018	11:54:45	3	Temperature	78	28.9	CL	61	2.1		2018	CL2	CL2Fry
3D6.1D595D2117	11.21.2018	11:54:49	3	Temperature	79	28.9	CL	66	2.8		2018	CL2	CL2Fry
3D6.1D595D234C	11.21.2018	11:55:04	3	Temperature	85	28.9	CL	68	3.3		2018	CL2	CL2Fry
3D6.1D595D1F70	11.21.2018	11:55:21	3	Temperature	91	28.9	CL	72	3.4		2018	CL2	CL2Fry
3D6.1D595D2357	11.21.2018	11:55:25	3	Temperature	92	28.9	CL	58	2		2018	CL2	CL2Fry
3D6.1D595D228B	11.21.2018	11:55:34	3	Temperature	95	29	CL	64	2.4		2018	CL2	CL2Fry
3D6.1D595D224A	11.21.2018	11:55:40	3	Temperature	97	29	CL	67	3		2018	CL2	CL2Fry
3D6.1D595D22EF	11.21.2018	11:55:51	3	Temperature	100	29	CL	65	2.7		2018	CL2	CL2Fry
3D6.1D595D22C9	11.22.2018	00:18:18	4	Temperature	8	28.1	CL	75	4.3		2018	CL2	CL2Fry
3D6.1D595D226C	11.22.2018	00:21:27	4	Temperature	14	28.4	CL	66	2.8		2018	CL2	CL2Fry
3D6.1D595D221D	11.22.2018	00:22:30	4	Temperature	25	28.5	CL	71	3.7		2018	CL2	CL2Fry
3D6.1D595D1FFD	11.22.2018	00:23:41	4	Temperature	40	28.6	CL	70	3.5		2018	CL2	CL2Fry
3D6.1D595D23EC	11.22.2018	00:23:56	4	Temperature	44	28.6	CL	56	1.8		2018	CL2	CL2Fry
3D6.1D595D22B9	11.22.2018	00:23:58	4	Temperature	45	28.6	CL	64	2.7		2018	CL2	CL2Fry
3D6.1D595D2121	11.22.2018	00:24:01	4	Temperature	46	28.6	CL	63	2.6		2018	CL2	CL2Fry
3D6.1D595D23C4	11.22.2018	00:24:31	4	Temperature	54	28.7	CL	64	2.5		2018	CL2	CL2Fry
3D6.1D595D1FD7	11.22.2018	00:24:35	4	Temperature	55	28.7	CL	65	2.9		2018	CL2	CL2Fry
3D6.1D595D2072	11.22.2018	00:24:40	4	Temperature	57	28.7	CL	66	2.9		2018	CL2	CL2Fry
3D6.1D595D2021	11.22.2018	00:25:03	4	Temperature	61	28.7	CL	69	3.4		2018	CL2	CL2Fry
3D6.1D595D20F2	11.22.2018	00:25:14	4	Temperature	65	28.7	CL	61	2.5		2018	CL2	CL2Fry
3D6.1D595D1F83	11.22.2018	00:25:16	4	Temperature	66	28.7	CL	62	2.3		2018	CL2	CL2Fry
3D6.1D595D2344	11.22.2018	00:25:18	4	Temperature	67	28.7	CL	68	3.2		2018	CL2	CL2Fry
3D6.1D595D200D	11.22.2018	00:25:27	4	Temperature	69	28.8	CL	66	2.9		2018	CL2	CL2Fry
3D6.1D595D2081	11.22.2018	00:25:33	4	Temperature	71	28.8	CL	68	3.2		2018	CL2	CL2Fry
3D6.1D595D2085	11.22.2018	00:25:36	4	Temperature	72	28.8	CL	63	2.5		2018	CL2	CL2Fry
3D6.1D595D2009	11.22.2018	00:25:41	4	Temperature	74	28.8	CL	62	2.5		2018	CL2	CL2Fry
3D6.1D595D2089	11.22.2018	00:25:56	4	Temperature	78	28.8	CL	62	2.1		2018	CL2	CL2Fry
3D6.1D595D227C	11.22.2018	00:26:00	4	Temperature	79	28.8	CL	63	2.6		2018	CL2	CL2Fry
3D6.1D595D23A9	11.22.2018	00:26:11	4	Temperature	83	28.8	CL	63	2.5		2018	CL2	CL2Fry
3D6.1D595D2093	11.22.2018	00:26:17	4	Temperature	85	28.8	CL	69	3.6		2018	CL2	CL2Fry
3D6.1D595D1F50	11.22.2018	00:26:24	4	Temperature	87	28.8	CL	68	3		2018	CL2	CL2Fry
3D6.1D595D20F3	11.22.2018	00:26:32	4	Temperature	90	28.9	CL	66	2.8		2018	CL2	CL2Fry
3D6.1D595D21CE	11.22.2018	00:26:36	4	Temperature	91	28.9	CL	72	3.9		2018	CL2	CL2Fry
3D6.1D595D2157	11.22.2018	00:26:40	4	Temperature	92	28.9	CL	63	2.6		2018	CL2	CL2Fry
3D6.1D595D2230	11.22.2018	00:26:52	4	Temperature	93	28.9	CL	64	2.6		2018	CL2	CL2Fry
3D6.1D595D221C	11.22.2018	00:26:55	4	Temperature	94	28.9	CL	62	2.4		2018	CL2	CL2Fry
3D6.1D595D231F	11.22.2018	00:26:59	4	Temperature	95	28.9	CL	59	2		2018	CL2	CL2Fry
3D6.1D595D2198	11.22.2018	00:27:20	4	Temperature	96	28.9	CL	64	2.6		2018	CL2	CL2Fry
3D6.1D595D20B2	11.22.2018	00:27:41	4	Temperature	99	29	CL	62	2.4		2018	CL2	CL2Fry
3D6.1D595D201D	11.22.2018	00:27:46	4	Temperature	100	29	CL	66	3		2018	CL2	CL2Fry
3D6.1D595D226B	11.23.2018	00:16:24	5	Temperature	4	27.9	CL	64	2.4		2018	CL2	CL2Fry
3D6.1D595D20E2	11.23.2018	00:16:33	5	Temperature	5	27.9	CL	65	2.7		2018	CL2	CL2Fry
3D6.1D595D2095	11.23.2018	00:22:02	5	Temperature	15	28.4	CL	72	3.8		2018	CL2	CL2Fry
3D6.1D595D207A	11.23.2018	00:22:32	5	Temperature	19	28.4	CL	62	2.6		2018	CL2	CL2Fry
3D6.1D595D1FCE	11.23.2018	00:23:05	5	Temperature	23	28.5	CL	61	2.2		2018	CL2	CL2Fry
3D6.1D595D218D	11.23.2018	00:23:35	5	Temperature	30	28.5	CL	64	2.5		2018	CL2	CL2Fry
3D6.1D595D1F93	11.23.2018	00:24:03	5	Temperature	37	28.6	CL	68	3.3		2018	CL2	CL2Fry
3D6.1D595D22CE	11.23.2018	00:24:12	5	Temperature	39	28.6	CL	64	2.8		2018	CL2	CL2Fry
3D6.1D595D2092	11.23.2018	00:24:14	5	Temperature	40	28.6	CL	59	2.2		2018	CL2	CL2Fry
3D6.1D595D1F74	11.23.2018	00:24:21	5	Temperature	42	28.6	CL	70	3.5		2018	CL2	CL2Fry
3D6.1D595D20B4	11.23.2018	00:24:26	5	Temperature	43	28.6	CL	62	2.5		2018	CL2	CL2Fry
3D6.1D595D1FF2	11.23.2018	00:24:49	5	Temperature	50	28.6	CL	61	2.3		2018	CL2	CL2Fry
3D6.1D595D23FC	11.23.2018	00:25:04	5	Temperature	54	28.6	CL	61	2.5		2018	CL2	CL2Fry
3D6.1D595D2374	11.23.2018	00:25:10	5	Temperature	55	28.7	CL	55	1.7		2018	CL2	CL2Fry
3D6.1D597A2FDB	11.23.2018	00:25:16	5	Temperature	56	28.7	CL	60	2.1		2018	CL2	CL2Fry
3D6.1D595D1F90	11.23.2018	00:25:21	5	Temperature	57	28.7	CL	72	3.5		2018	CL2	CL2Fry
3D6.1D595D2038	11.23.2018	00:25:23	5	Temperature	58	28.7	CL	70	3.4		2018	CL2	CL2Fry
3D6.1D595D219E	11.23.2018	00:25:34	5	Temperature	61	28.7	CL	59	2.1		2018	CL2	CL2Fry
3D6.1D595D207C	11.23.2018	00:25:37	5	Temperature	62	28.7	CL	73	4.1		2018	CL2	CL2Fry
3D6.1D595D20D6	11.23.2018	00:26:02	5	Temperature	69	28.7	CL	70	3.6		2018	CL2	CL2Fry
3D6.1D595D238F	11.23.2018	00:26:10	5	Temperature	71	28.7	CL	67	2.9		2018	CL2	CL2Fry
3D6.1D595D1FBF	11.23.2018	00:26:26	5	Temperature	76	28.8	CL	73	3.7		2018	CL2	CL2Fry
3D6.1D595D2146	11.23.2018	00:26:45	5	Temperature	80	28.8	CL	67	3.1		2018	CL2	CL2Fry
3D6.1D595D2115	11.23.2018	00:26:48	5	Temperature	81	28.8	CL	62	2.5		2018	CL2	CL2Fry
3D6.1D595D22D7	11.23.2018	00:26:53	5	Temperature	82	28.8	CL	64	2.6		2018	CL2	CL2Fry
3D6.1D595D200B	11.23.2018	00:26:57	5	Temperature	83	28.8	CL	66	2.9		2018	CL2	CL2Fry
3D6.1D595D21F5	11.23.2018	00:27:02	5	Temperature	85	28.8	CL	70	3.4		2018	CL2	CL2Fry
3D6.1D595D222E	11.23.2018	00:27:14	5	Temperature	89	28.8	CL	62	2.3		2018	CL2	CL2Fry
3D6.1D595D1FAB	11.23.2018	00:27:20	5	Temperature	90	28.8	CL	67	2.9		2018	CL2	CL2Fry
3D6.1D597A2FCA	11.23.2018	00:27:55	5	Temperature	95	28.9	CL	67	2.9		2018	CL2	CL2Fry
3D6.1D595D1FEC	11.23.2018	00:29:20	5	Temperature	97	29	CL	71	3.6		2018	CL2	CL2Fry
3D6.1D595D229D	11.27.2018	11:16:26	7	Temperature	4	27.4	CL	63	2.3		2018	CL2	CL2Fry
3D6.1D595D2283	11.27.2018	11:19:40	7	Temperature	5	27.8	CL	66	2.5		2018	CL2	CL2Fry
3D6.1D595D225F	11.27.2018	11:23:15	7	Temperature	11	28.2	CL	67	2.9		2018	CL2	CL2Fry
3D6.1D595D1F84	11.27.2018	11:23:37	7	Temperature	13	28.3	CL	70	3.3		2018	CL2	CL2Fry
3D6.1D595D21EE	11.27.2018	11:23:57	7	Temperature	15	28.3	CL	65	2.7		2018	CL2	CL2Fry
3D6.1D595D2047	11.27.2018	11:24:15	7	Temperature	16	28.4	CL	64	2.7		2018	CL2	CL2Fry
3D6.1D597A2FF9	11.27.2018	11:25:05	7	Temperature	22	28.5	CL	59	1.8		2018	CL2	CL2Fry
3D6.1D595D1FB5	11.27.2018	11:25:26	7	Temperature	27	28.5	CL	64	2.3		2018	CL2	CL2Fry
3D6.1D595D236E	11.27.2018	11:25:35	7	Temperature	29	28.5	CL	70	3.7		2018	CL2	CL2Fry
3D6.1D595D1FED	11.27.2018	11:25:38	7	Temperature	30	28.5	CL	66	2.9		2018	CL2	CL2Fry
3D6.1D595D2058	11.27.2018	11:25:54	7	Temperature	33	28.5	CL	67	2.8		2018	CL2	CL2Fry
3D6.1D597A2FA9	11.27.2018	11:26:39	7	Temperature	40	28.6	CL	62	2.2		2018	CL2	CL2Fry
3D6.1D595D2172	11.27.2018	11:26:46	7	Temperature	42	28.6	CL	64	2.4		2018	CL2	CL2Fry
3D6.1D595D1FEA	11.27.2018	11:27:02	7	Temperature	46	28.6	CL	63	2.6		2018	CL2	CL2Fry
3D6.1D595D2195	11.27.2018	11:27:10	7	Temperature	49	28.7	CL	70	3.5		2018	CL2	CL2Fry
3D6.1D595D224C	11.27.2018	11:27:28	7	Temperature	54	28.7	CL	62	2.4		2018	CL2	CL2Fry
3D6.1D595D20F4	11.27.2018	11:27:57	7	Temperature	62	28.7	CL	55	1.8		2018	CL2	CL2Fry
3D6.1D595D220E	11.27.2018	11:28:25	7	Temperature	70	28.8	CL	66	2.6		2018	CL2	CL2Fry
3D6.1D595D22B6	11.27.2018	11:28:41	7	Temperature	74	28.8	CL	59	2.2		2018	CL2	CL2Fry
3D6.1D595D22FC	11.27.2018	11:28:50	7	Temperature	76	28.8	CL	68	3.2		2018	CL2	CL2Fry
3D6.1D595D20EB	11.27.2018	11:28:59	7	Temperature	79	28.8	CL	68	3		2018	CL2	CL2Fry
3D6.1D595D212C	11.27.2018	11:29:05	7	Temperature	81	28.8	CL	62	2.2		2018	CL2	CL2Fry
3D6.1D595D233C	11.27.2018	11:29:24	7	Temperature	86	28.8	CL	67	3.1		2018	CL2	CL2Fry
3D6.1D595D2366	11.27.2018	11:29:34	7	Temperature	88	28.9	CL	70	3.3		2018	CL2	CL2Fry
3D6.1D595D2368	11.27.2018	11:29:40	7	Temperature	89	28.9	CL	66	2.9		2018	CL2	CL2Fry
3D6.1D595D2318	11.27.2018	11:30:02	7	Temperature	94	29	CL	60	2.1		2018	CL2	CL2Fry
3D6.1D597A2FC5	11.27.2018	11:30:06	7	Temperature	95	29	CL	57	1.8		2018	CL2	CL2Fry
3D6.1D595D23B7	11.27.2018	11:30:10	7	Temperature	96	29	CL	61	2.3		2018	CL2	CL2Fry
3D6.1D595D2381	11.27.2018	11:30:24	7	Temperature	98	29	CL	63	2.5		2018	CL2	CL2Fry
3D6.1D595D22B2	11.29.2018	11:30:28	9	Temperature	2	27.2	CL	66	2.7		2018	CL2	CL2Fry
3D6.1D595D20A0	11.29.2018	11:38:41	9	Temperature	5	28	CL	71	3.9		2018	CL2	CL2Fry
3D6.1D595D23E7	11.29.2018	11:40:13	9	Temperature	8	28.1	CL	58	1.9		2018	CL2	CL2Fry
3D6.1D595D229C	11.29.2018	11:41:08	9	Temperature	10	28.2	CL	70	3.7		2018	CL2	CL2Fry
3D6.1D595D22C6	11.29.2018	11:41:32	9	Temperature	12	28.2	CL	63	2.6		2018	CL2	CL2Fry
3D6.1D595D216A	11.29.2018	11:42:52	9	Temperature	19	28.3	CL	64	2.8		2018	CL2	CL2Fry
3D6.1D595D1FB1	11.29.2018	11:44:25	9	Temperature	27	28.4	CL	66	2.7		2018	CL2	CL2Fry
3D6.1D595D1FF8	11.29.2018	11:44:32	9	Temperature	28	28.4	CL	62	2.3		2018	CL2	CL2Fry
3D6.1D595D2175	11.29.2018	11:44:38	9	Temperature	30	28.4	CL	69	3		2018	CL2	CL2Fry
3D6.1D595D1F6C	11.29.2018	11:45:20	9	Temperature	42	28.5	CL	62	2.2		2018	CL2	CL2Fry
3D6.1D595D21C4	11.29.2018	11:45:41	9	Temperature	45	28.5	CL	64	2.5		2018	CL2	CL2Fry
3D6.1D595D1FB6	11.29.2018	11:45:49	9	Temperature	47	28.6	CL	59	1.9		2018	CL2	CL2Fry
3D6.1D595D2067	11.29.2018	11:45:54	9	Temperature	48	28.6	CL	64	2.9		2018	CL2	CL2Fry
3D6.1D595D2306	11.29.2018	11:46:10	9	Temperature	51	28.6	CL	63	2.4		2018	CL2	CL2Fry
3D6.1D595D22F6	11.29.2018	11:46:17	9	Temperature	52	28.6	CL	62	2.4		2018	CL2	CL2Fry
3D6.1D595D205A	11.29.2018	11:46:26	9	Temperature	53	28.6	CL	53	1.4		2018	CL2	CL2Fry
3D6.1D595D1FB8	11.29.2018	11:46:35	9	Temperature	54	28.6	CL	65	2.7		2018	CL2	CL2Fry
3D6.1D595D2102	11.29.2018	11:46:38	9	Temperature	55	28.6	CL	60	2.2		2018	CL2	CL2Fry
3D6.1D595D20C1	11.29.2018	11:47:05	9	Temperature	63	28.7	CL	66	3		2018	CL2	CL2Fry
3D6.1D595D21AA	11.29.2018	11:47:26	9	Temperature	71	28.7	CL	68	3		2018	CL2	CL2Fry
3D6.1D595D2328	11.29.2018	11:47:29	9	Temperature	72	28.7	CL	63	2.3		2018	CL2	CL2Fry
3D6.1D595D1FA8	11.29.2018	11:47:32	9	Temperature	73	28.7	CL	65	2.7		2018	CL2	CL2Fry
3D6.1D595D21B6	11.29.2018	11:47:36	9	Temperature	74	28.7	CL	63	2.7		2018	CL2	CL2Fry
3D6.1D595D22FB	11.29.2018	11:47:49	9	Temperature	76	28.7	CL	63	2.4		2018	CL2	CL2Fry
3D6.1D595D20A8	11.29.2018	11:47:52	9	Temperature	77	28.7	CL	62	2.2		2018	CL2	CL2Fry
3D6.1D595D213B	11.29.2018	11:47:58	9	Temperature	78	28.7	CL	60	2.3		2018	CL2	CL2Fry
3D6.1D595D2182	11.29.2018	11:48:03	9	Temperature	79	28.8	CL	64	2.7		2018	CL2	CL2Fry
3D6.1D595D2376	11.29.2018	11:48:15	9	Temperature	81	28.8	CL	73	4.1		2018	CL2	CL2Fry
3D6.1D595D2389	11.29.2018	11:48:31	9	Temperature	83	28.8	CL	67	3		2018	CL2	CL2Fry
3D6.1D595D211A	11.29.2018	11:49:46	9	Temperature	86	28.9	CL	66	3.1		2018	CL2	CL2Fry
3D6.1D595D1F6E	11.30.2018	11:29:23	10	Temperature	6	27.4	CL	68	3		2018	CL2	CL2Fry
3D6.1D595D23C1	11.30.2018	11:35:08	10	Temperature	14	28	CL	69	3.2		2018	CL2	CL2Fry
3D6.1D595D200A	11.30.2018	11:36:39	10	Temperature	17	28.2	CL	64	2.9		2018	CL2	CL2Fry
3D6.1D595D202E	11.30.2018	11:39:03	10	Temperature	22	28.4	CL	64	2.5		2018	CL2	CL2Fry
3D6.1D595D20AB	11.30.2018	11:40:31	10	Temperature	26	28.5	CL	60	2.2		2018	CL2	CL2Fry
3D6.1D595D1F53	11.30.2018	11:40:34	10	Temperature	27	28.5	CL	69	3.4		2018	CL2	CL2Fry
3D6.1D595D22B4	11.30.2018	11:41:02	10	Temperature	31	28.6	CL	63	2.5		2018	CL2	CL2Fry
3D6.1D595D21C0	11.30.2018	11:41:15	10	Temperature	35	28.6	CL	63	2.5		2018	CL2	CL2Fry
3D6.1D595D207E	11.30.2018	11:41:19	10	Temperature	36	28.6	CL	60	2.1		2018	CL2	CL2Fry
3D6.1D595D20A7	11.30.2018	11:41:36	10	Temperature	41	28.6	CL	56	2.1		2018	CL2	CL2Fry
3D6.1D595D22B5	11.30.2018	11:41:39	10	Temperature	42	28.6	CL	55	1.8		2018	CL2	CL2Fry
3D6.1D595D2156	11.30.2018	11:42:05	10	Temperature	48	28.7	CL	58	1.8		2018	CL2	CL2Fry
3D6.1D595D2071	11.30.2018	11:42:16	10	Temperature	51	28.7	CL	68	3.3		2018	CL2	CL2Fry
3D6.1D595D2165	11.30.2018	11:42:36	10	Temperature	57	28.7	CL	63	2.8		2018	CL2	CL2Fry
3D6.1D595D2324	11.30.2018	11:42:39	10	Temperature	58	28.7	CL	59	2.3		2018	CL2	CL2Fry
3D6.1D595D2309	11.30.2018	11:42:58	10	Temperature	64	28.7	CL	67	3.3		2018	CL2	CL2Fry
3D6.1D595D2191	11.30.2018	11:43:12	10	Temperature	68	28.7	CL	71	3.5		2018	CL2	CL2Fry
3D6.1D595D1F9B	11.30.2018	11:43:19	10	Temperature	70	28.8	CL	56	1.9		2018	CL2	CL2Fry
3D6.1D595D206E	11.30.2018	11:43:26	10	Temperature	72	28.8	CL	72	3.7		2018	CL2	CL2Fry
3D6.1D595D1FB9	11.30.2018	11:43:28	10	Temperature	73	28.8	CL	67	3.4		2018	CL2	CL2Fry
3D6.1D595D220D	11.30.2018	11:43:30	10	Temperature	74	28.8	CL	72	3.8		2018	CL2	CL2Fry
3D6.1D595D2001	11.30.2018	11:43:35	10	Temperature	76	28.8	CL	65	2.8		2018	CL2	CL2Fry
3D6.1D595D1F57	11.30.2018	11:43:39	10	Temperature	78	28.8	CL	60	2		2018	CL2	CL2Fry
3D6.1D595D1FE7	11.30.2018	11:43:45	10	Temperature	80	28.8	CL	65	2.8		2018	CL2	CL2Fry
3D6.1D597A2FA8	11.30.2018	11:44:14	10	Temperature	86	28.8	CL	57	1.8		2018	CL2	CL2Fry
3D6.1D595D21F0	11.30.2018	11:44:17	10	Temperature	87	28.8	CL	67	2.8		2018	CL2	CL2Fry
3D6.1D595D2125	11.30.2018	11:44:26	10	Temperature	89	28.8	CL	71	3.5		2018	CL2	CL2Fry
3D6.1D595D21EF	11.30.2018	11:44:52	10	Temperature	95	28.9	CL	69	3.2		2018	CL2	CL2Fry
3D6.1D595D2154	12.03.2018	11:03:24	11	Temperature	5	28.1	CL	66	2.9		2018	CL2	CL2Fry
3D6.1D595D1FC7	12.03.2018	11:04:42	11	Temperature	8	28.2	CL	67	3.1		2018	CL2	CL2Fry
3D6.1D595D20D5	12.03.2018	11:05:29	11	Temperature	9	28.3	CL	62	2.4		2018	CL2	CL2Fry
3D6.1D595D2353	12.03.2018	11:06:15	11	Temperature	14	28.4	CL	70	3.4		2018	CL2	CL2Fry
3D6.1D595D219B	12.03.2018	11:06:24	11	Temperature	15	28.4	CL	64	2.7		2018	CL2	CL2Fry
3D6.1D595D229A	12.03.2018	11:06:58	11	Temperature	19	28.5	CL	75	4.5		2018	CL2	CL2Fry
3D6.1D595D2384	12.03.2018	11:07:08	11	Temperature	20	28.5	CL	66	3.1		2018	CL2	CL2Fry
3D6.1D595D2097	12.03.2018	11:07:16	11	Temperature	22	28.5	CL	66	3		2018	CL2	CL2Fry
3D6.1D595D20A1	12.03.2018	11:07:26	11	Temperature	24	28.5	CL	72	3.7		2018	CL2	CL2Fry
3D6.1D595D21F1	12.03.2018	11:07:40	11	Temperature	28	28.5	CL	63	2.3		2018	CL2	CL2Fry
3D6.1D595D1F54	12.03.2018	11:07:46	11	Temperature	29	28.6	CL	65	2.8		2018	CL2	CL2Fry
3D6.1D595D233A	12.03.2018	11:07:58	11	Temperature	32	28.6	CL	64	2.7		2018	CL2	CL2Fry
3D6.1D595D2042	12.03.2018	11:08:11	11	Temperature	37	28.6	CL	68	2.8		2018	CL2	CL2Fry
3D6.1D595D22AB	12.03.2018	11:08:28	11	Temperature	42	28.6	CL	63	2.8		2018	CL2	CL2Fry
3D6.1D595D2379	12.03.2018	11:08:32	11	Temperature	43	28.6	CL	71	3.7		2018	CL2	CL2Fry
3D6.1D595D204D	12.03.2018	11:08:40	11	Temperature	45	28.6	CL	67	2.9		2018	CL2	CL2Fry
3D6.1D595D1FC0	12.03.2018	11:08:47	11	Temperature	47	28.6	CL	65	2.8		2018	CL2	CL2Fry
3D6.1D595D1F7B	12.03.2018	11:08:54	11	Temperature	49	28.6	CL	62	2.4		2018	CL2	CL2Fry
3D6.1D595D203E	12.03.2018	11:09:00	11	Temperature	51	28.7	CL	66	2.7		2018	CL2	CL2Fry
3D6.1D595D1FFF	12.03.2018	11:09:20	11	Temperature	58	28.7	CL	67	3.1		2018	CL2	CL2Fry
3D6.1D595D1FB0	12.03.2018	11:09:36	11	Temperature	62	28.7	CL	62	2.6		2018	CL2	CL2Fry
3D6.1D595D22E1	12.03.2018	11:09:42	11	Temperature	63	28.8	CL	70	3.7		2018	CL2	CL2Fry
3D6.001856491F	12.03.2018	11:09:55	11	Temperature	67	28.8	CL	71	3.7		2018	CL2	CL2Fry
3D6.1D595D2124	12.03.2018	11:09:57	11	Temperature	68	28.8	CL	66	2.9		2018	CL2	CL2Fry
3D6.1D595D2333	12.03.2018	11:10:31	11	Temperature	76	28.8	CL	70	3.4		2018	CL2	CL2Fry
3D6.1D595D20BD	12.03.2018	11:10:47	11	Temperature	81	28.8	CL	65	2.7		2018	CL2	CL2Fry
3D6.1D595D2068	12.03.2018	11:10:50	11	Temperature	82	28.9	CL	67	2.8		2018	CL2	CL2Fry
3D6.1D595D20BC	12.03.2018	11:10:58	11	Temperature	84	28.9	CL	69	3.5		2018	CL2	CL2Fry
3D6.1D595D1FC9	12.03.2018	11:11:09	11	Temperature	86	28.9	CL	75	4		2018	CL2	CL2Fry
3D6.1D595D2032	12.03.2018	11:11:29	11	Temperature	91	28.9	CL	66	2.9		2018	CL2	CL2Fry
3D6.1D595D202F	12.03.2018	11:11:43	11	Temperature	95	28.9	CL	60	2.3		2018	CL2	CL2Fry
3D6.1D595D20DA	12.04.2018	11:17:40	12	Temperature	3	27.4	CL	58	2.1		2018	CL2	CL2Fry
3D6.1D595D20A3	12.04.2018	11:25:59	12	Temperature	8	28.2	CL	60	2.2		2018	CL2	CL2Fry
3D6.1D595D20BE	12.04.2018	11:27:56	12	Temperature	12	28.4	CL	68	3.1		2018	CL2	CL2Fry
3D6.1D595D2373	12.04.2018	11:28:54	12	Temperature	17	28.5	CL	70	3.4		2018	CL2	CL2Fry
3D6.1D595D20DD	12.04.2018	11:28:59	12	Temperature	18	28.5	CL	71	3.7		2018	CL2	CL2Fry
3D6.1D595D23B0	12.04.2018	11:29:06	12	Temperature	19	28.6	CL	65	2.5		2018	CL2	CL2Fry
3D6.1D595D1FD9	12.04.2018	11:29:34	12	Temperature	27	28.6	CL	72	3.7		2018	CL2	CL2Fry
3D6.1D595D2323	12.04.2018	11:29:37	12	Temperature	28	28.6	CL	64	2.6		2018	CL2	CL2Fry
3D6.1D595D23DF	12.04.2018	11:29:42	12	Temperature	30	28.6	CL	70	3.4		2018	CL2	CL2Fry
3D6.1D595D1F6B	12.04.2018	11:30:04	12	Temperature	37	28.7	CL	65	3.1		2018	CL2	CL2Fry
3D6.1D595D1F72	12.04.2018	11:30:09	12	Temperature	38	28.7	CL	66	3		2018	CL2	CL2Fry
3D6.1D597A2FE0	12.04.2018	11:30:20	12	Temperature	41	28.7	CL	57	1.8		2018	CL2	CL2Fry
3D6.1D595D1F7A	12.04.2018	11:30:32	12	Temperature	45	28.7	CL	66	2.9		2018	CL2	CL2Fry
3D6.1D595D201B	12.04.2018	11:30:45	12	Temperature	49	28.7	CL	62	2.2		2018	CL2	CL2Fry
3D6.1D595D2027	12.04.2018	11:31:06	12	Temperature	55	28.8	CL	67	2.7		2018	CL2	CL2Fry
3D6.1D595D2363	12.04.2018	11:31:16	12	Temperature	59	28.8	CL	65	3		2018	CL2	CL2Fry
3D6.1D595D1F77	12.04.2018	11:31:22	12	Temperature	60	28.8	CL	70	3.3		2018	CL2	CL2Fry
3D6.1D595D23AC	12.04.2018	11:31:40	12	Temperature	65	28.8	CL	68	3.1		2018	CL2	CL2Fry
3D6.1D595D20CC	12.04.2018	11:31:51	12	Temperature	69	28.9	CL	70	3.5		2018	CL2	CL2Fry
3D6.1D595D23AF	12.04.2018	11:31:55	12	Temperature	71	28.9	CL	66	3		2018	CL2	CL2Fry
3D6.1D595D204E	12.04.2018	11:31:58	12	Temperature	72	28.9	CL	63	2.6		2018	CL2	CL2Fry
3D6.1D595D235D	12.04.2018	11:32:02	12	Temperature	73	28.9	CL	62	2.3		2018	CL2	CL2Fry
3D6.1D595D20C5	12.04.2018	11:32:10	12	Temperature	76	28.9	CL	67	3.2		2018	CL2	CL2Fry
3D6.1D595D23CD	12.04.2018	11:32:14	12	Temperature	77	28.9	CL	67	3.2		2018	CL2	CL2Fry
3D6.1D595D215E	12.04.2018	11:32:20	12	Temperature	79	28.9	CL	71	3.6		2018	CL2	CL2Fry
3D6.1D595D23BF	12.04.2018	11:32:28	12	Temperature	82	28.9	CL	74	3.9		2018	CL2	CL2Fry
3D6.1D595D21A7	12.04.2018	11:32:31	12	Temperature	83	28.9	CL	57	1.9		2018	CL2	CL2Fry
3D6.1D595D1FF7	12.04.2018	11:32:34	12	Temperature	84	28.9	CL	67	3.1		2018	CL2	CL2Fry
3D6.1D595D20DE	12.04.2018	11:32:37	12	Temperature	85	28.9	CL	60	2.2		2018	CL2	CL2Fry
3D6.1D595D2188	12.04.2018	11:32:50	12	Temperature	87	28.9	CL	63	2.6		2018	CL2	CL2Fry
3D6.1D595D1FDA	12.05.2018	11:18:24	13	Temperature	2	27.6	CL	62	2.4		2018	CL2	CL2Fry
3D6.1D595D22E0	12.05.2018	11:22:36	13	Temperature	5	28	CL	67	3		2018	CL2	CL2Fry
3D6.1D595D21E6	12.05.2018	11:23:31	13	Temperature	6	28.1	CL	66	2.7		2018	CL2	CL2Fry
3D6.1D595D2133	12.05.2018	11:24:08	13	Temperature	7	28.2	CL	69	3.6		2018	CL2	CL2Fry
3D6.1D595D2107	12.05.2018	11:25:28	13	Temperature	10	28.3	CL	65	3		2018	CL2	CL2Fry
3D6.1D595D2011	12.05.2018	11:25:58	13	Temperature	16	28.4	CL	69	3.1		2018	CL2	CL2Fry
3D6.1D595D22BC	12.05.2018	11:26:08	13	Temperature	17	28.4	CL	71	3.7		2018	CL2	CL2Fry
3D6.1D597A2FD0	12.05.2018	11:27:07	13	Temperature	27	28.5	CL	57	1.9		2018	CL2	CL2Fry
3D6.1D595D23C8	12.05.2018	11:27:12	13	Temperature	28	28.5	CL	77	4.6		2018	CL2	CL2Fry
3D6.1D595D20C6	12.05.2018	11:27:15	13	Temperature	29	28.6	CL	62	2.5		2018	CL2	CL2Fry
3D6.1D595D1F81	12.05.2018	11:27:27	13	Temperature	30	28.6	CL	72	3.6		2018	CL2	CL2Fry
3D6.1D595D2337	12.05.2018	11:27:33	13	Temperature	32	28.6	CL	62	3.4		2018	CL2	CL2Fry
3D6.1D595D2371	12.05.2018	11:28:35	13	Temperature	50	28.7	CL	61	2.2		2018	CL2	CL2Fry
3D6.1D595D2314	12.05.2018	11:28:47	13	Temperature	53	28.7	CL	65	3		2018	CL2	CL2Fry
3D6.1D595D20D9	12.05.2018	11:28:53	13	Temperature	55	28.7	CL	64	2.5		2018	CL2	CL2Fry
3D6.1D595D1F82	12.05.2018	11:29:12	13	Temperature	61	28.7	CL	66	3		2018	CL2	CL2Fry
3D6.1D595D210E	12.05.2018	11:29:31	13	Temperature	67	28.8	CL	68	3.1		2018	CL2	CL2Fry
3D6.1D595D2026	12.05.2018	11:29:42	13	Temperature	70	28.8	CL	65	2.9		2018	CL2	CL2Fry
3D6.1D595D2311	12.05.2018	11:29:50	13	Temperature	73	28.8	CL	70	3.4		2018	CL2	CL2Fry
3D6.1D595D1FC1	12.05.2018	11:30:03	13	Temperature	76	28.9	CL	62	2.3		2018	CL2	CL2Fry
3D6.1D595D223B	12.05.2018	11:30:05	13	Temperature	77	28.9	CL	69	3.2		2018	CL2	CL2Fry
3D6.1D595D2131	12.05.2018	11:30:10	13	Temperature	78	28.9	CL	68	3.1		2018	CL2	CL2Fry
3D6.1D595D202A	12.05.2018	11:30:27	13	Temperature	82	28.9	CL	71	3.5		2018	CL2	CL2Fry
3D6.1D595D239C	12.05.2018	11:30:30	13	Temperature	83	28.9	CL	76	4.4		2018	CL2	CL2Fry
3D6.1D595D20A2	12.05.2018	11:30:37	13	Temperature	85	28.9	CL	60	2.2		2018	CL2	CL2Fry
3D6.1D595D2231	12.05.2018	11:31:21	13	Temperature	94	28.9	CL	65	2.9		2018	CL2	CL2Fry
3D6.1D595D21DE	12.05.2018	11:31:25	13	Temperature	95	29	CL	68	3.1		2018	CL2	CL2Fry
3D6.1D595D23B8	12.05.2018	11:31:35	13	Temperature	97	29	CL	65	2.6		2018	CL2	CL2Fry
3D6.1D595D1F71	12.06.2018	11:26:29	14	Temperature	2	27.3	CL	51	1.4		2018	CL2	CL2Fry
3D6.1D595D2014	12.06.2018	11:33:31	14	Temperature	5	28	CL	60	2.4		2018	CL2	CL2Fry
3D6.1D595D20D3	12.06.2018	11:34:20	14	Temperature	6	28	CL	67	3.1		2018	CL2	CL2Fry
3D6.1D595D22BF	12.06.2018	11:34:26	14	Temperature	7	28	CL	61	2.5		2018	CL2	CL2Fry
3D6.1D595D2289	12.06.2018	11:37:49	14	Temperature	11	28.4	CL	64	2.8		2018	CL2	CL2Fry
3D6.1D595D208A	12.06.2018	11:37:54	14	Temperature	12	28.4	CL	62	2.4		2018	CL2	CL2Fry
3D6.1D595D20A5	12.06.2018	11:38:33	14	Temperature	18	28.5	CL	69	3.5		2018	CL2	CL2Fry
3D6.1D595D2152	12.06.2018	11:38:44	14	Temperature	20	28.5	CL	61	2.2		2018	CL2	CL2Fry
3D6.1D595D236C	12.06.2018	11:38:57	14	Temperature	22	28.5	CL	68	2.9		2018	CL2	CL2Fry
3D6.1D595D2217	12.06.2018	11:39:09	14	Temperature	25	28.5	CL	70	3.4		2018	CL2	CL2Fry
3D6.1D595D2298	12.06.2018	11:39:13	14	Temperature	26	28.5	CL	60	2.2		2018	CL2	CL2Fry
3D6.1D595D21A3	12.06.2018	11:39:23	14	Temperature	28	28.6	CL	69	3.1		2018	CL2	CL2Fry
3D6.1D595D209C	12.06.2018	11:39:28	14	Temperature	29	28.6	CL	59	2.3		2018	CL2	CL2Fry
3D6.1D595D203B	12.06.2018	11:39:31	14	Temperature	30	28.6	CL	71	3.6		2018	CL2	CL2Fry
3D6.1D595D204C	12.06.2018	11:39:42	14	Temperature	33	28.6	CL	67	2.8		2018	CL2	CL2Fry
3D6.1D595D208B	12.06.2018	11:39:57	14	Temperature	37	28.6	CL	66	2.9		2018	CL2	CL2Fry
3D6.1D595D2006	12.06.2018	11:40:01	14	Temperature	38	28.6	CL	74	3.7		2018	CL2	CL2Fry
3D6.1D595D1FB4	12.06.2018	11:40:27	14	Temperature	44	28.6	CL	61	2.5		2018	CL2	CL2Fry
3D6.1D595D1FC8	12.06.2018	11:40:38	14	Temperature	47	28.7	CL	70	3.3		2018	CL2	CL2Fry
3D6.1D595D1F95	12.06.2018	11:41:01	14	Temperature	54	28.7	CL	68	3.4		2018	CL2	CL2Fry
3D6.1D595D20CE	12.06.2018	11:41:31	14	Temperature	60	28.7	CL	65	2.5		2018	CL2	CL2Fry
3D6.1D595D2322	12.06.2018	11:41:42	14	Temperature	62	28.7	CL	63	2.3		2018	CL2	CL2Fry
3D6.1D595D21C9	12.06.2018	11:42:01	14	Temperature	68	28.8	CL	69	3		2018	CL2	CL2Fry
3D6.1D595D2113	12.06.2018	11:42:11	14	Temperature	71	28.8	CL	72	3.5		2018	CL2	CL2Fry
3D6.1D595D2008	12.06.2018	11:42:14	14	Temperature	72	28.8	CL	58	2.1		2018	CL2	CL2Fry
3D6.1D595D1FA3	12.06.2018	11:42:30	14	Temperature	76	28.8	CL	64	2.5		2018	CL2	CL2Fry
3D6.1D595D1F58	12.06.2018	11:42:40	14	Temperature	79	28.8	CL	72	3.5		2018	CL2	CL2Fry
3D6.1D595D1F5D	12.06.2018	11:42:45	14	Temperature	80	28.8	CL	63	2.4		2018	CL2	CL2Fry
3D6.1D595D20A9	12.06.2018	11:42:50	14	Temperature	81	28.8	CL	61	2.4		2018	CL2	CL2Fry
3D6.1D597A2FAD	12.07.2018	11:22:42	15	Temperature	1	27	CL	60	2.1		2018	CL2	CL2Fry
3D6.1D595D1F4E	12.07.2018	11:28:28	15	Temperature	5	27.6	CL	63	2.3		2018	CL2	CL2Fry
3D6.1D595D228D	12.07.2018	11:30:08	15	Temperature	8	27.7	CL	65	2.9		2018	CL2	CL2Fry
3D6.1D595D1F5A	12.07.2018	11:31:06	15	Temperature	9	27.8	CL	65	3		2018	CL2	CL2Fry
3D6.1D595D2185	12.07.2018	11:35:11	15	Temperature	12	28.3	CL	66	2.8		2018	CL2	CL2Fry
3D6.1D595D20DB	12.07.2018	11:37:27	15	Temperature	21	28.5	CL	63	2.6		2018	CL2	CL2Fry
3D6.1D595D209F	12.07.2018	11:37:49	15	Temperature	24	28.5	CL	72	3.6		2018	CL2	CL2Fry
3D6.1D595D1F7C	12.07.2018	11:38:01	15	Temperature	27	28.6	CL	69	3.2		2018	CL2	CL2Fry
3D6.1D595D2391	12.07.2018	11:38:04	15	Temperature	28	28.6	CL	65	2.9		2018	CL2	CL2Fry
3D6.1D595D226F	12.07.2018	11:38:08	15	Temperature	29	28.6	CL	59	2.2		2018	CL2	CL2Fry
3D6.1D597A2FA7	12.07.2018	11:39:10	15	Temperature	41	28.6	CL	57	1.9		2018	CL2	CL2Fry
3D6.1D595D1F6A	12.07.2018	11:39:12	15	Temperature	42	28.6	CL	64	2.5		2018	CL2	CL2Fry
3D6.1D595D1F56	12.07.2018	11:39:31	15	Temperature	47	28.6	CL	71	3.5		2018	CL2	CL2Fry
3D6.1D595D2147	12.07.2018	11:39:34	15	Temperature	48	28.7	CL	63	2.6		2018	CL2	CL2Fry
3D6.1D595D22B7	12.07.2018	11:39:41	15	Temperature	50	28.7	CL	69	3.2		2018	CL2	CL2Fry
3D6.1D595D2007	12.07.2018	11:40:09	15	Temperature	57	28.7	CL	69	3.2		2018	CL2	CL2Fry
3D6.1D595D22F9	12.07.2018	11:40:15	15	Temperature	59	28.7	CL	60	2		2018	CL2	CL2Fry
3D6.1D595D2269	12.07.2018	11:40:20	15	Temperature	60	28.7	CL	71	3.5		2018	CL2	CL2Fry
3D6.1D595D23F1	12.07.2018	11:40:36	15	Temperature	65	28.7	CL	64	2.5		2018	CL2	CL2Fry
3D6.1D597A2FD9	12.07.2018	11:40:39	15	Temperature	66	28.7	CL	60	2		2018	CL2	CL2Fry
3D6.1D595D2060	12.07.2018	11:40:42	15	Temperature	67	28.7	CL	68	2.9		2018	CL2	CL2Fry
3D6.1D597A2FF8	12.07.2018	11:40:55	15	Temperature	71	28.8	CL	57	1.9		2018	CL2	CL2Fry
3D6.1D595D20FF	12.07.2018	11:41:01	15	Temperature	73	28.8	CL	72	4.2		2018	CL2	CL2Fry
3D6.1D597A2FF0	12.07.2018	11:41:09	15	Temperature	76	28.8	CL	60	2.1		2018	CL2	CL2Fry
3D6.1D595D232B	12.07.2018	11:41:16	15	Temperature	78	28.8	CL	71	3.4		2018	CL2	CL2Fry
3D6.1D595D2183	12.07.2018	11:41:21	15	Temperature	79	28.8	CL	61	2.3		2018	CL2	CL2Fry
3D6.1D595D2375	12.07.2018	11:41:32	15	Temperature	82	28.8	CL	77	4.7		2018	CL2	CL2Fry
3D6.1D597A2FBD	12.07.2018	11:41:47	15	Temperature	87	28.8	CL	64	2.5		2018	CL2	CL2Fry
3D6.1D595D1FDD	12.07.2018	11:41:56	15	Temperature	88	28.8	CL	63	2.6		2018	CL2	CL2Fry
3D6.1D595D2329	12.07.2018	11:41:58	15	Temperature	89	28.9	CL	66	2.6		2018	CL2	CL2Fry
3D6.1D595D2262	12.07.2018	11:42:03	15	Temperature	90	28.9	CL	66	3		2018	CL2	CL2Fry
3D6.1D595D2082	12.07.2018	11:42:18	15	Temperature	93	28.9	CL	70	3.2		2018	CL2	CL2Fry
3D6.1D595D21FF	12.07.2018	11:42:21	15	Temperature	94	28.9	CL	71	3.5		2018	CL2	CL2Fry
3D6.1D595D2342	12.07.2018	11:42:27	15	Temperature	96	28.9	CL	60	2.1		2018	CL2	CL2Fry
3D6.1D595D2051	12.10.2018	00:16:11	8	Temperature	6	28.1	CL	69	3.3		2018	CL2	CL2Fry
3D6.1D595D20B9	12.10.2018	00:17:15	8	Temperature	8	28.2	CL	62	2.6		2018	CL2	CL2Fry
3D6.1D595D22A4	12.10.2018	00:18:33	8	Temperature	11	28.4	CL	62	2.6		2018	CL2	CL2Fry
3D6.1D597A3008	12.10.2018	00:19:47	8	Temperature	18	28.5	CL	57	1.9		2018	CL2	CL2Fry
3D6.1D595D2331	12.10.2018	00:19:59	8	Temperature	20	28.5	CL	61	2.4		2018	CL2	CL2Fry
3D6.1D595D2053	12.10.2018	00:20:16	8	Temperature	26	28.5	CL	61	2.4		2018	CL2	CL2Fry
3D6.1D595D21CD	12.10.2018	00:20:21	8	Temperature	27	28.5	CL	63	2.6		2018	CL2	CL2Fry
3D6.1D595D23DE	12.10.2018	00:20:40	8	Temperature	30	28.6	CL	70	3.4		2018	CL2	CL2Fry
3D6.1D595D2349	12.10.2018	00:20:50	8	Temperature	32	28.6	CL	65	2.5		2018	CL2	CL2Fry
3D6.1D595D22E3	12.10.2018	00:21:17	8	Temperature	38	28.6	CL	59	2.2		2018	CL2	CL2Fry
3D6.1D595D218C	12.10.2018	00:21:36	8	Temperature	42	28.6	CL	70	3.8		2018	CL2	CL2Fry
3D6.1D595D236B	12.10.2018	00:21:40	8	Temperature	43	28.6	CL	64	2.7		2018	CL2	CL2Fry
3D6.1D595D2022	12.10.2018	00:22:06	8	Temperature	51	28.7	CL	66	2.8		2018	CL2	CL2Fry
3D6.1D595D21D3	12.10.2018	00:22:11	8	Temperature	53	28.7	CL	63	2.5		2018	CL2	CL2Fry
3D6.1D595D2170	12.10.2018	00:22:18	8	Temperature	55	28.7	CL	69	3.1		2018	CL2	CL2Fry
3D6.1D595D2041	12.10.2018	00:22:21	8	Temperature	56	28.7	CL	64	2.5		2018	CL2	CL2Fry
3D6.1D595D1FC6	12.10.2018	00:22:32	8	Temperature	59	28.7	CL	65	2.8		2018	CL2	CL2Fry
3D6.1D595D1FE2	12.10.2018	00:22:54	8	Temperature	65	28.8	CL	72	3.8		2018	CL2	CL2Fry
3D6.1D595D2220	12.10.2018	00:22:57	8	Temperature	66	28.8	CL	64	2.8		2018	CL2	CL2Fry
3D6.1D595D20BF	12.10.2018	00:23:10	8	Temperature	69	28.8	CL	66	2.9		2018	CL2	CL2Fry
3D6.1D595D23A3	12.10.2018	00:23:20	8	Temperature	72	28.8	CL	69	3.2		2018	CL2	CL2Fry
3D6.1D595D1FBA	12.10.2018	00:23:24	8	Temperature	73	28.8	CL	66	3.1		2018	CL2	CL2Fry
3D6.1D595D2261	12.10.2018	00:23:35	8	Temperature	76	28.8	CL	70	3.4		2018	CL2	CL2Fry
3D6.1D595D2288	12.10.2018	00:23:41	8	Temperature	78	28.8	CL	70	3.3		2018	CL2	CL2Fry
3D6.1D595D2270	12.10.2018	00:23:57	8	Temperature	82	28.8	CL	70	3.6		2018	CL2	CL2Fry
3D6.1D595D2098	12.10.2018	00:24:00	8	Temperature	83	28.9	CL	70	3.7		2018	CL2	CL2Fry
3D6.1D595D2244	12.10.2018	00:24:03	8	Temperature	84	28.9	CL	69	3.3		2018	CL2	CL2Fry
3D6.1D595D2180	12.10.2018	00:24:15	8	Temperature	87	28.9	CL	70	3.5		2018	CL2	CL2Fry
3D6.1D595D2004	12.10.2018	00:24:21	8	Temperature	88	28.9	CL	67	3		2018	CL2	CL2Fry
3D6.1D595D2065	12.10.2018	00:24:53	8	Temperature	89	28.9	CL	67	2.8		2018	CL2	CL2Fry
				Temperature		27.8	FV	96	10.06		2017	FV1	FV1Fry
				Temperature		28	FV	116	18.28		2017	FV1	FV1Fry
				Temperature		28.1	FV	96	9.72		2017	FV1	FV1Fry
				Temperature		28.1	FV	92	8.98		2017	FV1	FV1Fry
				Temperature		28.1	FV	90	8.11		2017	FV1	FV1Fry
				Temperature		28.2	FV	104	11.71		2017	FV1	FV1Fry
				Temperature		28.2	FV	106	12.49		2017	FV1	FV1Fry
				Temperature		28.2	FV	69	3.2		2017	FV1	FV1Fry
				Temperature		28.3	FV	92	9.27		2017	FV1	FV1Fry
				Temperature		28.3	FV	70	3.8		2017	FV1	FV1Fry
				Temperature		28.3	FV	99	10.6		2017	FV1	FV1Fry
				Temperature		28.4	FV	109	14.93		2017	FV1	FV1Fry
				Temperature		28.4	FV	96	10.14		2017	FV1	FV1Fry
				Temperature		28.4	FV	100	11.17		2017	FV1	FV1Fry
				Temperature		28.4	FV	118	14.58		2017	FV1	FV1Fry
				Temperature		28.4	FV	98	9.83		2017	FV1	FV1Fry
				Temperature		28.4	FV	110	13.83		2017	FV1	FV1Fry
				Temperature		28.4	FV	108	13.5		2017	FV1	FV1Fry
				Temperature		28.4	FV	103	11.26		2017	FV1	FV1Fry
				Temperature		28.4	FV	92	8.52		2017	FV1	FV1Fry
				Temperature		28.4	FV	84	6.26		2017	FV1	FV1Fry
				Temperature		28.4	FV	66	3.31		2017	FV1	FV1Fry
				Temperature		28.4	FV	82	5.56		2017	FV1	FV1Fry
				Temperature		28.5	FV	101	11.64		2017	FV1	FV1Fry
				Temperature		28.5	FV	101	11.28		2017	FV1	FV1Fry
				Temperature		28.5	FV	81	7.97		2017	FV1	FV1Fry
				Temperature		28.5	FV	108	14.01		2017	FV1	FV1Fry
				Temperature		28.5	FV	105	12.91		2017	FV1	FV1Fry
				Temperature		28.5	FV	102	11.36		2017	FV1	FV1Fry
				Temperature		28.5	FV	102	11.24		2017	FV1	FV1Fry
				Temperature		28.5	FV	98	10.16		2017	FV1	FV1Fry
				Temperature		28.5	FV	106	13.52		2017	FV1	FV1Fry
				Temperature		28.5	FV	87	7.02		2017	FV1	FV1Fry
				Temperature		28.5	FV	97	8.88		2017	FV1	FV1Fry
				Temperature		28.5	FV	92	8.71		2017	FV1	FV1Fry
				Temperature		28.5	FV	84	6.18		2017	FV1	FV1Fry
				Temperature		28.5	FV	95	8.32		2017	FV1	FV1Fry
				Temperature		28.6	FV	86	7.15		2017	FV1	FV1Fry
				Temperature		28.6	FV	94	9.44		2017	FV1	FV1Fry
				Temperature		28.6	FV	110	14.18		2017	FV1	FV1Fry
				Temperature		28.6	FV	54	1.92		2017	FV1	FV1Fry
				Temperature		28.6	FV	102	10.26		2017	FV1	FV1Fry
				Temperature		28.6	FV	93	8.57		2017	FV1	FV1Fry
				Temperature		28.6	FV	85	6.97		2017	FV1	FV1Fry
				Temperature		28.6	FV	99	11.02		2017	FV1	FV1Fry
				Temperature		28.6	FV	83	6.64		2017	FV1	FV1Fry
				Temperature		28.6	FV	95	10.22		2017	FV1	FV1Fry
				Temperature		28.6	FV	86	7.24		2017	FV1	FV1Fry
				Temperature		28.6	FV	87	7.57		2017	FV1	FV1Fry
				Temperature		28.6	FV	88	7.43		2017	FV1	FV1Fry
				Temperature		28.7	FV	47	0.93		2017	FV1	FV1Fry
				Temperature		28.7	FV	80	5.58		2017	FV1	FV1Fry
				Temperature		28.7	FV	89	8.26		2017	FV1	FV1Fry
				Temperature		28.7	FV	90	8.15		2017	FV1	FV1Fry
				Temperature		28.7	FV	90	8.11		2017	FV1	FV1Fry
				Temperature		28.7	FV	64	2.84		2017	FV1	FV1Fry
				Temperature		28.7	FV	81	6.07		2017	FV1	FV1Fry
				Temperature		28.7	FV	64	2.98		2017	FV1	FV1Fry
				Temperature		28.7	FV	97	9.45		2017	FV1	FV1Fry
				Temperature		28.7	FV	98	10.32		2017	FV1	FV1Fry
				Temperature		28.7	FV	85	6.66		2017	FV1	FV1Fry
				Temperature		28.7	FV	104	12.04		2017	FV1	FV1Fry
				Temperature		28.7	FV	84	6.36		2017	FV1	FV1Fry
				Temperature		28.7	FV	82	5.43		2017	FV1	FV1Fry
				Temperature		28.7	FV	91	7.52		2017	FV1	FV1Fry
				Temperature		28.7	FV	83	4.29		2017	FV1	FV1Fry
				Temperature		28.7	FV	81	5.09		2017	FV1	FV1Fry
				Temperature		28.7	FV	81	5.71		2017	FV1	FV1Fry
				Temperature		28.7	FV	71	4		2017	FV1	FV1Fry
				Temperature		28.7	FV	81	5.77		2017	FV1	FV1Fry
				Temperature		28.7	FV	89	7.72		2017	FV1	FV1Fry
				Temperature		28.7	FV	94	8.84		2017	FV1	FV1Fry
				Temperature		28.8	FV	110	13.52		2017	FV1	FV1Fry
				Temperature		28.8	FV	96	9.4		2017	FV1	FV1Fry
				Temperature		28.8	FV	94	9.2		2017	FV1	FV1Fry
				Temperature		28.8	FV	100	9.61		2017	FV1	FV1Fry
				Temperature		28.8	FV	84	5.81		2017	FV1	FV1Fry
				Temperature		28.8	FV	90	7.68		2017	FV1	FV1Fry
				Temperature		28.8	FV	80	5.51		2017	FV1	FV1Fry
				Temperature		28.8	FV	88	7.5		2017	FV1	FV1Fry
				Temperature		28.8	FV	98	9.77		2017	FV1	FV1Fry
				Temperature		28.8	FV	91	7.93		2017	FV1	FV1Fry
				Temperature		28.9	FV	102	12.29		2017	FV1	FV1Fry
				Temperature		28.9	FV	103	11.86		2017	FV1	FV1Fry
				Temperature		28.9	FV	90	7.73		2017	FV1	FV1Fry
				Temperature		28.9	FV	95	9.05		2017	FV1	FV1Fry
				Temperature		28.9	FV	102	11.02		2017	FV1	FV1Fry
				Temperature		28.9	FV	84	6.58		2017	FV1	FV1Fry
				Temperature		28.9	FV	82	8.02		2017	FV1	FV1Fry
				Temperature		28.9	FV	80	5.69		2017	FV1	FV1Fry
				Temperature		28.9	FV	88	7.38		2017	FV1	FV1Fry
				Temperature		28.9	FV	91	8.01		2017	FV1	FV1Fry
				Temperature		28.9	FV	99	9.87		2017	FV1	FV1Fry
				Temperature		29	FV	103	10.84		2017	FV1	FV1Fry
				Temperature		29	FV	85	6.37		2017	FV1	FV1Fry
				Temperature		29	FV	78	4.51		2017	FV1	FV1Fry
				Temperature		29	FV	73	4.05		2017	FV1	FV1Fry
				Temperature		29.1	FV	90	7.26		2017	FV1	FV1Fry
				Temperature		29.1	FV	73	4.6		2017	FV1	FV1Fry
3D9.1C2DD9B903	11.19.2018	11:36:08	1	Temperature	8	27.9	HF	66	3.2		2018	HF2	HF2Fry
3D6.1D595D2206	11.19.2018	11:40:33	1	Temperature	16	28.3	HF	68	3.6		2018	HF2	HF2Fry
3D9.1C2DF1A550	11.19.2018	11:40:37	1	Temperature	17	28.3	HF	65	2.9		2018	HF2	HF2Fry
3D9.1C2DF368FA	11.19.2018	11:40:48	1	Temperature	19	28.3	HF	66	2.9		2018	HF2	HF2Fry
3D9.1C2DDC80EA	11.19.2018	11:41:26	1	Temperature	22	28.4	HF	69	4.2		2018	HF2	HF2Fry
3D6.1D595D2204	11.19.2018	11:41:30	1	Temperature	23	28.4	HF	64	2.5		2018	HF2	HF2Fry
3D9.1C2DF2B78D	11.19.2018	11:41:34	1	Temperature	24	28.4	HF	61	2.3		2018	HF2	HF2Fry
3D6.1D595D21D5	11.19.2018	11:41:49	1	Temperature	26	28.4	HF	70	3.9		2018	HF2	HF2Fry
3D6.1D595D21C2	11.19.2018	11:42:08	1	Temperature	28	28.4	HF	75	4.6		2018	HF2	HF2Fry
3D6.1D595D21A2	11.19.2018	11:42:12	1	Temperature	29	28.5	HF	61	2.4		2018	HF2	HF2Fry
3D9.1C2DF2938E	11.19.2018	11:42:18	1	Temperature	30	28.5	HF	64	2.7		2018	HF2	HF2Fry
3D9.1C2DD8A543	11.19.2018	11:42:47	1	Temperature	34	28.5	HF	64	2.8		2018	HF2	HF2Fry
3D9.1C2DEF2698	11.19.2018	11:42:51	1	Temperature	35	28.5	HF	64	2.8		2018	HF2	HF2Fry
3D9.1C2DE6A556	11.19.2018	11:43:11	1	Temperature	36	28.5	HF	66	3.1		2018	HF2	HF2Fry
3D9.1C2DEFD20B	11.19.2018	11:43:18	1	Temperature	37	28.6	HF	71	3.9		2018	HF2	HF2Fry
3D9.1C2DD991A3	11.19.2018	11:43:42	1	Temperature	43	28.6	HF	68	3.3		2018	HF2	HF2Fry
3D9.1C2DEA75F2	11.19.2018	11:43:45	1	Temperature	44	28.6	HF	74	4.4		2018	HF2	HF2Fry
3D9.1C2DF05529	11.19.2018	11:44:04	1	Temperature	48	28.6	HF	60	2.4		2018	HF2	HF2Fry
3D9.1C2DEDC3EA	11.19.2018	11:44:17	1	Temperature	52	28.6	HF	59	2.1		2018	HF2	HF2Fry
3D6.1D595D23D8	11.19.2018	11:44:20	1	Temperature	53	28.6	HF	70	3.7		2018	HF2	HF2Fry
3D6.1D595D23E0	11.19.2018	11:44:22	1	Temperature	54	28.6	HF	66	2.9		2018	HF2	HF2Fry
3D9.1C2DE1CDAE	11.19.2018	11:44:33	1	Temperature	57	28.6	HF	85	6.8		2018	HF2	HF2Fry
3D9.1C2DED5598	11.19.2018	11:44:59	1	Temperature	65	28.7	HF	74	4.4		2018	HF2	HF2Fry
3D6.1D595D23E2	11.19.2018	11:45:04	1	Temperature	67	28.7	HF	69	3.9		2018	HF2	HF2Fry
3D9.1C2DED5E2B	11.19.2018	11:45:12	1	Temperature	69	28.7	HF	67	3.3		2018	HF2	HF2Fry
3D9.1C2DE9CCFE	11.19.2018	11:45:15	1	Temperature	70	28.7	HF	76	4.8		2018	HF2	HF2Fry
3D9.1C2DEFB989	11.19.2018	11:45:25	1	Temperature	73	28.7	HF	64	2.8		2018	HF2	HF2Fry
3D9.1C2DEEAF3D	11.19.2018	11:45:30	1	Temperature	75	28.7	HF	63	2.6		2018	HF2	HF2Fry
3D6.1D595D234F	11.19.2018	11:45:33	1	Temperature	76	28.7	HF	69	3.5		2018	HF2	HF2Fry
3D6.1D595D23C5	11.19.2018	11:45:35	1	Temperature	77	28.7	HF	65	2.9		2018	HF2	HF2Fry
3D9.1C2DD91B4E	11.19.2018	11:45:45	1	Temperature	80	28.7	HF	71	3.6		2018	HF2	HF2Fry
3D6.1D595D22E9	11.19.2018	11:46:37	1	Temperature	90	28.8	HF	74	4.5		2018	HF2	HF2Fry
3D9.1C2DEF6370	11.19.2018	11:47:04	1	Temperature	95	28.8	HF	62	2.7		2018	HF2	HF2Fry
3D9.1C2DDB1280	11.20.2018	11:19:44	2	Temperature	9	28.2	HF	67	3.1		2018	HF2	HF2Fry
3D6.1D595D2334	11.20.2018	11:20:00	2	Temperature	11	28.3	HF	67	3.1		2018	HF2	HF2Fry
3D9.1C2DDC8C56	11.20.2018	11:20:51	2	Temperature	14	28.3	HF	66	3.1		2018	HF2	HF2Fry
3D6.1D595D1F91	11.20.2018	11:21:35	2	Temperature	18	28.4	HF	62	2.7		2018	HF2	HF2Fry
3D6.1D595D213A	11.20.2018	11:21:46	2	Temperature	20	28.4	HF	67	3.2		2018	HF2	HF2Fry
3D9.1C2DE7A6DE	11.20.2018	11:21:56	2	Temperature	21	28.4	HF	73	4		2018	HF2	HF2Fry
3D9.1C2DE8A0BF	11.20.2018	11:22:00	2	Temperature	22	28.4	HF	62	2.6		2018	HF2	HF2Fry
3D9.1C2DF31E54	11.20.2018	11:22:40	2	Temperature	28	28.5	HF	66	3.1		2018	HF2	HF2Fry
3D9.1C2DE781D2	11.20.2018	11:22:44	2	Temperature	29	28.5	HF	61	2.4		2018	HF2	HF2Fry
3D9.1C2DEE6E06	11.20.2018	11:22:47	2	Temperature	30	28.5	HF	69	3.4		2018	HF2	HF2Fry
3D9.1C2DDAE13E	11.20.2018	11:22:50	2	Temperature	31	28.5	HF	63	2.5		2018	HF2	HF2Fry
3D6.1D595D1F66	11.20.2018	11:23:01	2	Temperature	32	28.5	HF	60	2.3		2018	HF2	HF2Fry
3D6.1D595D210B	11.20.2018	11:23:41	2	Temperature	40	28.6	HF	68	3.2		2018	HF2	HF2Fry
3D6.1D595D214F	11.20.2018	11:23:43	2	Temperature	41	28.6	HF	73	4.1		2018	HF2	HF2Fry
3D9.1C2DDA9AE0	11.20.2018	11:23:49	2	Temperature	43	28.6	HF	66	3		2018	HF2	HF2Fry
3D9.1C2DF24F8C	11.20.2018	11:23:55	2	Temperature	45	28.6	HF	65	2.8		2018	HF2	HF2Fry
3D6.1D595D210D	11.20.2018	11:24:05	2	Temperature	48	28.6	HF	72	4		2018	HF2	HF2Fry
3D6.1D595D214D	11.20.2018	11:24:07	2	Temperature	49	28.6	HF	64	2.7		2018	HF2	HF2Fry
3D9.1C2DD7F2D6	11.20.2018	11:24:13	2	Temperature	51	28.6	HF	63	2.7		2018	HF2	HF2Fry
3D9.1C2DF4266E	11.20.2018	11:24:15	2	Temperature	52	28.6	HF	78	5		2018	HF2	HF2Fry
3D9.1C2DE6166F	11.20.2018	11:24:33	2	Temperature	56	28.7	HF	66	3.2		2018	HF2	HF2Fry
3D9.1C2DED6F2E	11.20.2018	11:24:40	2	Temperature	58	28.7	HF	69	3.3		2018	HF2	HF2Fry
3D9.1C2DF86D47	11.20.2018	11:24:43	2	Temperature	59	28.7	HF	78	5.1		2018	HF2	HF2Fry
3D6.1D595D2237	11.20.2018	11:24:45	2	Temperature	60	28.7	HF	68	3.3		2018	HF2	HF2Fry
3D9.1C2DE04478	11.20.2018	11:24:50	2	Temperature	61	28.7	HF	62	2.6		2018	HF2	HF2Fry
3D9.1C2DECC294	11.20.2018	11:24:53	2	Temperature	62	28.7	HF	68	3.1		2018	HF2	HF2Fry
3D9.1C2DF3ADC6	11.20.2018	11:24:57	2	Temperature	63	28.7	HF	60	2.3		2018	HF2	HF2Fry
3D9.1C2DE6D1C0	11.20.2018	11:25:02	2	Temperature	65	28.7	HF	63	2.7		2018	HF2	HF2Fry
3D9.1C2DEEB9D4	11.20.2018	11:25:07	2	Temperature	67	28.7	HF	65	3.2		2018	HF2	HF2Fry
3D9.1C2DF07E2D	11.20.2018	11:25:18	2	Temperature	69	28.7	HF	72	4.1		2018	HF2	HF2Fry
3D9.1C2DF24911	11.20.2018	11:25:53	2	Temperature	80	28.8	HF	69	3.7		2018	HF2	HF2Fry
3D9.1C2DE2156D	11.20.2018	11:26:22	2	Temperature	88	28.8	HF	61	2.3		2018	HF2	HF2Fry
3D9.1C2DF3E953	11.21.2018	11:49:24	3	Temperature	12	28.4	HF	59	2.2		2018	HF2	HF2Fry
3D9.1C2DF0DD45	11.21.2018	11:50:21	3	Temperature	15	28.5	HF	64	2.5		2018	HF2	HF2Fry
3D9.1C2DE57DD1	11.21.2018	11:50:44	3	Temperature	18	28.5	HF	62	2.6		2018	HF2	HF2Fry
3D9.1C2DF148AB	11.21.2018	11:50:51	3	Temperature	20	28.5	HF	72	4.1		2018	HF2	HF2Fry
3D6.1D595D211B	11.21.2018	11:50:54	3	Temperature	21	28.5	HF	65	2.8		2018	HF2	HF2Fry
3D9.1C2DF16812	11.21.2018	11:51:27	3	Temperature	27	28.6	HF	60	2.3		2018	HF2	HF2Fry
3D9.1C2DF2BBDB	11.21.2018	11:51:42	3	Temperature	30	28.6	HF	61	2.5		2018	HF2	HF2Fry
3D6.1D595D21C6	11.21.2018	11:51:46	3	Temperature	31	28.6	HF	72	4.1		2018	HF2	HF2Fry
3D9.1C2DDC7257	11.21.2018	11:51:50	3	Temperature	32	28.6	HF	62	2.5		2018	HF2	HF2Fry
3D9.1C2DF271DB	11.21.2018	11:51:54	3	Temperature	33	28.6	HF	61	2.3		2018	HF2	HF2Fry
3D9.1C2DF386BE	11.21.2018	11:51:56	3	Temperature	34	28.6	HF	6.1	2.4		2018	HF2	HF2Fry
3D9.1C2DF269C9	11.21.2018	11:52:15	3	Temperature	36	28.7	HF	68	3.4		2018	HF2	HF2Fry
3D9.1C2DF26D2E	11.21.2018	11:52:27	3	Temperature	39	28.7	HF	73	4.3		2018	HF2	HF2Fry
3D6.1D595D219D	11.21.2018	11:52:51	3	Temperature	44	28.7	HF	68	3.3		2018	HF2	HF2Fry
3D9.1C2DED22E8	11.21.2018	11:52:54	3	Temperature	45	28.7	HF	77	5.3		2018	HF2	HF2Fry
3D9.1C2DF35948	11.21.2018	11:53:00	3	Temperature	46	28.7	HF	67	3		2018	HF2	HF2Fry
3D9.1C2DEFCB7A	11.21.2018	11:53:03	3	Temperature	47	28.7	HF	69	3.4		2018	HF2	HF2Fry
3D9.1C2DE1D109	11.21.2018	11:53:05	3	Temperature	48	28.7	HF	62	2.5		2018	HF2	HF2Fry
3D9.1C2DEF84B3	11.21.2018	11:53:22	3	Temperature	53	28.7	HF	67	3.2		2018	HF2	HF2Fry
3D6.1D595D21BF	11.21.2018	11:53:26	3	Temperature	54	28.8	HF	65	3		2018	HF2	HF2Fry
3D6.1D595D22DD	11.21.2018	11:53:32	3	Temperature	56	28.8	HF	72	3.8		2018	HF2	HF2Fry
3D6.1D595D2050	11.21.2018	11:54:05	3	Temperature	63	28.8	HF	65	2.7		2018	HF2	HF2Fry
3D9.1C2DDA1486	11.21.2018	11:54:08	3	Temperature	64	28.8	HF	68	3.4		2018	HF2	HF2Fry
3D6.1D595D2362	11.21.2018	11:54:10	3	Temperature	65	28.8	HF	69	3.6		2018	HF2	HF2Fry
3D6.1D595D2398	11.21.2018	11:54:22	3	Temperature	69	28.8	HF	68	3.3		2018	HF2	HF2Fry
3D6.1D595D23DC	11.21.2018	11:54:28	3	Temperature	71	28.8	HF	70	3.6		2018	HF2	HF2Fry
3D9.1C2DF19C86	11.21.2018	11:54:33	3	Temperature	73	28.8	HF	71	3.9		2018	HF2	HF2Fry
3D6.1D595D2064	11.21.2018	11:54:43	3	Temperature	77	28.9	HF	77	4.8		2018	HF2	HF2Fry
3D9.1C2DE9E4AC	11.21.2018	11:54:51	3	Temperature	80	28.9	HF	65	2.9		2018	HF2	HF2Fry
3D9.1C2DF2F617	11.21.2018	11:54:54	3	Temperature	81	28.9	HF	58	2		2018	HF2	HF2Fry
3D6.1D595D2162	11.21.2018	11:55:02	3	Temperature	84	28.9	HF	78	5.1		2018	HF2	HF2Fry
3D9.1C2DEDA7E1	11.21.2018	11:55:13	3	Temperature	88	28.9	HF	69	3.4		2018	HF2	HF2Fry
3D9.1C2DDBA84A	11.21.2018	11:55:16	3	Temperature	89	28.9	HF	61	2.5		2018	HF2	HF2Fry
3D9.1C2DF09569	11.21.2018	11:55:31	3	Temperature	94	28.9	HF	74	4.2		2018	HF2	HF2Fry
3D9.1C2DF1CEEF	11.22.2018	00:21:55	4	Temperature	17	28.5	HF	69	3.5		2018	HF2	HF2Fry
3D9.1C2DF3E46A	11.22.2018	00:22:01	4	Temperature	19	28.5	HF	66	2.8		2018	HF2	HF2Fry
3D9.1C2DEFF6A3	11.22.2018	00:22:16	4	Temperature	21	28.5	HF	62	2.4		2018	HF2	HF2Fry
3D9.1C2DE1B613	11.22.2018	00:22:19	4	Temperature	22	28.5	HF	64	2.6		2018	HF2	HF2Fry
3D6.1D595D222D	11.22.2018	00:22:26	4	Temperature	24	28.5	HF	64	2.7		2018	HF2	HF2Fry
3D6.1D595D2132	11.22.2018	00:22:53	4	Temperature	29	28.6	HF	72	4.6		2018	HF2	HF2Fry
3D6.1D595D2101	11.22.2018	00:22:56	4	Temperature	30	28.6	HF	72	4.1		2018	HF2	HF2Fry
3D9.1C2DF2B014	11.22.2018	00:23:19	4	Temperature	35	28.6	HF	66	3		2018	HF2	HF2Fry
3D9.1C2DF36D38	11.22.2018	00:23:28	4	Temperature	36	28.6	HF	64	3		2018	HF2	HF2Fry
3D9.1C2DE5C8B1	11.22.2018	00:23:31	4	Temperature	37	28.6	HF	71	3.7		2018	HF2	HF2Fry
3D9.1C2DE58398	11.22.2018	00:23:34	4	Temperature	38	28.6	HF	64	2.9		2018	HF2	HF2Fry
3D9.1C2DEFE803	11.22.2018	00:23:37	4	Temperature	39	28.6	HF	69	3.5		2018	HF2	HF2Fry
3D9.1C2DD9D69C	11.22.2018	00:23:44	4	Temperature	41	28.6	HF	64	2.7		2018	HF2	HF2Fry
3D9.1C2DEFD78A	11.22.2018	00:23:46	4	Temperature	42	28.6	HF	67	3		2018	HF2	HF2Fry
3D6.1D595D203D	11.22.2018	00:23:51	4	Temperature	43	28.6	HF	70	3.8		2018	HF2	HF2Fry
3D9.1C2DEFB5C5	11.22.2018	00:24:04	4	Temperature	47	28.7	HF	69	3.4		2018	HF2	HF2Fry
3D9.1C2DD8CEC5	11.22.2018	00:24:07	4	Temperature	48	28.7	HF	65	2.9		2018	HF2	HF2Fry
3D9.1C2DEFA9FA	11.22.2018	00:24:14	4	Temperature	49	28.7	HF	67	3.4		2018	HF2	HF2Fry
3D6.1D595D21D9	11.22.2018	00:24:23	4	Temperature	51	28.7	HF	63	2.7		2018	HF2	HF2Fry
3D9.1C2DEFFFE9	11.22.2018	00:24:26	4	Temperature	52	28.7	HF	66	2.9		2018	HF2	HF2Fry
3D9.1C2DE66B8F	11.22.2018	00:24:29	4	Temperature	53	28.7	HF	69	3.5		2018	HF2	HF2Fry
3D6.1D595D1FD5	11.22.2018	00:24:37	4	Temperature	56	28.7	HF	62	2.5		2018	HF2	HF2Fry
3D9.1C2DE40186	11.22.2018	00:24:47	4	Temperature	58	28.7	HF	71	3.7		2018	HF2	HF2Fry
3D6.1D595D2282	11.22.2018	00:24:52	4	Temperature	59	28.7	HF	66	3.2		2018	HF2	HF2Fry
3D9.1C2DE9E815	11.22.2018	00:24:58	4	Temperature	60	28.7	HF	63	2.7		2018	HF2	HF2Fry
3D9.1C2DEE5770	11.22.2018	00:25:05	4	Temperature	62	28.7	HF	61	2.6		2018	HF2	HF2Fry
3D9.1C2DEDEDF4	11.22.2018	00:25:22	4	Temperature	68	28.7	HF	71	3.9		2018	HF2	HF2Fry
3D9.1C2DE36BC5	11.22.2018	00:25:48	4	Temperature	76	28.8	HF	75	4.5		2018	HF2	HF2Fry
3D9.1C2DF3E48C	11.22.2018	00:25:51	4	Temperature	77	28.8	HF	64	2.7		2018	HF2	HF2Fry
3D9.1C2DF0BB6D	11.22.2018	00:26:05	4	Temperature	81	28.8	HF	71	3.8		2018	HF2	HF2Fry
3D9.1C2DE1BA0B	11.22.2018	00:26:13	4	Temperature	84	28.8	HF	67	3.4		2018	HF2	HF2Fry
3D6.1D595D215C	11.22.2018	00:26:20	4	Temperature	86	28.8	HF	60	2.3		2018	HF2	HF2Fry
3D9.1C2DF3885B	11.22.2018	00:26:29	4	Temperature	89	28.9	HF	72	3.8		2018	HF2	HF2Fry
3D9.1C2DE51FB4	11.23.2018	00:18:12	5	Temperature	7	28	HF	63	2.5		2018	HF2	HF2Fry
3D6.1D595D21B1	11.23.2018	00:20:42	5	Temperature	12	28.3	HF	68	3.2		2018	HF2	HF2Fry
3D9.1C2DF3C860	11.23.2018	00:21:06	5	Temperature	13	28.3	HF	64	2.8		2018	HF2	HF2Fry
3D6.1D595D2140	11.23.2018	00:22:16	5	Temperature	16	28.4	HF	63	2.7		2018	HF2	HF2Fry
3D6.1D595D237B	11.23.2018	00:22:20	5	Temperature	17	28.4	HF	62	2.5		2018	HF2	HF2Fry
3D6.1D595D20FE	11.23.2018	00:22:59	5	Temperature	22	28.5	HF	65	3.2		2018	HF2	HF2Fry
3D9.1C2DF898A7	11.23.2018	00:23:10	5	Temperature	24	28.5	HF	65	2.7		2018	HF2	HF2Fry
3D9.1C2DF2F3C3	11.23.2018	00:23:19	5	Temperature	26	28.5	HF	70	3.6		2018	HF2	HF2Fry
3D9.1C2DECDFCD	11.23.2018	00:23:22	5	Temperature	27	28.5	HF	71	3.7		2018	HF2	HF2Fry
3D9.1C2DF38ABB	11.23.2018	00:23:31	5	Temperature	29	28.5	HF	71	4		2018	HF2	HF2Fry
3D9.1C2DF24860	11.23.2018	00:23:40	5	Temperature	31	28.5	HF	60	2.4		2018	HF2	HF2Fry
3D9.1C2DD992C1	11.23.2018	00:23:45	5	Temperature	33	28.5	HF	65	2.7		2018	HF2	HF2Fry
3D9.1C2DE42A6C	11.23.2018	00:23:49	5	Temperature	34	28.5	HF	60	2.1		2018	HF2	HF2Fry
3D9.1C2DD8BA8A	11.23.2018	00:24:00	5	Temperature	36	28.6	HF	58	2.1		2018	HF2	HF2Fry
3D9.1C2DEE9701	11.23.2018	00:24:09	5	Temperature	38	28.6	HF	67	3.2		2018	HF2	HF2Fry
3D9.1C2DE21A29	11.23.2018	00:24:29	5	Temperature	44	28.6	HF	66	2.9		2018	HF2	HF2Fry
3D9.1C2DEE3871	11.23.2018	00:24:39	5	Temperature	47	28.6	HF	66	2.8		2018	HF2	HF2Fry
3D9.1C2DE6E3C1	11.23.2018	00:24:42	5	Temperature	48	28.6	HF	66	3.3		2018	HF2	HF2Fry
3D6.1D595D22FF	11.23.2018	00:24:52	5	Temperature	51	28.6	HF	60	2.5		2018	HF2	HF2Fry
3D9.1C2DD933DB	11.23.2018	00:24:55	5	Temperature	52	28.6	HF	62	2.6		2018	HF2	HF2Fry
3D9.1C2DE1C94B	11.23.2018	00:25:26	5	Temperature	59	28.7	HF	66	3		2018	HF2	HF2Fry
3D9.1C2DF369AD	11.23.2018	00:25:29	5	Temperature	60	28.7	HF	69	3.8		2018	HF2	HF2Fry
3D9.1C2DD98403	11.23.2018	00:25:47	5	Temperature	65	28.7	HF	77	5.5		2018	HF2	HF2Fry
3D9.1C2DF1FEB2	11.23.2018	00:26:12	5	Temperature	72	28.8	HF	68	3.2		2018	HF2	HF2Fry
3D9.1C2DF833AF	11.23.2018	00:26:15	5	Temperature	73	28.8	HF	66	2.7		2018	HF2	HF2Fry
3D9.1C2DF1CAA1	11.23.2018	00:26:20	5	Temperature	75	28.8	HF	71	4		2018	HF2	HF2Fry
3D9.1C2DDFCE40	11.23.2018	00:27:00	5	Temperature	84	28.8	HF	72	4.2		2018	HF2	HF2Fry
3D9.1C2DED8477	11.23.2018	00:27:05	5	Temperature	86	28.8	HF	72	4.1		2018	HF2	HF2Fry
3D6.1D595D21E7	11.23.2018	00:27:07	5	Temperature	87	28.8	HF	67	3.3		2018	HF2	HF2Fry
3D9.1C2DF17B50	11.23.2018	00:27:10	5	Temperature	88	28.8	HF	69	3.5		2018	HF2	HF2Fry
3D6.1D595D23FD	11.23.2018	00:27:22	5	Temperature	91	28.8	HF	71	3.8		2018	HF2	HF2Fry
3D9.1C2DF2B2D4	11.23.2018	00:27:30	5	Temperature	92	28.8	HF	62	2.5		2018	HF2	HF2Fry
3D9.1C2DE53E2C	11.23.2018	00:27:39	5	Temperature	94	28.8	HF	71	3.8		2018	HF2	HF2Fry
3D9.1C2DE46A38	11.27.2018	11:24:45	7	Temperature	18	28.4	HF	66	2.9		2018	HF2	HF2Fry
3D6.1D595D209B	11.27.2018	11:24:55	7	Temperature	20	28.4	HF	70	3.7		2018	HF2	HF2Fry
3D9.1C2DF05F90	11.27.2018	11:25:01	7	Temperature	21	28.5	HF	73	4.1		2018	HF2	HF2Fry
3D9.1C2DEE0DF5	11.27.2018	11:25:15	7	Temperature	24	28.5	HF	74	4.4		2018	HF2	HF2Fry
3D9.1C2DEFD919	11.27.2018	11:25:41	7	Temperature	31	28.5	HF	67	3.2		2018	HF2	HF2Fry
3D6.1D595D2119	11.27.2018	11:25:51	7	Temperature	32	28.5	HF	68	2.9		2018	HF2	HF2Fry
3D9.1C2DF22879	11.27.2018	11:26:14	7	Temperature	36	28.6	HF	66	2.8		2018	HF2	HF2Fry
3D9.1C2DF28FC4	11.27.2018	11:26:30	7	Temperature	38	28.6	HF	61	2.5		2018	HF2	HF2Fry
3D9.1C2DE75E25	11.27.2018	11:26:58	7	Temperature	45	28.6	HF	69	3.4		2018	HF2	HF2Fry
3D9.1C2DE77D9B	11.27.2018	11:27:04	7	Temperature	47	28.7	HF	69	3.4		2018	HF2	HF2Fry
3D9.1C2DF00E1A	11.27.2018	11:27:07	7	Temperature	48	28.7	HF	61	2.4		2018	HF2	HF2Fry
3D6.1D595D20F8	11.27.2018	11:27:22	7	Temperature	52	28.7	HF	69	3.4		2018	HF2	HF2Fry
3D9.1C2DDBFE91	11.27.2018	11:27:31	7	Temperature	55	28.7	HF	62	2.7		2018	HF2	HF2Fry
3D9.1C2DF3C23A	11.27.2018	11:27:42	7	Temperature	57	28.7	HF	68	3.6		2018	HF2	HF2Fry
3D6.1D595D216D	11.27.2018	11:27:46	7	Temperature	58	28.7	HF	68	3.5		2018	HF2	HF2Fry
3D6.1D595D2222	11.27.2018	11:27:49	7	Temperature	59	28.7	HF	66	3		2018	HF2	HF2Fry
3D9.1C2DEDF6F2	11.27.2018	11:27:52	7	Temperature	60	28.7	HF	74	3.9		2018	HF2	HF2Fry
3D6.1D595D20C9	11.27.2018	11:27:54	7	Temperature	61	28.7	HF	69	3.5		2018	HF2	HF2Fry
3D9.1C2DDB701B	11.27.2018	11:28:03	7	Temperature	64	28.8	HF	65	2.6		2018	HF2	HF2Fry
3D9.1C2DF38F2F	11.27.2018	11:28:06	7	Temperature	65	28.8	HF	67	3.4		2018	HF2	HF2Fry
3D9.1C2DF8469A	11.27.2018	11:28:11	7	Temperature	66	28.8	HF	71	3.9		2018	HF2	HF2Fry
3D9.1C2DF20329	11.27.2018	11:28:15	7	Temperature	67	28.8	HF	60	2.4		2018	HF2	HF2Fry
3D9.1C2DEB232E	11.27.2018	11:28:18	7	Temperature	68	28.8	HF	55	1.9		2018	HF2	HF2Fry
3D9.1C2DDCBE9B	11.27.2018	11:28:21	7	Temperature	69	28.8	HF	67	3.1		2018	HF2	HF2Fry
3D9.1C2DEDF36F	11.27.2018	11:28:28	7	Temperature	71	28.8	HF	75	4.5		2018	HF2	HF2Fry
3D6.1D595D2303	11.27.2018	11:28:57	7	Temperature	78	28.8	HF	74	4.7		2018	HF2	HF2Fry
3D9.1C2DF24470	11.27.2018	11:29:01	7	Temperature	80	28.8	HF	63	2.8		2018	HF2	HF2Fry
3D9.1C2DF351E5	11.27.2018	11:29:08	7	Temperature	82	28.8	HF	64	2.8		2018	HF2	HF2Fry
3D6.1D595D2215	11.27.2018	11:29:12	7	Temperature	83	28.8	HF	71	3.8		2018	HF2	HF2Fry
3D6.1D595D1F61	11.27.2018	11:29:21	7	Temperature	85	28.8	HF	70	3.6		2018	HF2	HF2Fry
3D6.1D595D21D0	11.27.2018	11:29:43	7	Temperature	90	28.9	HF	56	2.1		2018	HF2	HF2Fry
3D6.1D595D211D	11.27.2018	11:29:50	7	Temperature	91	28.9	HF	65	2.7		2018	HF2	HF2Fry
3D6.1D595D1FBC	11.27.2018	11:29:59	7	Temperature	93	28.9	HF	70	3.6		2018	HF2	HF2Fry
3D9.1C2DF0B504	11.29.2018	11:41:00	9	Temperature	9	28.2	HF	68	3.3		2018	HF2	HF2Fry
3D9.1C2DEE742F	11.29.2018	11:41:37	9	Temperature	13	28.2	HF	66	3.2		2018	HF2	HF2Fry
3D9.1C2DF827CB	11.29.2018	11:42:08	9	Temperature	16	28.3	HF	69	3.4		2018	HF2	HF2Fry
3D6.1D595D2216	11.29.2018	11:42:36	9	Temperature	17	28.3	HF	65	3		2018	HF2	HF2Fry
3D9.1C2DDD02DE	11.29.2018	11:42:48	9	Temperature	18	28.3	HF	60	2.4		2018	HF2	HF2Fry
3D6.1D595D20EE	11.29.2018	11:43:31	9	Temperature	21	28.4	HF	62	2.5		2018	HF2	HF2Fry
3D9.1C2DEC70ED	11.29.2018	11:44:19	9	Temperature	25	28.4	HF	65	3.1		2018	HF2	HF2Fry
3D9.1C2DD94CEF	11.29.2018	11:44:22	9	Temperature	26	28.4	HF	68	3.3		2018	HF2	HF2Fry
3D9.1C2DD89B77	11.29.2018	11:44:35	9	Temperature	29	28.4	HF	63	2.6		2018	HF2	HF2Fry
3D9.1C2DEDFE80	11.29.2018	11:44:41	9	Temperature	31	28.5	HF	68	3.4		2018	HF2	HF2Fry
3D6.1D595D2019	11.29.2018	11:44:44	9	Temperature	32	28.5	HF	61	2.3		2018	HF2	HF2Fry
3D9.1C2DE7EB36	11.29.2018	11:44:53	9	Temperature	34	28.5	HF	66	2.9		2018	HF2	HF2Fry
3D6.1D595D2273	11.29.2018	11:44:56	9	Temperature	35	28.5	HF	70	3.6		2018	HF2	HF2Fry
3D9.1C2DF2EAFE	11.29.2018	11:45:02	9	Temperature	37	28.5	HF	66	3		2018	HF2	HF2Fry
3D6.1D595D237C	11.29.2018	11:45:09	9	Temperature	39	28.5	HF	66	3.1		2018	HF2	HF2Fry
3D6.1D595D2150	11.29.2018	11:45:17	9	Temperature	41	28.5	HF	66	3		2018	HF2	HF2Fry
3D9.1C2DEC7888	11.29.2018	11:45:23	9	Temperature	43	28.5	HF	71	3.8		2018	HF2	HF2Fry
3D9.1C2DF27E5E	11.29.2018	11:45:25	9	Temperature	44	28.5	HF	64	2.6		2018	HF2	HF2Fry
3D6.1D595D2267	11.29.2018	11:45:45	9	Temperature	46	28.5	HF	60	2.2		2018	HF2	HF2Fry
3D9.1C2DF040E4	11.29.2018	11:45:57	9	Temperature	49	28.6	HF	66	2.9		2018	HF2	HF2Fry
3D6.1D595D20C3	11.29.2018	11:46:07	9	Temperature	50	28.6	HF	69	3.4		2018	HF2	HF2Fry
3D9.1C2DF212A6	11.29.2018	11:46:44	9	Temperature	56	28.6	HF	68	3.1		2018	HF2	HF2Fry
3D6.1D595D218E	11.29.2018	11:46:49	9	Temperature	57	28.6	HF	71	3.7		2018	HF2	HF2Fry
3D9.1C2DF2A32D	11.29.2018	11:47:02	9	Temperature	62	28.7	HF	63	2.6		2018	HF2	HF2Fry
3D9.1C2DED5536	11.29.2018	11:47:14	9	Temperature	66	28.7	HF	62	2.8		2018	HF2	HF2Fry
3D9.1C2DF37939	11.29.2018	11:47:21	9	Temperature	69	28.7	HF	70	3.6		2018	HF2	HF2Fry
3D9.1C2DEE4FB1	11.29.2018	11:47:44	9	Temperature	75	28.7	HF	68	3.2		2018	HF2	HF2Fry
3D9.1C2DECDB7C	11.29.2018	11:49:02	9	Temperature	85	28.8	HF	72	4		2018	HF2	HF2Fry
3D9.1C2DECC267	11.30.2018	11:28:41	10	Temperature	2	27.4	HF	70	3.9		2018	HF2	HF2Fry
3D6.1D595D2166	11.30.2018	11:38:22	10	Temperature	20	28.3	HF	73	4.4		2018	HF2	HF2Fry
3D9.1C2DE3ADD3	11.30.2018	11:38:48	10	Temperature	21	28.3	HF	75	4.2		2018	HF2	HF2Fry
3D9.1C2DE1B632	11.30.2018	11:39:56	10	Temperature	23	28.5	HF	65	2.9		2018	HF2	HF2Fry
3D9.1C2DD90C6E	11.30.2018	11:40:11	10	Temperature	24	28.5	HF	59	2.3		2018	HF2	HF2Fry
3D6.1D595D2103	11.30.2018	11:40:24	10	Temperature	25	28.5	HF	67	3.3		2018	HF2	HF2Fry
3D6.1D595D23B4	11.30.2018	11:40:43	10	Temperature	28	28.5	HF	66	3.2		2018	HF2	HF2Fry
3D6.1D595D2173	11.30.2018	11:41:00	10	Temperature	30	28.6	HF	62	2.7		2018	HF2	HF2Fry
3D9.1C2DF2F316	11.30.2018	11:41:09	10	Temperature	33	28.6	HF	73	4.4		2018	HF2	HF2Fry
3D9.1C2DF2A794	11.30.2018	11:41:12	10	Temperature	34	28.6	HF	72	4.1		2018	HF2	HF2Fry
3D6.1D595D21D8	11.30.2018	11:41:21	10	Temperature	37	28.6	HF	72	4.2		2018	HF2	HF2Fry
3D6.1D595D20AA	11.30.2018	11:41:32	10	Temperature	40	28.6	HF	67	3		2018	HF2	HF2Fry
3D9.1C2DF89008	11.30.2018	11:41:41	10	Temperature	43	28.6	HF	72	3.8		2018	HF2	HF2Fry
3D6.1D595D1FCF	11.30.2018	11:41:45	10	Temperature	44	28.7	HF	71	3.8		2018	HF2	HF2Fry
3D9.1C2DEFD83C	11.30.2018	11:41:53	10	Temperature	46	28.7	HF	67	3.1		2018	HF2	HF2Fry
3D6.1D597A2FDF	11.30.2018	11:41:59	10	Temperature	47	28.7	HF	71	3.8		2018	HF2	HF2Fry
3D9.1C2DD92770	11.30.2018	11:42:08	10	Temperature	49	28.7	HF	70	4		2018	HF2	HF2Fry
3D9.1C2DF0E9AF	11.30.2018	11:42:22	10	Temperature	53	28.7	HF	68	3.5		2018	HF2	HF2Fry
3D6.1D595D22A9	11.30.2018	11:42:28	10	Temperature	55	28.7	HF	64	2.8		2018	HF2	HF2Fry
3D6.1D595D22A5	11.30.2018	11:42:44	10	Temperature	60	28.7	HF	64	2.7		2018	HF2	HF2Fry
3D9.1C2DE5F23C	11.30.2018	11:42:47	10	Temperature	61	28.7	HF	65	2.7		2018	HF2	HF2Fry
3D9.1C2DEFC2EA	11.30.2018	11:42:51	10	Temperature	62	28.7	HF	65	2.9		2018	HF2	HF2Fry
3D6.1D595D20E1	11.30.2018	11:43:15	10	Temperature	69	28.7	HF	62	2.7		2018	HF2	HF2Fry
3D6.1D595D216B	11.30.2018	11:43:22	10	Temperature	71	28.8	HF	74	4.3		2018	HF2	HF2Fry
3D9.1C2DEFB5FC	11.30.2018	11:43:37	10	Temperature	77	28.8	HF	66	3.1		2018	HF2	HF2Fry
3D9.1C2DF3354E	11.30.2018	11:43:56	10	Temperature	82	28.8	HF	67	2.9		2018	HF2	HF2Fry
3D9.1C2DF29DAC	11.30.2018	11:43:59	10	Temperature	83	28.8	HF	56	2		2018	HF2	HF2Fry
3D6.1D595D2258	11.30.2018	11:44:04	10	Temperature	84	28.8	HF	66	3		2018	HF2	HF2Fry
3D6.0018564945	11.30.2018	11:44:22	10	Temperature	88	28.8	HF	64	2.7		2018	HF2	HF2Fry
3D9.1C2DD962C8	11.30.2018	11:44:46	10	Temperature	93	28.9	HF	79	5.1		2018	HF2	HF2Fry
3D9.1C2DE77261	12.03.2018	11:03:57	11	Temperature	7	28.1	HF	60	2.4		2018	HF2	HF2Fry
3D9.1C2DDAB86C	12.03.2018	11:05:41	11	Temperature	11	28.3	HF	78	5.2		2018	HF2	HF2Fry
3D6.1D595D2396	12.03.2018	11:05:58	11	Temperature	12	28.4	HF	68	3.3		2018	HF2	HF2Fry
3D9.1C2DE87046	12.03.2018	11:06:45	11	Temperature	16	28.4	HF	66	3.4		2018	HF2	HF2Fry
3D9.1C2DE72895	12.03.2018	11:06:47	11	Temperature	17	28.4	HF	67	3.3		2018	HF2	HF2Fry
3D9.1C2DF21C35	12.03.2018	11:06:51	11	Temperature	18	28.4	HF	65	2.7		2018	HF2	HF2Fry
3D9.1C2DEEE45E	12.03.2018	11:07:11	11	Temperature	21	28.5	HF	68	3.2		2018	HF2	HF2Fry
3D9.1C2DDAF25A	12.03.2018	11:07:19	11	Temperature	23	28.5	HF	62	2.6		2018	HF2	HF2Fry
3D9.1C2DED55CC	12.03.2018	11:07:29	11	Temperature	25	28.5	HF	62	2.7		2018	HF2	HF2Fry
3D9.1C2DF1F960	12.03.2018	11:07:51	11	Temperature	30	28.6	HF	72	4		2018	HF2	HF2Fry
3D9.1C2DE4D226	12.03.2018	11:07:54	11	Temperature	31	28.6	HF	69	3.5		2018	HF2	HF2Fry
3D9.1C2DEFD79D	12.03.2018	11:08:01	11	Temperature	33	28.6	HF	68	3.4		2018	HF2	HF2Fry
3D9.1C2DDAA383	12.03.2018	11:08:03	11	Temperature	34	28.6	HF	69	3.4		2018	HF2	HF2Fry
3D6.1D595D2155	12.03.2018	11:08:14	11	Temperature	38	28.6	HF	76	4.8		2018	HF2	HF2Fry
3D9.1C2DE75E50	12.03.2018	11:08:18	11	Temperature	39	28.6	HF	64	2.7		2018	HF2	HF2Fry
3D9.1C2DF21B45	12.03.2018	11:08:34	11	Temperature	44	28.6	HF	71	4.2		2018	HF2	HF2Fry
3D6.1D595D23E9	12.03.2018	11:08:51	11	Temperature	48	28.6	HF	61	2.5		2018	HF2	HF2Fry
3D9.1C2DED743F	12.03.2018	11:08:57	11	Temperature	50	28.7	HF	79	5		2018	HF2	HF2Fry
3D9.1C2DF8682E	12.03.2018	11:09:05	11	Temperature	53	28.7	HF	70	3.8		2018	HF2	HF2Fry
3D9.1C2DE9CE5B	12.03.2018	11:09:07	11	Temperature	54	28.7	HF	64	2.8		2018	HF2	HF2Fry
3D9.1C2DE88AFE	12.03.2018	11:09:11	11	Temperature	55	28.7	HF	62	2.6		2018	HF2	HF2Fry
3D6.1D595D1FC3	12.03.2018	11:09:17	11	Temperature	57	28.7	HF	71	3.6		2018	HF2	HF2Fry
3D6.1D595D20A6	12.03.2018	11:09:24	11	Temperature	59	28.7	HF	71	3.9		2018	HF2	HF2Fry
3D6.1D595D2196	12.03.2018	11:09:33	11	Temperature	61	28.7	HF	67	3.3		2018	HF2	HF2Fry
3D9.1C2DE9933A	12.03.2018	11:09:45	11	Temperature	64	28.8	HF	64	2.8		2018	HF2	HF2Fry
3D9.1C2DDBD53A	12.03.2018	11:09:51	11	Temperature	66	28.8	HF	59	2.5		2018	HF2	HF2Fry
3D6.1D595D1FF6	12.03.2018	11:10:01	11	Temperature	69	28.8	HF	72	4		2018	HF2	HF2Fry
3D9.1C2DF84B22	12.03.2018	11:10:18	11	Temperature	73	28.8	HF	72	3.9		2018	HF2	HF2Fry
3D6.1D595D23A1	12.03.2018	11:10:21	11	Temperature	74	28.8	HF	73	4.2		2018	HF2	HF2Fry
3D6.1D595D20F0	12.03.2018	11:10:28	11	Temperature	75	28.8	HF	71	4.1		2018	HF2	HF2Fry
3D6.1D595D23B6	12.03.2018	11:10:37	11	Temperature	78	28.8	HF	58	2		2018	HF2	HF2Fry
3D6.1D595D20AC	12.03.2018	11:11:24	11	Temperature	90	28.9	HF	62	2.5		2018	HF2	HF2Fry
3D6.1D595D23BC	12.03.2018	11:11:53	11	Temperature	98	29	HF	60	2.5		2018	HF2	HF2Fry
3D6.1D595D229F	12.04.2018	11:27:30	12	Temperature	9	28.4	HF	60	2.4		2018	HF2	HF2Fry
3D6.1D595D23A0	12.04.2018	11:27:45	12	Temperature	10	28.4	HF	70	3.7		2018	HF2	HF2Fry
3D9.1C2DF85A50	12.04.2018	11:28:34	12	Temperature	15	28.5	HF	62	2.5		2018	HF2	HF2Fry
3D6.1D595D234B	12.04.2018	11:29:13	12	Temperature	20	28.6	HF	62	2.4		2018	HF2	HF2Fry
3D9.1C2DF1BD92	12.04.2018	11:29:16	12	Temperature	21	28.6	HF	70	3.5		2018	HF2	HF2Fry
3D6.1D595D2275	12.04.2018	11:29:20	12	Temperature	22	28.6	HF	68	3.2		2018	HF2	HF2Fry
3D6.1D595D2235	12.04.2018	11:29:27	12	Temperature	24	28.6	HF	65	2.8		2018	HF2	HF2Fry
3D6.1D595D213F	12.04.2018	11:29:29	12	Temperature	25	28.6	HF	69	3.6		2018	HF2	HF2Fry
3D6.1D595D217A	12.04.2018	11:29:40	12	Temperature	29	28.6	HF	65	3		2018	HF2	HF2Fry
3D6.1D595D1FF4	12.04.2018	11:29:46	12	Temperature	31	28.6	HF	62	2.6		2018	HF2	HF2Fry
3D6.1D595D221E	12.04.2018	11:29:54	12	Temperature	33	28.6	HF	68	3.3		2018	HF2	HF2Fry
3D9.1C2DEC9165	12.04.2018	11:29:57	12	Temperature	34	28.6	HF	67	3.5		2018	HF2	HF2Fry
3D9.1C2DEDC4A0	12.04.2018	11:29:59	12	Temperature	35	28.7	HF	72	3.8		2018	HF2	HF2Fry
3D9.1C2DE19506	12.04.2018	11:30:02	12	Temperature	36	28.7	HF	69	3.8		2018	HF2	HF2Fry
3D9.1C2DEE9224	12.04.2018	11:30:14	12	Temperature	39	28.7	HF	71	3.5		2018	HF2	HF2Fry
3D6.1D595D216F	12.04.2018	11:30:22	12	Temperature	42	28.7	HF	72	3.9		2018	HF2	HF2Fry
3D6.1D595D223D	12.04.2018	11:30:26	12	Temperature	43	28.7	HF	64	2.8		2018	HF2	HF2Fry
3D9.1C2DF24F5E	12.04.2018	11:30:28	12	Temperature	44	28.7	HF	66	3.1		2018	HF2	HF2Fry
3D6.1D595D2221	12.04.2018	11:30:35	12	Temperature	46	28.7	HF	69	3.4		2018	HF2	HF2Fry
3D6.1D595D21D4	12.04.2018	11:30:40	12	Temperature	47	28.7	HF	74	4.5		2018	HF2	HF2Fry
3D9.1C2DF80F5C	12.04.2018	11:30:43	12	Temperature	48	28.7	HF	64	3.1		2018	HF2	HF2Fry
3D6.1D595D21A6	12.04.2018	11:30:52	12	Temperature	51	28.8	HF	63	2.5		2018	HF2	HF2Fry
3D6.1D595D2307	12.04.2018	11:31:00	12	Temperature	53	28.8	HF	70	3.8		2018	HF2	HF2Fry
3D9.1C2DF41B24	12.04.2018	11:31:04	12	Temperature	54	28.8	HF	62	2.3		2018	HF2	HF2Fry
3D9.1C2DEE7486	12.04.2018	11:31:25	12	Temperature	61	28.8	HF	66	3		2018	HF2	HF2Fry
3D6.1D595D23A7	12.04.2018	11:31:31	12	Temperature	62	28.8	HF	62	2.4		2018	HF2	HF2Fry
3D9.1C2DE8DB19	12.04.2018	11:31:34	12	Temperature	63	28.8	HF	67	3.5		2018	HF2	HF2Fry
3D9.1C2DEB84C3	12.04.2018	11:31:43	12	Temperature	66	28.8	HF	70	3.6		2018	HF2	HF2Fry
3D6.1D595D201C	12.04.2018	11:31:46	12	Temperature	67	28.8	HF	67	3.3		2018	HF2	HF2Fry
3D6.1D595D2045	12.04.2018	11:31:49	12	Temperature	68	28.8	HF	60	2.2		2018	HF2	HF2Fry
3D6.1D595D21E8	12.04.2018	11:32:04	12	Temperature	74	28.9	HF	66	3		2018	HF2	HF2Fry
3D9.1C2DDB9412	12.04.2018	11:32:22	12	Temperature	80	28.9	HF	68	3.3		2018	HF2	HF2Fry
3D9.1C2DD8EFA9	12.05.2018	11:21:49	13	Temperature	4	27.9	HF	70	3.2		2018	HF2	HF2Fry
3D9.1C2DF29739	12.05.2018	11:25:10	13	Temperature	8	28.3	HF	77	5		2018	HF2	HF2Fry
3D6.1D595D2123	12.05.2018	11:25:53	13	Temperature	15	28.4	HF	72	4.1		2018	HF2	HF2Fry
3D6.1D595D2276	12.05.2018	11:26:11	13	Temperature	18	28.4	HF	73	4		2018	HF2	HF2Fry
3D9.1C2DED48C1	12.05.2018	11:26:27	13	Temperature	21	28.5	HF	62	2.6		2018	HF2	HF2Fry
3D9.1C2DEF7803	12.05.2018	11:27:30	13	Temperature	31	28.6	HF	55	2.8		2018	HF2	HF2Fry
3D6.1D595D2031	12.05.2018	11:27:42	13	Temperature	34	28.6	HF	64	2.7		2018	HF2	HF2Fry
3D9.1C2DF830CF	12.05.2018	11:27:45	13	Temperature	35	28.6	HF	70	3.7		2018	HF2	HF2Fry
3D9.1C2DEA08EA	12.05.2018	11:27:48	13	Temperature	36	28.6	HF	70	3.6		2018	HF2	HF2Fry
3D9.1C2DF1D445	12.05.2018	11:27:53	13	Temperature	37	28.6	HF	62	2.6		2018	HF2	HF2Fry
3D9.1C2DF2E43A	12.05.2018	11:28:01	13	Temperature	39	28.6	HF	63	2.3		2018	HF2	HF2Fry
3D9.1C2DD9ADC3	12.05.2018	11:28:04	13	Temperature	40	28.7	HF	67	3.3		2018	HF2	HF2Fry
3D9.1C2DE5C10E	12.05.2018	11:28:06	13	Temperature	41	28.7	HF	71	4		2018	HF2	HF2Fry
3D9.1C2DF039CB	12.05.2018	11:28:09	13	Temperature	42	28.7	HF	74	4.5		2018	HF2	HF2Fry
3D6.1D595D1F87	12.05.2018	11:28:16	13	Temperature	44	28.7	HF	70	3.8		2018	HF2	HF2Fry
3D6.1D595D2106	12.05.2018	11:28:30	13	Temperature	48	28.7	HF	81	6.1		2018	HF2	HF2Fry
3D9.1C2DEAA28F	12.05.2018	11:28:44	13	Temperature	52	28.7	HF	66	3		2018	HF2	HF2Fry
3D9.1C2DDB1BE3	12.05.2018	11:28:49	13	Temperature	54	28.7	HF	66	3.2		2018	HF2	HF2Fry
3D6.1D595D21FE	12.05.2018	11:29:03	13	Temperature	58	28.7	HF	70	4.1		2018	HF2	HF2Fry
3D6.1D595D1FA4	12.05.2018	11:29:09	13	Temperature	60	28.7	HF	72	4.1		2018	HF2	HF2Fry
3D6.1D595D21F3	12.05.2018	11:29:14	13	Temperature	62	28.7	HF	77	3.6		2018	HF2	HF2Fry
3D9.1C2DDB9C8D	12.05.2018	11:29:18	13	Temperature	63	28.7	HF	62	2.5		2018	HF2	HF2Fry
3D6.1D595D214B	12.05.2018	11:29:20	13	Temperature	64	28.7	HF	72	3.9		2018	HF2	HF2Fry
3D9.1C2DD93DBE	12.05.2018	11:29:39	13	Temperature	69	28.8	HF	73	3.9		2018	HF2	HF2Fry
3D6.1D595D20BA	12.05.2018	11:29:45	13	Temperature	71	28.8	HF	65	2.8		2018	HF2	HF2Fry
3D9.1C2DE885AF	12.05.2018	11:29:48	13	Temperature	72	28.8	HF	66	3		2018	HF2	HF2Fry
3D6.1D595D2218	12.05.2018	11:30:17	13	Temperature	79	28.9	HF	65	2.9		2018	HF2	HF2Fry
3D9.1C2DF09666	12.05.2018	11:30:22	13	Temperature	80	28.9	HF	68	2.9		2018	HF2	HF2Fry
3D6.1D595D2236	12.05.2018	11:30:25	13	Temperature	81	28.9	HF	67	3.5		2018	HF2	HF2Fry
3D9.1C2DECB4A3	12.05.2018	11:30:44	13	Temperature	87	28.9	HF	71	3.7		2018	HF2	HF2Fry
3D6.1D595D20EF	12.05.2018	11:30:47	13	Temperature	88	28.9	HF	71	4.1		2018	HF2	HF2Fry
3D6.1D595D2192	12.05.2018	11:30:52	13	Temperature	89	28.9	HF	67	3.2		2018	HF2	HF2Fry
3D9.1C2DF26CD8	12.05.2018	11:31:13	13	Temperature	92	28.9	HF	66	3		2018	HF2	HF2Fry
3D9.1C2DD8D333	12.06.2018	11:28:56	14	Temperature	3	27.5	HF	67	3.6		2018	HF2	HF2Fry
3D9.1C2DF3235C	12.06.2018	11:37:46	14	Temperature	10	28.4	HF	58	2.1		2018	HF2	HF2Fry
3D6.1D595D22CB	12.06.2018	11:38:06	14	Temperature	13	28.4	HF	66	3.3		2018	HF2	HF2Fry
3D9.1C2DDA472E	12.06.2018	11:38:19	14	Temperature	15	28.4	HF	67	3		2018	HF2	HF2Fry
3D6.1D597A2FE7	12.06.2018	11:38:26	14	Temperature	16	28.4	HF	66	3		2018	HF2	HF2Fry
3D6.1D597A2FDE	12.06.2018	11:38:39	14	Temperature	19	28.5	HF	69	3.5		2018	HF2	HF2Fry
3D9.1C2DE54F18	12.06.2018	11:39:00	14	Temperature	23	28.5	HF	72	4.2		2018	HF2	HF2Fry
3D6.1D595D2265	12.06.2018	11:39:34	14	Temperature	31	28.6	HF	69	3.3		2018	HF2	HF2Fry
3D6.1D597A2FE3	12.06.2018	11:39:38	14	Temperature	32	28.6	HF	67	3.1		2018	HF2	HF2Fry
3D6.1D595D23CA	12.06.2018	11:39:49	14	Temperature	35	28.6	HF	68	3.1		2018	HF2	HF2Fry
3D6.1D597A2FAF	12.06.2018	11:39:54	14	Temperature	36	28.6	HF	59	2.1		2018	HF2	HF2Fry
3D6.1D597A2FC7	12.06.2018	11:40:21	14	Temperature	42	28.6	HF	66	3		2018	HF2	HF2Fry
3D9.1C2DE78244	12.06.2018	11:40:35	14	Temperature	46	28.6	HF	62	2.4		2018	HF2	HF2Fry
3D9.1C2DEF1241	12.06.2018	11:40:42	14	Temperature	48	28.7	HF	69	3.6		2018	HF2	HF2Fry
3D6.1D595D2023	12.06.2018	11:40:44	14	Temperature	49	28.7	HF	67	3.1		2018	HF2	HF2Fry
3D6.1D595D1F8D	12.06.2018	11:40:50	14	Temperature	50	28.7	HF	72	3.7		2018	HF2	HF2Fry
3D6.1D597A2FAB	12.06.2018	11:40:55	14	Temperature	52	28.7	HF	63	2.6		2018	HF2	HF2Fry
3D6.1D595D20AE	12.06.2018	11:40:58	14	Temperature	53	28.7	HF	67	3.1		2018	HF2	HF2Fry
3D6.1D597A3005	12.06.2018	11:41:05	14	Temperature	55	28.7	HF	69	3.3		2018	HF2	HF2Fry
3D6.1D595D2130	12.06.2018	11:41:08	14	Temperature	56	28.7	HF	73	4.4		2018	HF2	HF2Fry
3D6.1D597A2FD3	12.06.2018	11:41:21	14	Temperature	59	28.7	HF	66	2.9		2018	HF2	HF2Fry
3D6.1D597A2FE4	12.06.2018	11:41:45	14	Temperature	63	28.7	HF	75	4.5		2018	HF2	HF2Fry
3D6.1D597A2FB1	12.06.2018	11:41:51	14	Temperature	65	28.7	HF	62	2.6		2018	HF2	HF2Fry
3D6.1D595D2074	12.06.2018	11:41:54	14	Temperature	66	28.7	HF	69	3.3		2018	HF2	HF2Fry
3D9.1C2DEE0692	12.06.2018	11:42:09	14	Temperature	70	28.8	HF	68	3.2		2018	HF2	HF2Fry
3D6.1D597A2FA6	12.06.2018	11:42:21	14	Temperature	73	28.8	HF	61	2.4		2018	HF2	HF2Fry
3D9.1C2DF80946	12.06.2018	11:42:26	14	Temperature	75	28.8	HF	66	2.9		2018	HF2	HF2Fry
3D6.1D597A2FC2	12.06.2018	11:42:34	14	Temperature	77	28.8	HF	76	4.9		2018	HF2	HF2Fry
3D6.1D595D1F52	12.06.2018	11:42:53	14	Temperature	82	28.8	HF	63	2.6		2018	HF2	HF2Fry
3D9.1C2DED2F7B	12.06.2018	11:42:56	14	Temperature	83	28.9	HF	65	2.8		2018	HF2	HF2Fry
3D9.1C2DE1D372	12.07.2018	11:25:11	15	Temperature	2	27.3	HF	56	2		2018	HF2	HF2Fry
3D6.1D597A2FD6	12.07.2018	11:34:55	15	Temperature	11	28.2	HF	62	2.3		2018	HF2	HF2Fry
3D6.1D597A2FC1	12.07.2018	11:36:00	15	Temperature	14	28.4	HF	67	3.2		2018	HF2	HF2Fry
3D6.1D595D2260	12.07.2018	11:36:20	15	Temperature	15	28.4	HF	64	2.8		2018	HF2	HF2Fry
3D6.1D595D2266	12.07.2018	11:36:31	15	Temperature	16	28.4	HF	59	2.1		2018	HF2	HF2Fry
3D6.1D595D2040	12.07.2018	11:37:05	15	Temperature	17	28.5	HF	69	3.4		2018	HF2	HF2Fry
3D6.1D597A2FB8	12.07.2018	11:37:07	15	Temperature	18	28.5	HF	72	3.9		2018	HF2	HF2Fry
3D9.1C2DE43FAB	12.07.2018	11:37:11	15	Temperature	19	28.5	HF	63	2.8		2018	HF2	HF2Fry
3D6.1D597A3006	12.07.2018	11:37:19	15	Temperature	20	28.5	HF	72	3.8		2018	HF2	HF2Fry
3D6.1D595D23BB	12.07.2018	11:37:58	15	Temperature	26	28.6	HF	71	4		2018	HF2	HF2Fry
3D6.1D597A2FC4	12.07.2018	11:38:27	15	Temperature	31	28.6	HF	62	2.4		2018	HF2	HF2Fry
3D6.1D597A2FB6	12.07.2018	11:38:30	15	Temperature	32	28.6	HF	66	3.2		2018	HF2	HF2Fry
3D6.1D597A2FFF	12.07.2018	11:38:37	15	Temperature	34	28.6	HF	63	2.6		2018	HF2	HF2Fry
3D6.1D597A2FD2	12.07.2018	11:38:39	15	Temperature	35	28.6	HF	67	3.5		2018	HF2	HF2Fry
3D6.1D597A2FB9	12.07.2018	11:38:45	15	Temperature	36	28.6	HF	65	2.7		2018	HF2	HF2Fry
3D6.1D597A2FD7	12.07.2018	11:38:48	15	Temperature	37	28.6	HF	74	4.8		2018	HF2	HF2Fry
3D6.1D595D22CC	12.07.2018	11:39:17	15	Temperature	44	28.6	HF	69	3.5		2018	HF2	HF2Fry
3D9.1C2DF254D8	12.07.2018	11:39:20	15	Temperature	45	28.6	HF	68	3.5		2018	HF2	HF2Fry
3D6.1D597A2FF5	12.07.2018	11:39:23	15	Temperature	46	28.6	HF	65	2.9		2018	HF2	HF2Fry
3D9.1C2DF81093	12.07.2018	11:39:38	15	Temperature	49	28.7	HF	64	2.8		2018	HF2	HF2Fry
3D6.1D597A3007	12.07.2018	11:39:50	15	Temperature	52	28.7	HF	71	3.7		2018	HF2	HF2Fry
3D6.1D597A2FCF	12.07.2018	11:39:56	15	Temperature	54	28.7	HF	67	3.3		2018	HF2	HF2Fry
3D6.1D597A2FD5	12.07.2018	11:39:59	15	Temperature	55	28.7	HF	56	1.8		2018	HF2	HF2Fry
3D9.1C2DEF86CA	12.07.2018	11:40:12	15	Temperature	58	28.7	HF	62	2.4		2018	HF2	HF2Fry
3D9.1C2DE90F7A	12.07.2018	11:40:23	15	Temperature	61	28.7	HF	67	3		2018	HF2	HF2Fry
3D6.1D597A2FB7	12.07.2018	11:40:26	15	Temperature	62	28.7	HF	71	3.7		2018	HF2	HF2Fry
3D6.1D597A2FF1	12.07.2018	11:40:44	15	Temperature	68	28.7	HF	72	3.9		2018	HF2	HF2Fry
3D6.1D597A2FC9	12.07.2018	11:40:52	15	Temperature	70	28.8	HF	77	5.1		2018	HF2	HF2Fry
3D6.1D597A2FF6	12.07.2018	11:40:58	15	Temperature	72	28.8	HF	73	4.1		2018	HF2	HF2Fry
3D6.1D597A2FBA	12.07.2018	11:41:04	15	Temperature	74	28.8	HF	71	3.7		2018	HF2	HF2Fry
3D9.1C2DECEBBB	12.07.2018	11:41:06	15	Temperature	75	28.8	HF	69	3.4		2018	HF2	HF2Fry
3D6.1D595D22E6	12.07.2018	11:41:28	15	Temperature	81	28.8	HF	66	3		2018	HF2	HF2Fry
3D6.1D597A3000	12.07.2018	11:41:35	15	Temperature	83	28.8	HF	67	3.4		2018	HF2	HF2Fry
3D9.1C2DEE0F17	12.07.2018	11:41:38	15	Temperature	84	28.8	HF	65	3		2018	HF2	HF2Fry
3D6.1D597A2FFD	12.07.2018	11:41:41	15	Temperature	85	28.8	HF	62	2.6		2018	HF2	HF2Fry
3D6.0018564928	12.07.2018	11:41:44	15	Temperature	86	28.8	HF	69	3.4		2018	HF2	HF2Fry
3D6.1D595D2138	12.10.2018	00:18:28	8	Temperature	10	28.4	HF	62	2.6		2018	HF2	HF2Fry
3D6.1D595D20F1	12.10.2018	00:18:37	8	Temperature	12	28.4	HF	61	2.3		2018	HF2	HF2Fry
3D9.1C2DEC5D2C	12.10.2018	00:19:25	8	Temperature	15	28.5	HF	62	2.6		2018	HF2	HF2Fry
3D6.1D595D21F2	12.10.2018	00:19:30	8	Temperature	16	28.5	HF	69	3.4		2018	HF2	HF2Fry
3D6.1D595D20B3	12.10.2018	00:19:53	8	Temperature	19	28.5	HF	60	2.2		2018	HF2	HF2Fry
3D9.1C2DE9D0F0	12.10.2018	00:20:07	8	Temperature	23	28.5	HF	70	3.8		2018	HF2	HF2Fry
3D9.1C2DE7F5E4	12.10.2018	00:20:10	8	Temperature	24	28.5	HF	74	4.3		2018	HF2	HF2Fry
3D9.1C2DED2474	12.10.2018	00:20:13	8	Temperature	25	28.5	HF	70	3.6		2018	HF2	HF2Fry
3D6.1D595D1FAD	12.10.2018	00:20:25	8	Temperature	28	28.5	HF	68	3.3		2018	HF2	HF2Fry
3D9.1C2DF00825	12.10.2018	00:20:43	8	Temperature	31	28.6	HF	70	3.6		2018	HF2	HF2Fry
3D6.1D595D2034	12.10.2018	00:20:55	8	Temperature	33	28.6	HF	62	2.5		2018	HF2	HF2Fry
3D9.1C2DE6ED1B	12.10.2018	00:20:58	8	Temperature	34	28.6	HF	66	3		2018	HF2	HF2Fry
3D9.1C2DEC7A80	12.10.2018	00:21:14	8	Temperature	37	28.6	HF	78	5.2		2018	HF2	HF2Fry
3D9.1C2DF28463	12.10.2018	00:21:21	8	Temperature	39	28.6	HF	68	3.3		2018	HF2	HF2Fry
3D9.1C2DEF25CD	12.10.2018	00:21:32	8	Temperature	41	28.6	HF	71	4		2018	HF2	HF2Fry
3D6.1D595D23F4	12.10.2018	00:21:43	8	Temperature	44	28.6	HF	64	2.8		2018	HF2	HF2Fry
3D9.1C2DED2EC7	12.10.2018	00:21:46	8	Temperature	45	28.6	HF	61	2.2		2018	HF2	HF2Fry
3D6.1D595D2247	12.10.2018	00:21:49	8	Temperature	46	28.6	HF	70	3.7		2018	HF2	HF2Fry
3D6.1D595D2232	12.10.2018	00:21:52	8	Temperature	47	28.7	HF	69	3.8		2018	HF2	HF2Fry
3D9.1C2DE9BCD8	12.10.2018	00:21:58	8	Temperature	48	28.7	HF	58	2.1		2018	HF2	HF2Fry
3D9.1C2DDB3463	12.10.2018	00:22:01	8	Temperature	49	28.7	HF	67	3.4		2018	HF2	HF2Fry
3D9.1C2DF8880F	12.10.2018	00:22:14	8	Temperature	54	28.7	HF	64	2.6		2018	HF2	HF2Fry
3D9.1C2DF1CCE7	12.10.2018	00:22:25	8	Temperature	57	28.7	HF	63	2.6		2018	HF2	HF2Fry
3D9.1C2DF2B31F	12.10.2018	00:22:35	8	Temperature	60	28.7	HF	62	2.8		2018	HF2	HF2Fry
3D9.1C2DEF46E4	12.10.2018	00:22:42	8	Temperature	62	28.7	HF	64	2.9		2018	HF2	HF2Fry
3D6.1D595D22CA	12.10.2018	00:22:46	8	Temperature	63	28.7	HF	73	4		2018	HF2	HF2Fry
3D9.1C2DEC959F	12.10.2018	00:22:50	8	Temperature	64	28.7	HF	69	3.8		2018	HF2	HF2Fry
3D6.1D595D2201	12.10.2018	00:23:02	8	Temperature	67	28.8	HF	75	4.8		2018	HF2	HF2Fry
3D9.1C2DE4B948	12.10.2018	00:23:18	8	Temperature	71	28.8	HF	71	3.9		2018	HF2	HF2Fry
3D9.1C2DE3A087	12.10.2018	00:23:33	8	Temperature	75	28.8	HF	77	5		2018	HF2	HF2Fry
3D6.1D595D1FA7	12.10.2018	00:23:46	8	Temperature	79	28.8	HF	67	3.3		2018	HF2	HF2Fry
3D9.1C2DDBFD7E	12.10.2018	00:23:50	8	Temperature	80	28.8	HF	65	2.9		2018	HF2	HF2Fry
3D9.1C2DE57D1E	12.10.2018	00:24:11	8	Temperature	86	28.9	HF	75	4.3		2018	HF2	HF2Fry
3D6.1D595D220E	02.18.2019	00:24:42	PN 2	Temperature	1	27.1	PN	63	2.23		2018	PN2	PN2Fry
3D6.1D597A2FEE	02.18.2019	00:26:00	PN 2	Temperature	2	27.2	PN	58	1.9		2018	PN2	PN2Fry
3D6.1D597A2F42	02.18.2019	00:28:37	PN 2	Temperature	3	27.4	PN	62	1.9		2018	PN2	PN2Fry
3D9.1C2DE46A38	02.18.2019	00:30:36	PN 2	Temperature	4	27.6	PN	62	2.1		2018	PN2	PN2Fry
3D9.1C2DED6769	02.18.2019	00:32:12	PN 2	Temperature	5	27.8	PN	59	1.83		2018	PN2	PN2Fry
3D9.1C2DF31E54	02.18.2019	00:33:29	PN 2	Temperature	6	27.9	PN	63	2.3		2018	PN2	PN2Fry
3D9.1C2DDC7257	02.18.2019	00:34:18	PN 2	Temperature	7	28	PN	58	1.7		2018	PN2	PN2Fry
No Tag ID			PN 2	Temperature	8	28.2	PN				2018	PN2	PN2Fry
No Tag ID			PN 2	Temperature	9	28.2	PN				2018	PN2	PN2Fry
3D6.1D597A2FB5	02.18.2019	00:36:10	PN 2	Temperature	10	28.2	PN	61	2		2018	PN2	PN2Fry
No Tag ID			PN 2	Temperature	11	28.2	PN				2018	PN2	PN2Fry
3D6.1D595D212C	02.18.2019	00:36:21	PN 2	Temperature	12	28.2	PN	64	2.64		2018	PN2	PN2Fry
3D6.1D595D20AA	02.18.2019	00:36:44	PN 2	Temperature	13	28.2	PN	63	2		2018	PN2	PN2Fry
3D6.1D595D20ED	02.18.2019	00:37:20	PN 2	Temperature	14	28.3	PN	60	2.1		2018	PN2	PN2Fry
No Tag ID			PN 2	Temperature	15	28.3	PN				2018	PN2	PN2Fry
3D6.1D595D21ED	02.18.2019	00:37:27	PN 2	Temperature	16	28.3	PN	58	1.9		2018	PN2	PN2Fry
3D9.1C2DDB9412	02.18.2019	00:37:31	PN 2	Temperature	17	28.3	PN	58	1.7		2018	PN2	PN2Fry
3D6.1D595D20EF	02.18.2019	00:37:39	PN 2	Temperature	18	28.3	PN	60	2.2		2018	PN2	PN2Fry
3D6.1D595D2197	02.18.2019	00:37:54	PN 2	Temperature	19	28.3	PN	60	2		2018	PN2	PN2Fry
No Tag ID			PN 2	Temperature	20	28.3	PN				2018	PN2	PN2Fry
3D6.1D597A2FB6	02.18.2019	00:37:56	PN 2	Temperature	21	28.4	PN	61	2.1		2018	PN2	PN2Fry
3D9.1C2DF3E953	02.18.2019	00:38:00	PN 2	Temperature	22	28.4	PN	68	2.8		2018	PN2	PN2Fry
3D6.1D595D200F	02.18.2019	00:38:03	PN 2	Temperature	23	28.4	PN	66	2.4		2018	PN2	PN2Fry
3D9.1C2DEF1241	02.18.2019	00:38:18	PN 2	Temperature	24	28.4	PN	59	2		2018	PN2	PN2Fry
3D9.1C2DD91B4E	02.18.2019	00:38:22	PN 2	Temperature	25	28.4	PN	58	1.9		2018	PN2	PN2Fry
3D6.1D595D1F96	02.18.2019	00:38:26	PN 2	Temperature	26	28.4	PN	58	1.7		2018	PN2	PN2Fry
3D6.1D595D2302	02.18.2019	00:38:29	PN 2	Temperature	27	28.4	PN	61	2.1		2018	PN2	PN2Fry
No Tag ID			PN 2	Temperature	28	28.4	PN				2018	PN2	PN2Fry
3D6.1D595D2127	02.18.2019	00:38:36	PN 2	Temperature	29	28.4	PN	56	1.6		2018	PN2	PN2Fry
3D6.1D595D1FA9	02.18.2019	00:38:51	PN 2	Temperature	30	28.4	PN	62	1.93		2018	PN2	PN2Fry
3D6.1D595D215C	02.18.2019	00:38:55	PN 2	Temperature	31	28.4	PN	69	3		2018	PN2	PN2Fry
3D6.1D595D2310	02.18.2019	00:39:02	PN 2	Temperature	32	28.4	PN	61	2.3		2018	PN2	PN2Fry
3D9.1C2DEFD919	02.18.2019	00:39:07	PN 2	Temperature	33	28.4	PN	57	1.7		2018	PN2	PN2Fry
No Tag ID			PN 2	Temperature	34	28.5	PN				2018	PN2	PN2Fry
3D9.1C2DF41CAC	02.18.2019	00:39:11	PN 2	Temperature	35	28.5	PN	61	2.1		2018	PN2	PN2Fry
3D9.1C2DED743F	02.18.2019	00:39:25	PN 2	Temperature	36	28.5	PN	58	1.8		2018	PN2	PN2Fry
3D6.1D595D22A9	02.18.2019	00:39:28	PN 2	Temperature	37	28.5	PN	55	1.4		2018	PN2	PN2Fry
3D6.1D595D20C4	02.18.2019	00:39:38	PN 2	Temperature	38	28.5	PN	57	1.64		2018	PN2	PN2Fry
3D6.1D595D23DD	02.18.2019	00:39:43	PN 2	Temperature	39	28.5	PN	59	1.8		2018	PN2	PN2Fry
3D6.1D597A2FC9	02.18.2019	00:39:45	PN 2	Temperature	40	28.5	PN	60	2.1		2018	PN2	PN2Fry
3D6.1D595D21F6	02.18.2019	00:39:52	PN 2	Temperature	41	28.5	PN	63	2.3		2018	PN2	PN2Fry
3D6.1D595D23A1	02.18.2019	00:39:55	PN 2	Temperature	42	28.5	PN	62	2.2		2018	PN2	PN2Fry
3D6.1D595D206B	02.18.2019	00:40:01	PN 2	Temperature	43	28.5	PN	61	2.2		2018	PN2	PN2Fry
3D6.1D595D238C	02.18.2019	00:40:04	PN 2	Temperature	44	28.5	PN	59	2.1		2018	PN2	PN2Fry
3D9.1C2DDB701B	02.18.2019	00:40:08	PN 2	Temperature	45	28.5	PN	66	2.78		2018	PN2	PN2Fry
3D9.1C2DED5536	02.18.2019	00:40:13	PN 2	Temperature	46	28.5	PN	62	2.1		2018	PN2	PN2Fry
3D6.1D595D20AF	02.18.2019	00:40:17	PN 2	Temperature	47	28.5	PN	58	1.7		2018	PN2	PN2Fry
3D6.1D595D2267	02.18.2019	00:40:23	PN 2	Temperature	48	28.5	PN	56	1.6		2018	PN2	PN2Fry
3D6.1D595D2215	02.18.2019	00:40:28	PN 2	Temperature	49	28.6	PN	57	1.7		2018	PN2	PN2Fry
3D6.1D595D238E	02.18.2019	00:40:35	PN 2	Temperature	50	28.6	PN	65	2.66		2018	PN2	PN2Fry
No Tag ID			PN 2	Temperature	51	28.6	PN				2018	PN2	PN2Fry
3D9.1C2DE885AF	02.18.2019	00:40:38	PN 2	Temperature	52	28.6	PN	61	1.9		2018	PN2	PN2Fry
3D6.1D597A2FF9	02.18.2019	00:40:40	PN 2	Temperature	53	28.6	PN	61	2.06		2018	PN2	PN2Fry
3D9.1C2DF28463	02.18.2019	00:40:43	PN 2	Temperature	54	28.6	PN	68	3		2018	PN2	PN2Fry
3D9.1C2DE1BA0B	02.18.2019	00:40:54	PN 2	Temperature	55	28.6	PN	54	1.4		2018	PN2	PN2Fry
3D9.1C2DF09AC3	02.18.2019	00:40:58	PN 2	Temperature	56	28.6	PN	62	2.3		2018	PN2	PN2Fry
No Tag ID			PN 2	Temperature	57	28.6	PN				2018	PN2	PN2Fry
3D6.1D595D2187	02.18.2019	00:41:01	PN 2	Temperature	58	28.6	PN	61	2.2		2018	PN2	PN2Fry
3D6.1D595D2249	02.18.2019	00:41:03	PN 2	Temperature	59	28.6	PN	64	2.4		2018	PN2	PN2Fry
3D9.1C2DD93DBE	02.18.2019	00:41:08	PN 2	Temperature	60	28.6	PN	58	1.9		2018	PN2	PN2Fry
3D6.1D595D1F6F	02.18.2019	00:41:18	PN 2	Temperature	61	28.6	PN	59	1.8		2018	PN2	PN2Fry
3D6.1D595D2239	02.18.2019	00:41:22	PN 2	Temperature	62	28.6	PN	57	1.9		2018	PN2	PN2Fry
No Tag ID			PN 2	Temperature	63	28.6	PN				2018	PN2	PN2Fry
3D9.1C2DD962C8	02.18.2019	00:41:27	PN 2	Temperature	64	28.6	PN	56	1.5		2018	PN2	PN2Fry
3D6.1D595D2043	02.18.2019	00:41:42	PN 2	Temperature	65	28.6	PN	63	2.3		2018	PN2	PN2Fry
3D6.1D595D2056	02.18.2019	00:41:45	PN 2	Temperature	66	28.6	PN	58	2		2018	PN2	PN2Fry
No Tag ID			PN 2	Temperature	67	28.6	PN				2018	PN2	PN2Fry
3D6.1D595D203D	02.18.2019	00:42:01	PN 2	Temperature	68	28.7	PN	59	2		2018	PN2	PN2Fry
3D6.1D595D207B	02.18.2019	00:42:04	PN 2	Temperature	69	28.7	PN	67	2.86		2018	PN2	PN2Fry
3D6.1D595D20BA	02.18.2019	00:42:07	PN 2	Temperature	70	28.7	PN	62	2.2		2018	PN2	PN2Fry
3D6.1D595D1F66	02.18.2019	00:42:20	PN 2	Temperature	71	28.7	PN	63	2.5		2018	PN2	PN2Fry
3D6.1D595D224B	02.18.2019	00:42:23	PN 2	Temperature	72	28.7	PN	62	2.3		2018	PN2	PN2Fry
3D9.1C2DED8477	02.18.2019	00:42:27	PN 2	Temperature	73	28.7	PN	70	3.1		2018	PN2	PN2Fry
3D6.1D595D2130	02.18.2019	00:42:30	PN 2	Temperature	74	28.7	PN	71	3.3		2018	PN2	PN2Fry
3D9.1C2DE1E0A5	02.18.2019	00:42:34	PN 2	Temperature	75	28.7	PN	62	2.2		2018	PN2	PN2Fry
3D6.1D595D2134	02.18.2019	00:42:37	PN 2	Temperature	76	28.7	PN	67	2.7		2018	PN2	PN2Fry
3D6.1D595D21B8	02.18.2019	00:42:40	PN 2	Temperature	77	28.7	PN	61	2.2		2018	PN2	PN2Fry
3D9.1C2DF3ADC6	02.18.2019	00:42:44	PN 2	Temperature	78	28.7	PN	63	2.5		2018	PN2	PN2Fry
3D9.1C2DF24911	02.18.2019	00:42:48	PN 2	Temperature	79	28.7	PN	58	1.7		2018	PN2	PN2Fry
3D6.1D595D2385	02.18.2019	00:42:51	PN 2	Temperature	80	28.7	PN	58	1.7		2018	PN2	PN2Fry
3D6.1D595D22F6	02.18.2019	00:42:54	PN 2	Temperature	81	28.7	PN	65	2.61		2018	PN2	PN2Fry
3D6.1D595D2207	02.18.2019	00:42:57	PN 2	Temperature	82	28.7	PN	60	2		2018	PN2	PN2Fry
3D6.1D595D2025	02.18.2019	00:43:00	PN 2	Temperature	83	28.7	PN	61	1.95		2018	PN2	PN2Fry
3D6.1D595D2189	02.18.2019	00:43:02	PN 2	Temperature	84	28.7	PN	64	2.4		2018	PN2	PN2Fry
3D6.1D595D21FE	02.18.2019	00:43:06	PN 2	Temperature	85	28.7	PN	62	2.2		2018	PN2	PN2Fry
3D6.1D595D21C2	02.18.2019	00:43:10	PN 2	Temperature	86	28.7	PN	61	2		2018	PN2	PN2Fry
3D6.1D595D1FF8	02.18.2019	00:43:15	PN 2	Temperature	87	28.7	PN	60	2.05		2018	PN2	PN2Fry
3D6.1D595D1FAD	02.18.2019	00:43:22	PN 2	Temperature	88	28.7	PN	58	2		2018	PN2	PN2Fry
3D9.1C2DF2E43A	02.18.2019	00:43:26	PN 2	Temperature	89	28.7	PN	56	1.6		2018	PN2	PN2Fry
No Tag ID			PN 2	Temperature	90	28.7	PN				2018	PN2	PN2Fry
3D6.1D595D2307	02.18.2019	00:43:31	PN 2	Temperature	91	28.7	PN	58	1.7		2018	PN2	PN2Fry
3D9.1C2DF26D2E	02.18.2019	00:43:41	PN 2	Temperature	92	28.8	PN	52	1.2		2018	PN2	PN2Fry
3D6.1D597A2FAF	02.18.2019	00:43:44	PN 2	Temperature	93	28.8	PN	64	2.4		2018	PN2	PN2Fry
3D6.1D595D22B6	02.18.2019	00:43:52	PN 2	Temperature	94	28.8	PN	53	1.5		2018	PN2	PN2Fry
3D9.1C2DF8469A	02.18.2019	00:43:55	PN 2	Temperature	95	28.8	PN	67	2.9		2018	PN2	PN2Fry
3D9.1C2DEFFFE9	02.18.2019	00:43:58	PN 2	Temperature	96	28.8	PN	61	2.1		2018	PN2	PN2Fry
3D6.1D597A2FD3	02.18.2019	00:44:02	PN 2	Temperature	97	28.8	PN	66	2.7		2018	PN2	PN2Fry
3D9.1C2DF2EAFE	02.18.2019	00:44:05	PN 2	Temperature	98	28.8	PN	68	1.84		2018	PN2	PN2Fry
3D6.1D595D2193	02.18.2019	00:44:33	PN 2	Temperature	99	28.9	PN	60	2		2018	PN2	PN2Fry
3D6.1D595D2117	02.19.2019	00:46:46	PN 3	Temperature	1	27.4	PN	67	2.89		2018	PN2	PN2Fry
3D6.1D595D1F60	02.19.2019	00:47:36	PN 3	Temperature	2	27.5	PN	67	2.6		2018	PN2	PN2Fry
3D9.1C2DE9E4AC	02.19.2019	00:48:32	PN 3	Temperature	3	27.6	PN	62	2.1		2018	PN2	PN2Fry
3D6.1D595D23C2	02.19.2019	00:49:04	PN 3	Temperature	4	27.7	PN	56	1.6		2018	PN2	PN2Fry
3D9.1C2DF38F2F	02.19.2019	00:49:34	PN 3	Temperature	5	27.7	PN	63	2.4		2018	PN2	PN2Fry
No Tag ID			PN 3	Temperature	6	27.8	PN				2018	PN2	PN2Fry
3D9.1C2DE58398	02.19.2019	00:49:48	PN 3	Temperature	7	27.8	PN	59	2		2018	PN2	PN2Fry
3D6.1D595D2290	02.19.2019	00:50:32	PN 3	Temperature	8	27.9	PN	60	2		2018	PN2	PN2Fry
No Tag ID			PN 3	Temperature	9	27.9	PN				2018	PN2	PN2Fry
3D6.1D595D2308	02.19.2019	00:51:43	PN 3	Temperature	10	28	PN	53	1.6		2018	PN2	PN2Fry
3D6.1D595D231B	02.19.2019	00:52:41	PN 3	Temperature	11	28.1	PN	57	1.7		2018	PN2	PN2Fry
3D6.1D597A2FF6	02.19.2019	00:52:48	PN 3	Temperature	12	28.1	PN	58	2		2018	PN2	PN2Fry
3D9.1C2DEF7717	02.19.2019	00:53:43	PN 3	Temperature	13	28.2	PN	57	1.7		2018	PN2	PN2Fry
3D6.1D595D1F63	02.19.2019	00:54:08	PN 3	Temperature	14	28.3	PN	64	2.5		2018	PN2	PN2Fry
3D6.001856490F	02.19.2019	00:54:22	PN 3	Temperature	15	28.3	PN	55	1.5		2018	PN2	PN2Fry
3D6.1D595D23AC	02.19.2019	00:54:37	PN 3	Temperature	16	28.3	PN	64	2.4		2018	PN2	PN2Fry
No Tag ID			PN 3	Temperature	17	28.3	PN				2018	PN2	PN2Fry
3D6.1D595D2330	02.19.2019	00:55:00	PN 3	Temperature	18	28.3	PN	58	1.7		2018	PN2	PN2Fry
3D6.1D595D207F	02.19.2019	00:55:03	PN 3	Temperature	19	28.3	PN	54	1.6		2018	PN2	PN2Fry
No Tag ID			PN 3	Temperature	20	28.3	PN				2018	PN2	PN2Fry
No Tag ID			PN 3	Temperature	21	28.3	PN				2018	PN2	PN2Fry
3D9.1C2DF3B48A	02.19.2019	00:55:21	PN 3	Temperature	22	28.4	PN	59	1.9		2018	PN2	PN2Fry
3D6.1D595D23DB	02.19.2019	00:55:25	PN 3	Temperature	23	28.4	PN	60	1.9		2018	PN2	PN2Fry
No Tag ID			PN 3	Temperature	24	28.4	PN				2018	PN2	PN2Fry
No Tag ID			PN 3	Temperature	25	28.4	PN				2018	PN2	PN2Fry
3D6.1D595D1FBB	02.19.2019	00:55:45	PN 3	Temperature	26	28.4	PN	65	2.5		2018	PN2	PN2Fry
3D6.1D595D2073	02.19.2019	00:55:48	PN 3	Temperature	27	28.4	PN	64	2.44		2018	PN2	PN2Fry
3D6.1D595D232C	02.19.2019	00:55:52	PN 3	Temperature	28	28.4	PN	60	2		2018	PN2	PN2Fry
3D6.1D595D1FF1	02.19.2019	00:55:59	PN 3	Temperature	29	28.5	PN	63	2.2		2018	PN2	PN2Fry
3D6.0018564928	02.19.2019	00:56:03	PN 3	Temperature	30	28.5	PN	62	2.4		2018	PN2	PN2Fry
3D9.1C2DE5C10E	02.19.2019	00:56:11	PN 3	Temperature	31	28.5	PN	65	2.7		2018	PN2	PN2Fry
3D6.1D595D20A0	02.19.2019	00:56:21	PN 3	Temperature	32	28.5	PN	60	2.03		2018	PN2	PN2Fry
No Tag ID			PN 3	Temperature	33	28.5	PN				2018	PN2	PN2Fry
3D6.1D595D214E	02.19.2019	00:56:33	PN 3	Temperature	34	28.5	PN	67	2.9		2018	PN2	PN2Fry
No Tag ID			PN 3	Temperature	35	28.5	PN				2018	PN2	PN2Fry
3D9.1C2DF039CB	02.19.2019	00:56:57	PN 3	Temperature	36	28.6	PN	66	2.6		2018	PN2	PN2Fry
3D6.1D595D20D8	02.19.2019	00:57:00	PN 3	Temperature	37	28.6	PN	63	2.3		2018	PN2	PN2Fry
3D6.1D595D23BB	02.19.2019	00:57:04	PN 3	Temperature	38	28.6	PN	60	2.2		2018	PN2	PN2Fry
No Tag ID			PN 3	Temperature	39	28.6	PN				2018	PN2	PN2Fry
3D9.1C2DF0DD45	02.19.2019	00:57:13	PN 3	Temperature	40	28.6	PN	59	1.9		2018	PN2	PN2Fry
No Tag ID			PN 3	Temperature	41	28.6	PN				2018	PN2	PN2Fry
3D6.1D597A2FCC	02.19.2019	00:57:24	PN 3	Temperature	42	28.6	PN	63	2.5		2018	PN2	PN2Fry
3D6.1D595D2226	02.19.2019	00:57:28	PN 3	Temperature	43	28.6	PN	60	2		2018	PN2	PN2Fry
3D9.1C2DF2A794	02.19.2019	00:57:33	PN 3	Temperature	44	28.6	PN	65	2.8		2018	PN2	PN2Fry
3D6.1D595D213A	02.19.2019	00:57:40	PN 3	Temperature	45	28.6	PN	57	1.6		2018	PN2	PN2Fry
3D6.1D595D1FE5	02.19.2019	00:57:43	PN 3	Temperature	46	28.6	PN	63	2.5		2018	PN2	PN2Fry
3D6.1D595D2194	02.19.2019	00:57:45	PN 3	Temperature	47	28.6	PN	70	3		2018	PN2	PN2Fry
3D6.1D597A3005	02.19.2019	00:57:49	PN 3	Temperature	48	28.6	PN	67	2.7		2018	PN2	PN2Fry
No Tag ID			PN 3	Temperature	49	28.6	PN				2018	PN2	PN2Fry
3D9.1C2DEA2FED	02.19.2019	00:57:58	PN 3	Temperature	50	28.6	PN	61	2.1		2018	PN2	PN2Fry
No Tag ID			PN 3	Temperature	51	28.6	PN				2018	PN2	PN2Fry
3D9.1C2DDC80EA	02.19.2019	00:58:06	PN 3	Temperature	52	28.6	PN	63	2.3		2018	PN2	PN2Fry
3D9.1C2DD9ADC3	02.19.2019	00:58:09	PN 3	Temperature	53	28.6	PN	59	1.9		2018	PN2	PN2Fry
No Tag ID			PN 3	Temperature	54	28.6	PN				2018	PN2	PN2Fry
3D6.1D597A2F53	02.19.2019	00:58:15	PN 3	Temperature	55	28.6	PN	62	2.5		2018	PN2	PN2Fry
3D6.1D595D205D	02.19.2019	00:58:20	PN 3	Temperature	56	28.6	PN	63	2.4		2018	PN2	PN2Fry
No Tag ID			PN 3	Temperature	57	28.7	PN				2018	PN2	PN2Fry
No Tag ID			PN 3	Temperature	58	28.7	PN				2018	PN2	PN2Fry
3D6.1D597A2F46	02.19.2019	00:58:35	PN 3	Temperature	59	28.7	PN	64	2.5		2018	PN2	PN2Fry
3D9.1C2DE9CCFE	02.19.2019	00:58:38	PN 3	Temperature	60	28.7	PN	65	2.6		2018	PN2	PN2Fry
3D9.1C2DEE88E5	02.19.2019	00:58:41	PN 3	Temperature	61	28.7	PN	61	2.29		2018	PN2	PN2Fry
3D6.1D597A2FDE	02.19.2019	00:58:45	PN 3	Temperature	62	28.7	PN	64	2.6		2018	PN2	PN2Fry
3D6.1D595D1F94	02.19.2019	00:58:54	PN 3	Temperature	63	28.7	PN	61	2.3		2018	PN2	PN2Fry
3D9.1C2DE7F5E4	02.19.2019	00:58:58	PN 3	Temperature	64	28.7	PN	56	1.6		2018	PN2	PN2Fry
3D6.1D595D1F64	02.19.2019	00:59:01	PN 3	Temperature	65	28.7	PN	58	1.9		2018	PN2	PN2Fry
3D6.1D595D22EA	02.19.2019	00:59:03	PN 3	Temperature	66	28.7	PN	69	3.1		2018	PN2	PN2Fry
3D9.1C2DE66B8F	02.19.2019	00:59:07	PN 3	Temperature	67	28.7	PN	58	1.7		2018	PN2	PN2Fry
3D6.1D595D234F	02.19.2019	00:59:14	PN 3	Temperature	68	28.7	PN	56	1.8		2018	PN2	PN2Fry
3D9.1C2DEAA28F			PN 3	Temperature	69	28.7	PN	62	2.2	Fell on the floor - scanned and culled after trial	2018	PN2	PN2Fry
3D6.1D595D2282	02.19.2019	00:59:25	PN 3	Temperature	70	28.8	PN	62	2.1		2018	PN2	PN2Fry
3D9.1C2DF81093	02.19.2019	00:59:30	PN 3	Temperature	71	28.8	PN	60	1.9		2018	PN2	PN2Fry
3D6.1D597A2F98	02.19.2019	00:59:43	PN 3	Temperature	72	28.8	PN	54	1.56		2018	PN2	PN2Fry
3D6.1D595D2347	02.19.2019	00:59:47	PN 3	Temperature	73	28.8	PN	60	2.1		2018	PN2	PN2Fry
3D6.1D595D21D5	02.19.2019	00:59:50	PN 3	Temperature	74	28.8	PN	62	2.2		2018	PN2	PN2Fry
No Tag ID			PN 3	Temperature	75	28.8	PN				2018	PN2	PN2Fry
3D6.1D595D2357	02.19.2019	00:59:59	PN 3	Temperature	76	28.8	PN	63	2.39		2018	PN2	PN2Fry
3D9.1C2DE4B948	02.19.2019	00:00:02	PN 3	Temperature	77	28.8	PN	58	2.1		2018	PN2	PN2Fry
3D9.1C2DECB4A3	02.19.2019	00:00:06	PN 3	Temperature	78	28.8	PN	60	2.1		2018	PN2	PN2Fry
3D6.1D595D2163	02.19.2019	00:00:10	PN 3	Temperature	79	28.8	PN	57	1.7		2018	PN2	PN2Fry
3D9.1C2DDC8C56	02.19.2019	00:00:13	PN 3	Temperature	80	28.8	PN	55	1.6		2018	PN2	PN2Fry
3D9.1C2DF2BBDB	02.19.2019	00:00:16	PN 3	Temperature	81	28.8	PN	73	3.93		2018	PN2	PN2Fry
3D9.1C2DED2EC7	02.19.2019	00:00:20	PN 3	Temperature	82	28.8	PN	64	2.4		2018	PN2	PN2Fry
3D6.1D595D23BE	02.19.2019	00:00:28	PN 3	Temperature	83	28.9	PN	66	2.5		2018	PN2	PN2Fry
3D6.1D595D22DD	02.19.2019	00:00:30	PN 3	Temperature	84	28.9	PN	63	2.47		2018	PN2	PN2Fry
3D6.001856491C	02.19.2019	00:00:34	PN 3	Temperature	85	28.9	PN	58	1.78		2018	PN2	PN2Fry
3D6.1D595D2084	02.19.2019	00:00:37	PN 3	Temperature	86	28.9	PN	55	1.6		2018	PN2	PN2Fry
3D6.1D595D22C7	02.19.2019	00:00:40	PN 3	Temperature	87	28.9	PN	63	2.3		2018	PN2	PN2Fry
3D6.1D595D2236	02.19.2019	00:00:43	PN 3	Temperature	88	28.9	PN	62	2.2		2018	PN2	PN2Fry
3D6.1D595D21A9	02.19.2019	00:00:46	PN 3	Temperature	89	28.9	PN	60	1.9		2018	PN2	PN2Fry
No Tag ID			PN 3	Temperature	90	28.9	PN				2018	PN2	PN2Fry
3D9.1C2DEFD20B	02.19.2019	00:00:54	PN 3	Temperature	91	28.9	PN	59	2		2018	PN2	PN2Fry
3D6.1D595D23F6	02.19.2019	00:00:57	PN 3	Temperature	92	28.9	PN	56	1.8		2018	PN2	PN2Fry
3D9.1C2DECDFCD	02.19.2019	00:01:00	PN 3	Temperature	93	28.9	PN	58	1.9		2018	PN2	PN2Fry
3D9.1C2DEDC3EA	02.19.2019	00:01:05	PN 3	Temperature	94	28.9	PN	60	2.1		2018	PN2	PN2Fry
3D6.1D597A2FF8	02.19.2019	00:01:09	PN 3	Temperature	95	28.9	PN	60	2.2		2018	PN2	PN2Fry
3D6.1D595D23DC	02.19.2019	00:01:12	PN 3	Temperature	96	28.9	PN	58	1.9		2018	PN2	PN2Fry
3D6.1D595D225F	02.19.2019	00:01:16	PN 3	Temperature	97	28.9	PN	58	1.69		2018	PN2	PN2Fry
3D6.1D595D1F9D	02.19.2019	00:01:21	PN 3	Temperature	98	28.9	PN	67	2.6		2018	PN2	PN2Fry
3D6.1D595D2219	02.19.2019	00:01:27	PN 3	Temperature	99	29	PN	58	1.6		2018	PN2	PN2Fry
3D9.1C2DEF84B3	02.19.2019	00:01:33	PN 3	Temperature	100	29	PN	64	2.4		2018	PN2	PN2Fry
3D6.1D595D213E	02.20.2019	00:33:39	PN 4	Temperature	1	27.9	PN	64	2.6		2018	PN2	PN2Fry
3D6.1D595D22A0	02.20.2019	00:33:52	PN 4	Temperature	2	27.9	PN	62	2.2		2018	PN2	PN2Fry
3D6.1D595D21E4	02.20.2019	00:34:18	PN 4	Temperature	3	28	PN	58	1.7		2018	PN2	PN2Fry
No Tag ID			PN 4	Temperature	4	28	PN				2018	PN2	PN2Fry
No Tag ID			PN 4	Temperature	5	28	PN				2018	PN2	PN2Fry
No Tag ID			PN 4	Temperature	6	28.1	PN				2018	PN2	PN2Fry
3D6.1D595D23EF	02.20.2019	00:35:25	PN 4	Temperature	7	28.1	PN	59	1.9		2018	PN2	PN2Fry
3D6.1D597A2F55	02.20.2019	00:35:37	PN 4	Temperature	8	28.1	PN	59	1.9		2018	PN2	PN2Fry
3D6.1D595D2206	02.20.2019	00:36:40	PN 4	Temperature	9	28.2	PN	88	6.8		2018	PN2	PN2Fry
3D6.1D595D2048	02.20.2019	00:36:45	PN 4	Temperature	10	28.2	PN	53	1.4		2018	PN2	PN2Fry
3D9.1C2DE90F7A	02.20.2019	00:36:49	PN 4	Temperature	11	28.2	PN	63	2.3		2018	PN2	PN2Fry
3D6.1D595D211E	02.20.2019	00:36:55	PN 4	Temperature	12	28.2	PN	58	1.7		2018	PN2	PN2Fry
3D6.1D595D2076	02.20.2019	00:37:09	PN 4	Temperature	13	28.3	PN	64	2.5		2018	PN2	PN2Fry
3D9.1C2DF271DB	02.20.2019	00:37:29	PN 4	Temperature	14	28.3	PN	64	2.35		2018	PN2	PN2Fry
3D9.1C2DDAA383	02.20.2019	00:38:04	PN 4	Temperature	15	28.4	PN	66	2.5		2018	PN2	PN2Fry
3D9.1C2DF27E5E	02.20.2019	00:38:11	PN 4	Temperature	16	28.4	PN	62	2.3		2018	PN2	PN2Fry
No Tag ID			PN 4	Temperature	17	28.4	PN				2018	PN2	PN2Fry
3D6.1D595D2348	02.20.2019	00:38:22	PN 4	Temperature	18	28.4	PN	67	2.62		2018	PN2	PN2Fry
3D9.1C2DF81E10	02.20.2019	00:38:30	PN 4	Temperature	19	28.4	PN	61	2.1		2018	PN2	PN2Fry
3D6.1D597A2F90	02.20.2019	00:38:35	PN 4	Temperature	20	28.4	PN	69	3.13		2018	PN2	PN2Fry
3D6.1D597A2FFC	02.20.2019	00:38:40	PN 4	Temperature	21	28.4	PN	59	1.8		2018	PN2	PN2Fry
3D6.1D595D2166	02.20.2019	00:38:45	PN 4	Temperature	22	28.4	PN	57	1.8		2018	PN2	PN2Fry
3D6.1D595D237E	02.20.2019	00:38:49	PN 4	Temperature	23	28.4	PN	63	2.3		2018	PN2	PN2Fry
3D9.1C2DD88CE2	02.20.2019	00:38:54	PN 4	Temperature	24	28.4	PN	67	2.7		2018	PN2	PN2Fry
3D6.1D597A2F6C	02.20.2019	00:38:59	PN 4	Temperature	25	28.4	PN	59	2		2018	PN2	PN2Fry
3D9.1C2DF86D47	02.20.2019	00:39:03	PN 4	Temperature	26	28.5	PN	57	1.8		2018	PN2	PN2Fry
3D6.1D597A2FFE	02.20.2019	00:39:07	PN 4	Temperature	27	28.5	PN	54	1.6		2018	PN2	PN2Fry
3D6.1D595D216D	02.20.2019	00:39:15	PN 4	Temperature	28	28.5	PN	55	1.5		2018	PN2	PN2Fry
3D6.1D595D23C9	02.20.2019	00:39:25	PN 4	Temperature	29	28.5	PN	63	2.2		2018	PN2	PN2Fry
No Tag ID			PN 4	Temperature	30	28.5	PN				2018	PN2	PN2Fry
3D9.1C2DEFC444	02.20.2019	00:39:35	PN 4	Temperature	31	28.5	PN	60	1.9		2018	PN2	PN2Fry
3D6.1D595D23F5	02.20.2019	00:39:38	PN 4	Temperature	32	28.5	PN	69	3.03		2018	PN2	PN2Fry
3D6.1D595D23D8	02.20.2019	00:39:42	PN 4	Temperature	33	28.5	PN	61	2		2018	PN2	PN2Fry
3D9.1C2DF09569	02.20.2019	00:39:45	PN 4	Temperature	34	28.5	PN	59	1.9		2018	PN2	PN2Fry
3D9.1C2DF369AD	02.20.2019	00:39:49	PN 4	Temperature	35	28.5	PN	60	1.9		2018	PN2	PN2Fry
3D9.1C2DF833AF	02.20.2019	00:39:53	PN 4	Temperature	36	28.5	PN	53	1.4		2018	PN2	PN2Fry
3D6.1D595D2395	02.20.2019	00:39:58	PN 4	Temperature	37	28.5	PN	62	2.1		2018	PN2	PN2Fry
3D6.1D595D215F	02.20.2019	00:40:00	PN 4	Temperature	38	28.5	PN	62	2.43		2018	PN2	PN2Fry
3D9.1C2DD8E23B	02.20.2019	00:40:03	PN 4	Temperature	39	28.5	PN	64	2.45		2018	PN2	PN2Fry
3D6.1D595D20FD	02.20.2019	00:40:08	PN 4	Temperature	40	28.5	PN	55	1.6		2018	PN2	PN2Fry
3D6.1D595D23CA	02.20.2019	00:40:12	PN 4	Temperature	41	28.5	PN	57	1.7		2018	PN2	PN2Fry
3D9.1C2DF2F316	02.20.2019	00:40:15	PN 4	Temperature	42	28.5	PN	64	2.4		2018	PN2	PN2Fry
3D6.1D595D2201	02.20.2019	00:40:19	PN 4	Temperature	43	28.6	PN	63	2.3		2018	PN2	PN2Fry
3D9.1C2DF07479	02.20.2019	00:40:22	PN 4	Temperature	44	28.6	PN	65	2.6		2018	PN2	PN2Fry
3D6.1D595D2087	02.20.2019	00:40:25	PN 4	Temperature	45	28.6	PN	66	2.6		2018	PN2	PN2Fry
No Tag ID			PN 4	Temperature	46	28.6	PN				2018	PN2	PN2Fry
No Tag ID			PN 4	Temperature	47	28.6	PN				2018	PN2	PN2Fry
3D6.1D595D22E2	02.20.2019	00:40:35	PN 4	Temperature	48	28.6	PN	60	2		2018	PN2	PN2Fry
3D6.1D595D2326	02.20.2019	00:40:38	PN 4	Temperature	49	28.6	PN	56	1.7		2018	PN2	PN2Fry
3D6.1D595D21E0	02.20.2019	00:40:45	PN 4	Temperature	50	28.6	PN	58	1.8		2018	PN2	PN2Fry
3D6.1D595D20E1	02.20.2019	00:40:49	PN 4	Temperature	51	28.6	PN	65	2.7		2018	PN2	PN2Fry
3D6.1D595D23EB	02.20.2019	00:40:59	PN 4	Temperature	52	28.6	PN	64	2.6		2018	PN2	PN2Fry
3D9.1C2DEEE45E	02.20.2019	00:41:07	PN 4	Temperature	53	28.6	PN	58	1.9		2018	PN2	PN2Fry
3D6.1D595D239A	02.20.2019	00:41:14	PN 4	Temperature	54	28.6	PN	60	1.9		2018	PN2	PN2Fry
3D6.1D595D1FF0	02.20.2019	00:41:18	PN 4	Temperature	55	28.6	PN	58	1.95		2018	PN2	PN2Fry
3D9.1C2DE3ADD3	02.20.2019	00:41:21	PN 4	Temperature	56	28.6	PN	64	2.4		2018	PN2	PN2Fry
3D6.1D595D213D	02.20.2019	00:41:24	PN 4	Temperature	57	28.6	PN	61	2.18		2018	PN2	PN2Fry
3D6.1D597A2FCD	02.20.2019	00:41:28	PN 4	Temperature	58	28.6	PN	63	2.2		2018	PN2	PN2Fry
3D9.1C2DF2B31F	02.20.2019	00:41:31	PN 4	Temperature	59	28.6	PN	61	2.1		2018	PN2	PN2Fry
3D6.1D595D2037	02.20.2019	00:41:34	PN 4	Temperature	60	28.6	PN	62	2.3		2018	PN2	PN2Fry
3D6.1D595D1FE1	02.20.2019	00:41:37	PN 4	Temperature	61	28.6	PN	58	1.97		2018	PN2	PN2Fry
3D9.1C2DEDEDF4	02.20.2019	00:41:39	PN 4	Temperature	62	28.6	PN	64	2.4		2018	PN2	PN2Fry
3D9.1C2DDAE13E	02.20.2019	00:41:42	PN 4	Temperature	63	28.6	PN	54	1.5		2018	PN2	PN2Fry
3D6.1D595D20D2	02.20.2019	00:41:44	PN 4	Temperature	64	28.6	PN	66	2.5		2018	PN2	PN2Fry
3D6.1D595D219D	02.20.2019	00:41:47	PN 4	Temperature	65	28.6	PN	64	2.4		2018	PN2	PN2Fry
3D6.1D595D1F78	02.20.2019	00:41:50	PN 4	Temperature	66	28.7	PN	59	2		2018	PN2	PN2Fry
3D9.1C2DF00825	02.20.2019	00:41:52	PN 4	Temperature	67	28.7	PN	56	1.6		2018	PN2	PN2Fry
3D6.1D595D23BA	02.20.2019	00:41:55	PN 4	Temperature	68	28.7	PN	61	2.2		2018	PN2	PN2Fry
3D6.1D595D22E6	02.20.2019	00:41:57	PN 4	Temperature	69	28.7	PN	69	3		2018	PN2	PN2Fry
3D6.1D595D1F62	02.20.2019	00:42:02	PN 4	Temperature	70	28.7	PN	61	2.25		2018	PN2	PN2Fry
No Tag ID			PN 4	Temperature	71	28.7	PN				2018	PN2	PN2Fry
3D9.1C2DEF6370	02.20.2019	00:42:10	PN 4	Temperature	72	28.7	PN	62	2.1		2018	PN2	PN2Fry
3D6.1D595D2247	02.20.2019	00:42:14	PN 4	Temperature	73	28.7	PN	58	1.9		2018	PN2	PN2Fry
3D9.1C2DF2F3C3	02.20.2019	00:42:20	PN 4	Temperature	74	28.7	PN	61	2.2		2018	PN2	PN2Fry
3D6.1D595D2188	02.20.2019	00:42:23	PN 4	Temperature	75	28.7	PN	68	3		2018	PN2	PN2Fry
3D6.1D595D20C3	02.20.2019	00:42:26	PN 4	Temperature	76	28.7	PN	60	2.1		2018	PN2	PN2Fry
3D6.1D595D22A1	02.20.2019	00:42:30	PN 4	Temperature	77	28.7	PN	65	2.76		2018	PN2	PN2Fry
No Tag ID			PN 4	Temperature	78	28.7	PN				2018	PN2	PN2Fry
3D6.1D597A2FDF	02.20.2019	00:42:38	PN 4	Temperature	79	28.7	PN	55	1.7		2018	PN2	PN2Fry
3D9.1C2DEE3871	02.20.2019	00:42:43	PN 4	Temperature	80	28.7	PN	60	1.9		2018	PN2	PN2Fry
No Tag ID			PN 4	Temperature	81	28.7	PN				2018	PN2	PN2Fry
3D6.1D595D2135	02.20.2019	00:42:53	PN 4	Temperature	82	28.7	PN	61	2.14		2018	PN2	PN2Fry
No Tag ID			PN 4	Temperature	83	28.7	PN			May have tag but fell into tank before could be checked.	2018	PN2	PN2Fry
3D9.1C2DEE0DF5	02.20.2019	00:42:59	PN 4	Temperature	84	28.7	PN	57	1.7		2018	PN2	PN2Fry
3D6.1D595D20F9	02.20.2019	00:43:15	PN 4	Temperature	85	28.7	PN	60	2.1		2018	PN2	PN2Fry
3D6.001856493F	02.20.2019	00:43:19	PN 4	Temperature	86	28.7	PN	66	2.7		2018	PN2	PN2Fry
3D6.1D595D2172	02.20.2019	00:43:24	PN 4	Temperature	87	28.7	PN	54	1.4		2018	PN2	PN2Fry
3D6.1D595D1FA4	02.20.2019	00:43:31	PN 4	Temperature	88	28.7	PN	64	2.4		2018	PN2	PN2Fry
3D6.1D595D21AD	02.20.2019	00:43:34	PN 4	Temperature	89	28.7	PN	67	2.7		2018	PN2	PN2Fry
No Tag ID			PN 4	Temperature	90	28.8	PN				2018	PN2	PN2Fry
3D6.1D597A2FF1	02.20.2019	00:43:52	PN 4	Temperature	91	28.8	PN	58	2		2018	PN2	PN2Fry
3D9.1C2DE8DB19	02.20.2019	00:43:58	PN 4	Temperature	92	28.8	PN	57	1.7		2018	PN2	PN2Fry
3D6.1D595D208C	02.20.2019	00:44:02	PN 4	Temperature	93	28.8	PN	63	2.2		2018	PN2	PN2Fry
3D6.1D595D2035	02.20.2019	00:44:05	PN 4	Temperature	94	28.9	PN	61	2.2		2018	PN2	PN2Fry
3D6.1D595D2016	02.20.2019	00:44:08	PN 4	Temperature	95	28.9	PN	59	2.05		2018	PN2	PN2Fry
3D6.1D597A2F47	02.20.2019	00:44:11	PN 4	Temperature	96	28.9	PN	61	2.06		2018	PN2	PN2Fry
3D6.1D595D1F59	02.20.2019	00:44:30	PN 4	Temperature	97	28.9	PN	64	2.36		2018	PN2	PN2Fry
	02.21.2019		PN5	Temperature	1	27.7	PN				2018	PN2	PN2Fry
	02.21.2019		PN5	Temperature	2	27.7	PN				2018	PN2	PN2Fry
	02.21.2019		PN5	Temperature	3	27.9	PN				2018	PN2	PN2Fry
	02.21.2019		PN5	Temperature	4	27.9	PN				2018	PN2	PN2Fry
	02.21.2019		PN5	Temperature	5	27.9	PN				2018	PN2	PN2Fry
	02.21.2019		PN5	Temperature	6	28	PN				2018	PN2	PN2Fry
	02.21.2019		PN5	Temperature	7	28.2	PN				2018	PN2	PN2Fry
	02.21.2019		PN5	Temperature	8	28.2	PN				2018	PN2	PN2Fry
	02.21.2019		PN5	Temperature	9	28.2	PN				2018	PN2	PN2Fry
	02.21.2019		PN5	Temperature	10	28.3	PN				2018	PN2	PN2Fry
	02.21.2019		PN5	Temperature	11	28.3	PN				2018	PN2	PN2Fry
	02.21.2019		PN5	Temperature	12	28.4	PN				2018	PN2	PN2Fry
	02.21.2019		PN5	Temperature	13	28.4	PN				2018	PN2	PN2Fry
	02.21.2019		PN5	Temperature	14	28.4	PN				2018	PN2	PN2Fry
	02.21.2019		PN5	Temperature	15	28.4	PN				2018	PN2	PN2Fry
	02.21.2019		PN5	Temperature	16	28.4	PN				2018	PN2	PN2Fry
	02.21.2019		PN5	Temperature	17	28.4	PN				2018	PN2	PN2Fry
	02.21.2019		PN5	Temperature	18	28.4	PN				2018	PN2	PN2Fry
	02.21.2019		PN5	Temperature	19	28.4	PN				2018	PN2	PN2Fry
	02.21.2019		PN5	Temperature	20	28.4	PN				2018	PN2	PN2Fry
	02.21.2019		PN5	Temperature	21	28.5	PN				2018	PN2	PN2Fry
	02.21.2019		PN5	Temperature	22	28.5	PN				2018	PN2	PN2Fry
	02.21.2019		PN5	Temperature	23	28.5	PN				2018	PN2	PN2Fry
	02.21.2019		PN5	Temperature	24	28.5	PN				2018	PN2	PN2Fry
	02.21.2019		PN5	Temperature	25	28.5	PN				2018	PN2	PN2Fry
	02.21.2019		PN5	Temperature	26	28.5	PN				2018	PN2	PN2Fry
	02.21.2019		PN5	Temperature	27	28.5	PN				2018	PN2	PN2Fry
	02.21.2019		PN5	Temperature	28	28.6	PN				2018	PN2	PN2Fry
	02.21.2019		PN5	Temperature	29	28.6	PN				2018	PN2	PN2Fry
	02.21.2019		PN5	Temperature	30	28.6	PN				2018	PN2	PN2Fry
	02.21.2019		PN5	Temperature	31	28.6	PN				2018	PN2	PN2Fry
	02.21.2019		PN5	Temperature	32	28.6	PN				2018	PN2	PN2Fry
	02.21.2019		PN5	Temperature	33	28.6	PN				2018	PN2	PN2Fry
	02.21.2019		PN5	Temperature	34	28.6	PN				2018	PN2	PN2Fry
	02.21.2019		PN5	Temperature	35	28.6	PN				2018	PN2	PN2Fry
	02.21.2019		PN5	Temperature	36	28.6	PN				2018	PN2	PN2Fry
	02.21.2019		PN5	Temperature	37	28.6	PN				2018	PN2	PN2Fry
	02.21.2019		PN5	Temperature	38	28.6	PN				2018	PN2	PN2Fry
	02.21.2019		PN5	Temperature	39	28.6	PN				2018	PN2	PN2Fry
	02.21.2019		PN5	Temperature	40	28.6	PN				2018	PN2	PN2Fry
	02.21.2019		PN5	Temperature	41	28.6	PN				2018	PN2	PN2Fry
	02.21.2019		PN5	Temperature	42	28.6	PN				2018	PN2	PN2Fry
	02.21.2019		PN5	Temperature	43	28.6	PN				2018	PN2	PN2Fry
	02.21.2019		PN5	Temperature	44	28.6	PN				2018	PN2	PN2Fry
	02.21.2019		PN5	Temperature	45	28.6	PN				2018	PN2	PN2Fry
	02.21.2019		PN5	Temperature	46	28.6	PN				2018	PN2	PN2Fry
	02.21.2019		PN5	Temperature	47	28.7	PN				2018	PN2	PN2Fry
	02.21.2019		PN5	Temperature	48	28.7	PN				2018	PN2	PN2Fry
	02.21.2019		PN5	Temperature	49	28.7	PN				2018	PN2	PN2Fry
	02.21.2019		PN5	Temperature	50	28.7	PN				2018	PN2	PN2Fry
	02.21.2019		PN5	Temperature	51	28.7	PN				2018	PN2	PN2Fry
	02.21.2019		PN5	Temperature	52	28.7	PN				2018	PN2	PN2Fry
	02.21.2019		PN5	Temperature	53	28.7	PN				2018	PN2	PN2Fry
	02.21.2019		PN5	Temperature	54	28.7	PN				2018	PN2	PN2Fry
	02.21.2019		PN5	Temperature	55	28.7	PN				2018	PN2	PN2Fry
	02.21.2019		PN5	Temperature	56	28.7	PN				2018	PN2	PN2Fry
	02.21.2019		PN5	Temperature	57	28.7	PN				2018	PN2	PN2Fry
	02.21.2019		PN5	Temperature	58	28.7	PN				2018	PN2	PN2Fry
	02.21.2019		PN5	Temperature	59	28.7	PN				2018	PN2	PN2Fry
	02.21.2019		PN5	Temperature	60	28.7	PN				2018	PN2	PN2Fry
	02.21.2019		PN5	Temperature	61	28.8	PN				2018	PN2	PN2Fry
	02.21.2019		PN5	Temperature	62	28.8	PN				2018	PN2	PN2Fry
	02.21.2019		PN5	Temperature	63	28.8	PN				2018	PN2	PN2Fry
	02.21.2019		PN5	Temperature	64	28.8	PN				2018	PN2	PN2Fry
	02.21.2019		PN5	Temperature	65	28.8	PN				2018	PN2	PN2Fry
	02.21.2019		PN5	Temperature	66	28.8	PN				2018	PN2	PN2Fry
	02.21.2019		PN5	Temperature	67	28.8	PN				2018	PN2	PN2Fry
	02.21.2019		PN5	Temperature	68	28.8	PN				2018	PN2	PN2Fry
	02.21.2019		PN5	Temperature	69	28.8	PN				2018	PN2	PN2Fry
	02.21.2019		PN5	Temperature	70	28.8	PN				2018	PN2	PN2Fry
	02.21.2019		PN5	Temperature	71	28.8	PN				2018	PN2	PN2Fry
	02.21.2019		PN5	Temperature	72	28.8	PN				2018	PN2	PN2Fry
	02.21.2019		PN5	Temperature	73	28.8	PN				2018	PN2	PN2Fry
	02.21.2019		PN5	Temperature	74	28.8	PN				2018	PN2	PN2Fry
	02.21.2019		PN5	Temperature	75	28.8	PN				2018	PN2	PN2Fry
	02.21.2019		PN5	Temperature	76	28.8	PN				2018	PN2	PN2Fry
	02.21.2019		PN5	Temperature	77	28.8	PN				2018	PN2	PN2Fry
	02.21.2019		PN5	Temperature	78	28.8	PN				2018	PN2	PN2Fry
	02.21.2019		PN5	Temperature	79	28.8	PN				2018	PN2	PN2Fry
	02.21.2019		PN5	Temperature	80	28.8	PN				2018	PN2	PN2Fry
	02.21.2019		PN5	Temperature	81	28.8	PN				2018	PN2	PN2Fry
	02.21.2019		PN5	Temperature	82	28.8	PN				2018	PN2	PN2Fry
	02.21.2019		PN5	Temperature	83	28.8	PN				2018	PN2	PN2Fry
	02.21.2019		PN5	Temperature	84	28.9	PN				2018	PN2	PN2Fry
	02.21.2019		PN5	Temperature	85	28.9	PN				2018	PN2	PN2Fry
	02.21.2019		PN5	Temperature	86	28.9	PN				2018	PN2	PN2Fry
	02.21.2019		PN5	Temperature	87	28.9	PN				2018	PN2	PN2Fry
	02.21.2019		PN5	Temperature	88	28.9	PN				2018	PN2	PN2Fry
	02.21.2019		PN5	Temperature	89	28.9	PN				2018	PN2	PN2Fry
	02.21.2019		PN5	Temperature	90	28.9	PN				2018	PN2	PN2Fry
[truncated: 109 more rows]

## Sheet: AllstrainsfryILOS
HEX Tag ID	Scan Date	Scan Time	Group	Trial	Fish Order	ILOS	Strain	Length (mm)	Weight (g)	Comments	Brood Year	Strain/Brood Year	Strain/Brood Year/lifestage
				Hypoxia		14.9	BW		4.6		2017	BW1	BW1Fry
				Hypoxia		14.8	BW		5.6		2017	BW1	BW1Fry
				Hypoxia		14.4	BW		15.3		2017	BW1	BW1Fry
				Hypoxia		14.3	BW		9.1		2017	BW1	BW1Fry
				Hypoxia		14.2	BW		7.8		2017	BW1	BW1Fry
				Hypoxia		14.2	BW		6.3		2017	BW1	BW1Fry
				Hypoxia		14.1	BW		8.4		2017	BW1	BW1Fry
				Hypoxia		13.9	BW		8.7		2017	BW1	BW1Fry
				Hypoxia		13.7	BW		8.3		2017	BW1	BW1Fry
				Hypoxia		13.6	BW		10.4		2017	BW1	BW1Fry
				Hypoxia		13.6	BW		7.1		2017	BW1	BW1Fry
				Hypoxia		13.6	BW		5.7		2017	BW1	BW1Fry
				Hypoxia		13.5	BW		13.5		2017	BW1	BW1Fry
				Hypoxia		13.3	BW		13.1		2017	BW1	BW1Fry
				Hypoxia		13.3	BW		9.2		2017	BW1	BW1Fry
				Hypoxia		13.3	BW		6.2		2017	BW1	BW1Fry
				Hypoxia		13.2	BW		6.7		2017	BW1	BW1Fry
				Hypoxia		13.2	BW		5.5		2017	BW1	BW1Fry
				Hypoxia		13.2	BW		4.5		2017	BW1	BW1Fry
				Hypoxia		13.1	BW		8.9		2017	BW1	BW1Fry
				Hypoxia		13.1	BW		4.2		2017	BW1	BW1Fry
				Hypoxia		13.1	BW		7.6		2017	BW1	BW1Fry
				Hypoxia		13	BW		6.5		2017	BW1	BW1Fry
				Hypoxia		13	BW		11.8		2017	BW1	BW1Fry
				Hypoxia		12.9	BW		7.6		2017	BW1	BW1Fry
				Hypoxia		12.9	BW		13		2017	BW1	BW1Fry
				Hypoxia		12.9	BW		6.1		2017	BW1	BW1Fry
				Hypoxia		12.8	BW		5.9		2017	BW1	BW1Fry
				Hypoxia		12.8	BW		8.3		2017	BW1	BW1Fry
				Hypoxia		12.8	BW		6.1		2017	BW1	BW1Fry
				Hypoxia		12.7	BW		7.8		2017	BW1	BW1Fry
				Hypoxia		12.7	BW		7.7		2017	BW1	BW1Fry
				Hypoxia		12.7	BW		13.5		2017	BW1	BW1Fry
				Hypoxia		12.7	BW		11.5		2017	BW1	BW1Fry
				Hypoxia		12.7	BW		5.1		2017	BW1	BW1Fry
				Hypoxia		12.7	BW		4.7		2017	BW1	BW1Fry
				Hypoxia		12.5	BW		8.8		2017	BW1	BW1Fry
				Hypoxia		12.5	BW		10		2017	BW1	BW1Fry
				Hypoxia		12.5	BW		12.9		2017	BW1	BW1Fry
				Hypoxia		12.5	BW		4.8		2017	BW1	BW1Fry
				Hypoxia		12.5	BW		9.5		2017	BW1	BW1Fry
				Hypoxia		12.5	BW		10.1		2017	BW1	BW1Fry
				Hypoxia		12.5	BW		5.8		2017	BW1	BW1Fry
				Hypoxia		12.5	BW		4.6		2017	BW1	BW1Fry
				Hypoxia		12.3	BW		12.4		2017	BW1	BW1Fry
				Hypoxia		12.3	BW		13.2		2017	BW1	BW1Fry
				Hypoxia		12.3	BW		6.6		2017	BW1	BW1Fry
				Hypoxia		12.3	BW		9.6		2017	BW1	BW1Fry
				Hypoxia		12.3	BW		9.8		2017	BW1	BW1Fry
				Hypoxia		12.3	BW		7.7		2017	BW1	BW1Fry
				Hypoxia		12.2	BW		10		2017	BW1	BW1Fry
				Hypoxia		12.2	BW		4.9		2017	BW1	BW1Fry
				Hypoxia		12.1	BW		11.2		2017	BW1	BW1Fry
				Hypoxia		12.1	BW		19.6		2017	BW1	BW1Fry
				Hypoxia		12.1	BW		9		2017	BW1	BW1Fry
				Hypoxia		12.1	BW		6.1		2017	BW1	BW1Fry
				Hypoxia		12	BW		14.7		2017	BW1	BW1Fry
				Hypoxia		12	BW		8.6		2017	BW1	BW1Fry
				Hypoxia		11.8	BW		6.6		2017	BW1	BW1Fry
				Hypoxia		11.7	BW		5.1		2017	BW1	BW1Fry
				Hypoxia		11.6	BW		11.5		2017	BW1	BW1Fry
				Hypoxia		11.6	BW		5.6		2017	BW1	BW1Fry
				Hypoxia		11.6	BW		9.3		2017	BW1	BW1Fry
				Hypoxia		11.6	BW		8.7		2017	BW1	BW1Fry
				Hypoxia		11.6	BW		8		2017	BW1	BW1Fry
				Hypoxia		11.6	BW		4.4		2017	BW1	BW1Fry
				Hypoxia		11.6	BW		9.8		2017	BW1	BW1Fry
				Hypoxia		11.6	BW		6.9		2017	BW1	BW1Fry
				Hypoxia		11.6	BW		4.8		2017	BW1	BW1Fry
				Hypoxia		11.5	BW		7.2		2017	BW1	BW1Fry
				Hypoxia		11.4	BW		8		2017	BW1	BW1Fry
				Hypoxia		11.1	BW		3.3		2017	BW1	BW1Fry
				Hypoxia		11	BW		8.2		2017	BW1	BW1Fry
				Hypoxia		10.9	BW		9.4		2017	BW1	BW1Fry
				Hypoxia		10.9	BW		12.7		2017	BW1	BW1Fry
				Hypoxia		10.9	BW		6.1		2017	BW1	BW1Fry
				Hypoxia		10.9	BW		6.1		2017	BW1	BW1Fry
				Hypoxia		10.9	BW		7.2		2017	BW1	BW1Fry
				Hypoxia		10.9	BW		8.5		2017	BW1	BW1Fry
				Hypoxia		10.8	BW		6.8		2017	BW1	BW1Fry
				Hypoxia		10.8	BW		4.1		2017	BW1	BW1Fry
				Hypoxia		10.8	BW		10.1		2017	BW1	BW1Fry
				Hypoxia		10.8	BW		6.9		2017	BW1	BW1Fry
				Hypoxia		10.8	BW		4.7		2017	BW1	BW1Fry
				Hypoxia		10.8	BW		7.9		2017	BW1	BW1Fry
				Hypoxia		10.8	BW		6.4		2017	BW1	BW1Fry
				Hypoxia		10.7	BW		6.2		2017	BW1	BW1Fry
				Hypoxia		10.6	BW		10.6		2017	BW1	BW1Fry
				Hypoxia		10.6	BW		12.6		2017	BW1	BW1Fry
				Hypoxia		10.6	BW		7.8		2017	BW1	BW1Fry
				Hypoxia		10.5	BW		12.3		2017	BW1	BW1Fry
				Hypoxia		10.5	BW		11.1		2017	BW1	BW1Fry
				Hypoxia		10.5	BW		11.6		2017	BW1	BW1Fry
				Hypoxia		10.5	BW		5.7		2017	BW1	BW1Fry
				Hypoxia		10.5	BW		6		2017	BW1	BW1Fry
				Hypoxia		10.4	BW		6.5		2017	BW1	BW1Fry
				Hypoxia		10.2	BW		6.5		2017	BW1	BW1Fry
				Hypoxia		10.1	BW		12.4		2017	BW1	BW1Fry
				Hypoxia		10.1	BW		5.2		2017	BW1	BW1Fry
				Hypoxia		10	BW		11.3		2017	BW1	BW1Fry
3D6.0018564958	10.22.2018	11:03:34	1	Hypoxia	1	16.4	BW	59	2.2		2018	BW2	BW2Fry
3D6.1D595D22DB	10.22.2018	11:32:03	1	Hypoxia	3	13.1	BW	60	2.4		2018	BW2	BW2Fry
3D6.1D595D2136	10.22.2018	11:51:56	1	Hypoxia	4	11.5	BW	68	3.5		2018	BW2	BW2Fry
3D6.1D595D20C8	10.22.2018	12:07:20	1	Hypoxia	11	9.7	BW	72	3.8		2018	BW2	BW2Fry
3D6.1D595D22D4	10.22.2018	12:10:24	1	Hypoxia	15	9.5	BW	71	3.9		2018	BW2	BW2Fry
3D6.1D595D21A4	10.22.2018	12:14:35	1	Hypoxia	25	9.2	BW	67	3.1		2018	BW2	BW2Fry
3D6.1D595D21B9	10.22.2018	12:15:30	1	Hypoxia	27	9.1	BW	64	2.7		2018	BW2	BW2Fry
3D6.1D595D235A	10.22.2018	12:16:36	1	Hypoxia	31	9.1	BW	62	2.5		2018	BW2	BW2Fry
3D6.1D595D1F7F	10.22.2018	12:17:35	1	Hypoxia	32	9	BW	74	4.4		2018	BW2	BW2Fry
3D6.1D595D208D	10.22.2018	12:18:09	1	Hypoxia	33	9	BW	64	2.5		2018	BW2	BW2Fry
3D6.1D595D21E5	10.22.2018	12:18:31	1	Hypoxia	35	8.9	BW	68	3.3		2018	BW2	BW2Fry
3D6.1D595D233F	10.22.2018	12:21:14	1	Hypoxia	43	8.7	BW	75	4.6		2018	BW2	BW2Fry
3D6.1D595D2259	10.22.2018	12:22:33	1	Hypoxia	47	8.6	BW	72	4.1		2018	BW2	BW2Fry
3D6.001856491E	10.22.2018	12:23:13	1	Hypoxia	48	8.6	BW	68	3.2		2018	BW2	BW2Fry
3D6.1D595D2080	10.22.2018	12:23:47	1	Hypoxia	49	8.5	BW	68	3.5		2018	BW2	BW2Fry
3D6.1D595D2079	10.22.2018	12:25:27	1	Hypoxia	53	8.4	BW	60	2.2		2018	BW2	BW2Fry
3D6.1D595D1F94	10.22.2018	12:26:49	1	Hypoxia	56	8.2	BW	69	3.2		2018	BW2	BW2Fry
3D6.1D595D2388	10.22.2018	12:27:03	1	Hypoxia	59	8.2	BW	58	1.9		2018	BW2	BW2Fry
3D6.1D595D2052	10.22.2018	12:27:23	1	Hypoxia	62	8.2	BW	63	2.4		2018	BW2	BW2Fry
3D6.1D595D23D7	10.22.2018	12:28:13	1	Hypoxia	64	8.2	BW	73	4		2018	BW2	BW2Fry
3D6.1D595D2003	10.22.2018	12:29:22	1	Hypoxia	68	8.1	BW	66	3.1		2018	BW2	BW2Fry
3D6.0018564950	10.22.2018	12:30:43	1	Hypoxia	71	8	BW	80	5.2		2018	BW2	BW2Fry
3D6.1D595D224F	10.22.2018	12:31:21	1	Hypoxia	72	7.9	BW	66	2.8		2018	BW2	BW2Fry
3D6.1D595D223F	10.22.2018	12:31:49	1	Hypoxia	74	7.9	BW	69	3.6		2018	BW2	BW2Fry
3D6.1D595D2359	10.22.2018	12:32:13	1	Hypoxia	76	7.8	BW	70	3.6		2018	BW2	BW2Fry
3D6.1D595D2094	10.22.2018	12:32:18	1	Hypoxia	77	7.8	BW	66	2.9		2018	BW2	BW2Fry
3D6.1D595D22F0	10.22.2018	12:34:11	1	Hypoxia	84	7.6	BW	67	3.1		2018	BW2	BW2Fry
3D6.1D595D202C	10.22.2018	12:37:58	1	Hypoxia	90	7.2	BW	76	4.4		2018	BW2	BW2Fry
3D6.1D595D209A	10.22.2018	12:38:23	1	Hypoxia	91	7.2	BW	70	3.5		2018	BW2	BW2Fry
3D6.1D595D21B2	10.22.2018	12:39:24	1	Hypoxia	93	7.1	BW	72	4		2018	BW2	BW2Fry
3D6.1D595D210F	10.22.2018	12:39:49	1	Hypoxia	94	7	BW	69	3.5		2018	BW2	BW2Fry
3D6.1D595D2078	10.22.2018	12:41:42	1	Hypoxia	96	6.8	BW	68	3		2018	BW2	BW2Fry
3D6.1D595D230C	10.22.2018	12:42:47	1	Hypoxia	97	6.7	BW	65	2.7		2018	BW2	BW2Fry
3D6.1D595D2054	10.22.2018	12:45:25	1	Hypoxia	99	6.4	BW	64	2.7		2018	BW2	BW2Fry
3D6.0018564914	10.23.2018	11:48:44	2	Hypoxia	1	11.2	BW	71	3.7		2018	BW2	BW2Fry
3D6.1D595D22DC	10.23.2018	12:02:01	2	Hypoxia	7	10.1	BW	65	3.1		2018	BW2	BW2Fry
3D6.1D595D21CF	10.23.2018	12:09:41	2	Hypoxia	10	9.4	BW	62	2.4		2018	BW2	BW2Fry
3D6.1D595D232A	10.23.2018	12:09:53	2	Hypoxia	11	9.3	BW	60	2.4		2018	BW2	BW2Fry
3D6.1D595D1F5C	10.23.2018	12:10:19	2	Hypoxia	13	9.3	BW	66	2.9		2018	BW2	BW2Fry
3D6.1D595D21A9	10.23.2018	12:12:46	2	Hypoxia	21	9.2	BW	71	3.9		2018	BW2	BW2Fry
3D6.0018564930	10.23.2018	12:13:13	2	Hypoxia	23	9.2	BW	66	2.8		2018	BW2	BW2Fry
3D6.1D595D1F63	10.23.2018	12:14:23	2	Hypoxia	28	9.1	BW	75	4.4		2018	BW2	BW2Fry
3D6.1D595D2073	10.23.2018	12:15:51	2	Hypoxia	36	9.1	BW	66	2.9		2018	BW2	BW2Fry
3D6.1D595D2135	10.23.2018	12:16:24	2	Hypoxia	38	9	BW	68	3.4		2018	BW2	BW2Fry
3D6.1D595D2251	10.23.2018	12:16:55	2	Hypoxia	40	9	BW	62	2.8		2018	BW2	BW2Fry
3D6.1D595D2212	10.23.2018	12:19:52	2	Hypoxia	48	8.8	BW	73	3.9		2018	BW2	BW2Fry
3D6.1D595D213C	10.23.2018	12:22:19	2	Hypoxia	54	8.6	BW	74	4.4		2018	BW2	BW2Fry
3D6.1D595D2281	10.23.2018	12:22:41	2	Hypoxia	55	8.6	BW	68	3.6		2018	BW2	BW2Fry
3D6.1D595D2280	10.23.2018	12:23:07	2	Hypoxia	57	8.6	BW	64	2.8		2018	BW2	BW2Fry
3D6.1D595D2024	10.23.2018	12:23:44	2	Hypoxia	58	8.5	BW	57	2.2		2018	BW2	BW2Fry
3D6.1D595D1FD8	10.23.2018	12:24:39	2	Hypoxia	59	8.4	BW	62	2.7		2018	BW2	BW2Fry
3D6.1D595D234D	10.23.2018	12:27:04	2	Hypoxia	67	8.3	BW	69	3.6		2018	BW2	BW2Fry
3D6.1D595D22F2	10.23.2018	12:27:20	2	Hypoxia	69	8.3	BW	61	2.5		2018	BW2	BW2Fry
3D6.1D595D22C2	10.23.2018	12:27:38	2	Hypoxia	70	8.3	BW	73	4.2		2018	BW2	BW2Fry
3D6.1D595D2167	10.23.2018	12:32:18	2	Hypoxia	79	7.9	BW	71	3.5		2018	BW2	BW2Fry
3D6.1D595D226E	10.23.2018	12:33:01	2	Hypoxia	81	7.9	BW	63	2.8		2018	BW2	BW2Fry
3D6.001856493A	10.23.2018	12:33:17	2	Hypoxia	83	7.9	BW	66	3.1		2018	BW2	BW2Fry
3D6.1D595D23FA	10.23.2018	12:33:21	2	Hypoxia	84	7.8	BW	66	2.6		2018	BW2	BW2Fry
3D6.1D595D1FD2	10.23.2018	12:33:51	2	Hypoxia	85	7.8	BW	68	3.4		2018	BW2	BW2Fry
3D6.1D595D22BB	10.23.2018	12:33:56	2	Hypoxia	86	7.8	BW	64	2.9		2018	BW2	BW2Fry
3D6.1D595D22F5	10.23.2018	12:34:01	2	Hypoxia	87	7.8	BW	70	3.7		2018	BW2	BW2Fry
3D6.1D595D21AC	10.23.2018	12:36:18	2	Hypoxia	91	7.6	BW	64	2.9		2018	BW2	BW2Fry
3D6.1D595D23EF	10.23.2018	12:36:29	2	Hypoxia	92	7.6	BW	59	2.2		2018	BW2	BW2Fry
3D6.1D595D2248	10.23.2018	12:36:35	2	Hypoxia	93	7.6	BW	65	3.2		2018	BW2	BW2Fry
3D6.1D595D2142	10.23.2018	12:37:49	2	Hypoxia	95	7.5	BW	78	4.9		2018	BW2	BW2Fry
3D6.1D595D2294	10.23.2018	12:44:08	2	Hypoxia	98	6.9	BW	63	2.5		2018	BW2	BW2Fry
3D6.1D595D2317	10.23.2018	12:48:09	2	Hypoxia	100	6.6	BW	68	3.2		2018	BW2	BW2Fry
3D6.1D595D232E	10.24.2018	11:39:28	3	Hypoxia	2	12.1	BW	68	3.5		2018	BW2	BW2Fry
3D6.1D595D219A	10.24.2018	11:58:19	3	Hypoxia	4	10.5	BW	74	4		2018	BW2	BW2Fry
3D6.1D595D230D	10.24.2018	11:59:52	3	Hypoxia	6	10.2	BW	59	2.3		2018	BW2	BW2Fry
3D6.1D595D22A1	10.24.2018	12:03:07	3	Hypoxia	11	9.9	BW	64	2.7		2018	BW2	BW2Fry
3D6.1D595D2245	10.24.2018	12:05:57	3	Hypoxia	16	9.7	BW	64	2.7		2018	BW2	BW2Fry
3D6.1D595D222B	10.24.2018	12:07:02	3	Hypoxia	19	9.6	BW	63	2.3		2018	BW2	BW2Fry
3D6.1D595D2033	10.24.2018	12:10:53	3	Hypoxia	24	9.2	BW	63	2.6		2018	BW2	BW2Fry
3D6.1D595D234E	10.24.2018	12:12:01	3	Hypoxia	25	9.1	BW	68	3.3		2018	BW2	BW2Fry
3D6.1D595D232F	10.24.2018	12:12:21	3	Hypoxia	26	9.1	BW	70	3.9		2018	BW2	BW2Fry
3D6.1D595D2184	10.24.2018	12:14:32	3	Hypoxia	29	8.9	BW	64	2.6		2018	BW2	BW2Fry
3D6.1D595D2049	10.24.2018	12:14:47	3	Hypoxia	31	8.9	BW	76	4.6		2018	BW2	BW2Fry
3D6.1D595D2246	10.24.2018	12:17:30	3	Hypoxia	38	8.7	BW	66	3		2018	BW2	BW2Fry
3D6.1D595D2160	10.24.2018	12:18:09	3	Hypoxia	41	8.7	BW	65	2.9		2018	BW2	BW2Fry
3D6.1D595D1F76	10.24.2018	12:18:22	3	Hypoxia	42	8.7	BW	74	3.5		2018	BW2	BW2Fry
3D6.1D595D226A	10.24.2018	12:19:45	3	Hypoxia	46	8.5	BW	74	4.5		2018	BW2	BW2Fry
3D6.1D595D236D	10.24.2018	12:22:06	3	Hypoxia	59	8.4	BW	63	2.7		2018	BW2	BW2Fry
3D6.1D595D211E	10.24.2018	12:23:56	3	Hypoxia	66	8.3	BW	71	4.1		2018	BW2	BW2Fry
3D6.1D595D2348	10.24.2018	12:25:07	3	Hypoxia	69	8.1	BW	79	4.9		2018	BW2	BW2Fry
3D6.1D595D2264	10.24.2018	12:25:33	3	Hypoxia	71	8.1	BW	60	2.2		2018	BW2	BW2Fry
3D6.1D595D20EC	10.24.2018	12:25:52	3	Hypoxia	72	8	BW	74	4.2		2018	BW2	BW2Fry
3D6.1D595D2163	10.24.2018	12:26:30	3	Hypoxia	75	8	BW	66	2.8		2018	BW2	BW2Fry
3D6.1D595D2254	10.24.2018	12:27:56	3	Hypoxia	78	7.9	BW	72	3.9		2018	BW2	BW2Fry
3D6.1D595D1FA1	10.24.2018		3	Hypoxia	81	7.7	BW	61	2.3	lost tag	2018	BW2	BW2Fry
3D6.1D595D1FD1	10.24.2018	12:30:12	3	Hypoxia	82	7.6	BW	68	3.2		2018	BW2	BW2Fry
3D6.1D595D206B	10.24.2018	12:30:23	3	Hypoxia	83	7.6	BW	66	3.2		2018	BW2	BW2Fry
3D6.1D595D2292	10.24.2018	12:31:05	3	Hypoxia	84	7.5	BW	69	3.7		2018	BW2	BW2Fry
3D6.1D595D1FEB	10.24.2018	12:31:31	3	Hypoxia	86	7.5	BW	74	4.2		2018	BW2	BW2Fry
3D6.1D595D21F9	10.24.2018	12:32:43	3	Hypoxia	89	7.4	BW	66	3		2018	BW2	BW2Fry
3D6.1D595D208C	10.24.2018	12:32:48	3	Hypoxia	90	7.4	BW	72	3.4		2018	BW2	BW2Fry
3D6.1D595D21E1	10.24.2018	12:35:54	3	Hypoxia	95	7.1	BW	87	7.4		2018	BW2	BW2Fry
3D6.1D595D20CB	10.24.2018	12:38:17	3	Hypoxia	97	6.9	BW	70	3.7		2018	BW2	BW2Fry
3D6.1D595D1FD0	10.24.2018	12:41:43	3	Hypoxia	99	6.5	BW	71	3.8		2018	BW2	BW2Fry
3D6.1D595D21E2	10.24.2018	12:47:22	3	Hypoxia	100	6	BW	68	3.2		2018	BW2	BW2Fry
3D6.1D595D1F9C	10.25.2018	11:26:03	4	Hypoxia	1	16.3	BW	59	2.1		2018	BW2	BW2Fry
3D6.1D595D23CF	10.25.2018	12:19:45	4	Hypoxia	2	11.1	BW	62	2.3		2018	BW2	BW2Fry
3D6.1D595D1FF1	10.25.2018	12:27:26	4	Hypoxia	6	10.2	BW	59	1.9		2018	BW2	BW2Fry
3D6.1D595D23CC	10.25.2018	12:30:04	4	Hypoxia	10	10	BW	71	3.7		2018	BW2	BW2Fry
3D6.1D595D22D3	10.25.2018	12:31:27	4	Hypoxia	12	9.9	BW	65	2.6		2018	BW2	BW2Fry
3D6.1D595D23F2	10.25.2018	12:33:44	4	Hypoxia	15	9.8	BW	64	2.8		2018	BW2	BW2Fry
3D6.1D595D222C	10.25.2018	12:34:07	4	Hypoxia	16	9.8	BW	69	3.5		2018	BW2	BW2Fry
3D6.1D595D230E	10.25.2018	12:36:02	4	Hypoxia	19	9.6	BW	76	4.7		2018	BW2	BW2Fry
3D6.1D595D2070	10.25.2018	12:36:07	4	Hypoxia	20	9.5	BW	70	3.8		2018	BW2	BW2Fry
3D6.1D595D23ED	10.25.2018	12:36:32	4	Hypoxia	22	9.5	BW	69	3.4		2018	BW2	BW2Fry
3D6.1D595D2018	10.25.2018	12:37:21	4	Hypoxia	24	9.4	BW	67	3.2		2018	BW2	BW2Fry
3D6.1D595D218F	10.25.2018	12:37:54	4	Hypoxia	25	9.3	BW	73	4.2		2018	BW2	BW2Fry
3D6.1D595D2153	10.25.2018	12:38:01	4	Hypoxia	26	9.3	BW	70	3.8		2018	BW2	BW2Fry
3D6.1D595D2005	10.25.2018	12:39:18	4	Hypoxia	30	9	BW	71	3.8		2018	BW2	BW2Fry
3D6.1D595D21CC	10.25.2018	12:41:38	4	Hypoxia	34	8.7	BW	63	2.5		2018	BW2	BW2Fry
3D6.1D595D21DF	10.25.2018	12:42:08	4	Hypoxia	35	8.7	BW	61	2.4		2018	BW2	BW2Fry
3D6.1D595D2169	10.25.2018	12:42:43	4	Hypoxia	38	8.7	BW	70	3.7		2018	BW2	BW2Fry
3D6.1D595D22D5	10.25.2018	12:43:29	4	Hypoxia	42	8.7	BW	84	6.4		2018	BW2	BW2Fry
3D6.1D595D2271	10.25.2018	12:44:42	4	Hypoxia	46	8.6	BW	66	3		2018	BW2	BW2Fry
3D6.0018564917	10.25.2018	12:46:29	4	Hypoxia	56	8.4	BW	59	2.2		2018	BW2	BW2Fry
3D6.1D595D2075	10.25.2018	12:47:44	4	Hypoxia	63	8.2	BW	71	3.6		2018	BW2	BW2Fry
3D6.1D595D22AD	10.25.2018	12:47:52	4	Hypoxia	64	8.2	BW	69	3.6		2018	BW2	BW2Fry
3D6.0018564922	10.25.2018	12:50:25	4	Hypoxia	72	7.8	BW	70	3.4		2018	BW2	BW2Fry
3D6.1D595D218B	10.25.2018	12:51:17	4	Hypoxia	77	7.7	BW	65	3.2		2018	BW2	BW2Fry
3D6.1D595D2207	10.25.2018	12:51:21	4	Hypoxia	78	7.7	BW	74	4.2		2018	BW2	BW2Fry
3D6.1D595D2091	10.25.2018	12:53:29	4	Hypoxia	85	7.5	BW	69	3.2		2018	BW2	BW2Fry
3D6.1D595D2129	10.25.2018	12:54:08	4	Hypoxia	87	7.5	BW	74	4.3		2018	BW2	BW2Fry
3D6.1D595D23F9	10.25.2018	12:54:55	4	Hypoxia	90	7.4	BW	64	2.6		2018	BW2	BW2Fry
3D6.1D595D2255	10.25.2018	12:55:32	4	Hypoxia	93	7.3	BW	76	3.8		2018	BW2	BW2Fry
3D6.1D595D2099	10.25.2018	12:56:35	4	Hypoxia	94	7.2	BW	70	3.5		2018	BW2	BW2Fry
3D6.1D595D23AD	10.25.2018	12:58:23	4	Hypoxia	96	7	BW	78	4.7		2018	BW2	BW2Fry
3D6.1D595D2233	10.25.2018	12:59:17	4	Hypoxia	97	6.9	BW	69	3.2		2018	BW2	BW2Fry
3D6.1D595D22EC	10.25.2018	13:00:11	4	Hypoxia	99	6.8	BW	69	3.4		2018	BW2	BW2Fry
3D6.1D595D2240	10.25.2018	13:01:04	4	Hypoxia	100	6.7	BW	58	2.1		2018	BW2	BW2Fry
3D6.1D595D2223	10.26.2018	11:40:07	5	Hypoxia	1	11.6	BW	77	4.8		2018	BW2	BW2Fry
3D6.1D595D2295	10.26.2018	11:47:22	5	Hypoxia	2	10.9	BW	59	2		2018	BW2	BW2Fry
3D6.001856492A	10.26.2018	11:49:37	5	Hypoxia	5	10.7	BW	62	2.6		2018	BW2	BW2Fry
3D6.001856491D	10.26.2018	11:54:53	5	Hypoxia	9	10.1	BW	61	2.3		2018	BW2	BW2Fry
3D6.0018564955	10.26.2018	11:55:54	5	Hypoxia	12	10	BW	68	3.4		2018	BW2	BW2Fry
3D6.1D595D2076	10.26.2018	11:59:48	5	Hypoxia	17	9.6	BW	81	5.8		2018	BW2	BW2Fry
3D6.1D595D210A	10.26.2018	12:01:20	5	Hypoxia	20	9.4	BW	68	3.6		2018	BW2	BW2Fry
3D6.001856491B	10.26.2018	12:02:57	5	Hypoxia	25	9.3	BW	67	3.3		2018	BW2	BW2Fry
3D6.1D595D215D	10.26.2018	12:05:06	5	Hypoxia	28	9.2	BW	66	3.2		2018	BW2	BW2Fry
3D6.1D595D230B	10.26.2018	12:06:36	5	Hypoxia	33	9	BW	62	2.6		2018	BW2	BW2Fry
3D6.1D595D2035	10.26.2018	12:07:42	5	Hypoxia	37	8.8	BW	74	4.2		2018	BW2	BW2Fry
3D6.1D595D227B	10.26.2018	12:08:05	5	Hypoxia	38	8.8	BW	61	2.8		2018	BW2	BW2Fry
3D6.1D595D22EE	10.26.2018	12:08:11	5	Hypoxia	39	8.8	BW	60	2.3		2018	BW2	BW2Fry
3D6.1D595D2109	10.26.2018	12:08:33	5	Hypoxia	42	8.7	BW	64	2.6		2018	BW2	BW2Fry
3D6.1D595D2171	10.26.2018	12:09:17	5	Hypoxia	48	8.7	BW	66	3		2018	BW2	BW2Fry
3D6.1D595D21BC	10.26.2018	12:09:53	5	Hypoxia	50	8.7	BW	72	3.9		2018	BW2	BW2Fry
3D6.1D595D23BD	10.26.2018	12:12:11	5	Hypoxia	58	8.4	BW	67	3		2018	BW2	BW2Fry
3D6.001856490E	10.26.2018	12:13:26	5	Hypoxia	64	8.2	BW	71	3.9		2018	BW2	BW2Fry
3D6.1D595D21BB	10.26.2018	12:13:30	5	Hypoxia	65	8.2	BW	65	3.1		2018	BW2	BW2Fry
3D6.0018564957	10.26.2018	12:13:46	5	Hypoxia	67	8.2	BW	62	2.5		2018	BW2	BW2Fry
3D6.1D595D218A	10.26.2018	12:13:51	5	Hypoxia	68	8.2	BW	70	3.7		2018	BW2	BW2Fry
3D6.1D595D2339	10.26.2018	12:13:58	5	Hypoxia	69	8.1	BW	61	2.5		2018	BW2	BW2Fry
3D6.1D595D2194	10.26.2018	12:14:52	5	Hypoxia	76	8.1	BW	66	3.3		2018	BW2	BW2Fry
3D6.0018564925	10.26.2018	12:16:46	5	Hypoxia	82	7.9	BW	58	2.1		2018	BW2	BW2Fry
3D6.1D595D2285	10.26.2018	12:17:05	5	Hypoxia	83	7.9	BW	67	3.4		2018	BW2	BW2Fry
3D6.1D595D2302	10.26.2018	12:18:00	5	Hypoxia	85	7.7	BW	84	6		2018	BW2	BW2Fry
3D6.1D595D21C7	10.26.2018	12:18:28	5	Hypoxia	88	7.7	BW	65	2.9		2018	BW2	BW2Fry
3D6.1D595D217E	10.26.2018	12:19:46	5	Hypoxia	92	7.6	BW	63	2.5		2018	BW2	BW2Fry
3D6.1D595D22C5	10.26.2018	12:25:51	5	Hypoxia	99	6.9	BW	75	3.9		2018	BW2	BW2Fry
3D6.1D595D1F7D	10.26.2018	12:28:54	5	Hypoxia	100	6.7	BW	65	2.9		2018	BW2	BW2Fry
3D6.1D595D233B	10.26.2018	12:28:58	5	Hypoxia	101	6.7	BW	69	3.6		2018	BW2	BW2Fry
3D6.1D595D2187	10.29.2018	12:12:36	6	Hypoxia	3	11.3	BW	56	1.7		2018	BW2	BW2Fry
3D6.1D595D20C2	10.29.2018	12:27:12	6	Hypoxia	8	9.9	BW	78	4.9		2018	BW2	BW2Fry
3D6.1D595D21F7	10.29.2018	12:32:01	6	Hypoxia	16	9.4	BW	60	2.2		2018	BW2	BW2Fry
3D6.1D595D2321	10.29.2018	12:32:05	6	Hypoxia	17	9.4	BW	66	3		2018	BW2	BW2Fry
3D6.1D595D22D0	10.29.2018	12:32:11	6	Hypoxia	18	9.4	BW	64	2.9		2018	BW2	BW2Fry
3D6.1D595D2202	10.29.2018	12:33:25	6	Hypoxia	22	9.3	BW	63	3		2018	BW2	BW2Fry
3D6.1D595D219C	10.29.2018	12:33:55	6	Hypoxia	23	9.3	BW	65	2.9		2018	BW2	BW2Fry
3D6.1D595D22D8	10.29.2018	12:34:51	6	Hypoxia	26	9.3	BW	70	3.4		2018	BW2	BW2Fry
3D6.1D595D1F65	10.29.2018	12:35:00	6	Hypoxia	27	9.2	BW	69	3.4		2018	BW2	BW2Fry
3D6.1D595D20FC	10.29.2018	12:36:37	6	Hypoxia	32	9.1	BW	73	4.3		2018	BW2	BW2Fry
3D6.1D595D1FCD	10.29.2018	12:37:22	6	Hypoxia	35	9	BW	66	3.4		2018	BW2	BW2Fry
3D6.1D595D21D6	10.29.2018	12:38:13	6	Hypoxia	37	9	BW	63	2.6		2018	BW2	BW2Fry
3D6.1D595D2029	10.29.2018	12:38:40	6	Hypoxia	39	9	BW	68	3.4		2018	BW2	BW2Fry
3D6.1D595D22D1	10.29.2018	12:38:52	6	Hypoxia	40	8.9	BW	67	3.2		2018	BW2	BW2Fry
3D6.1D595D236A	10.29.2018	12:39:57	6	Hypoxia	45	8.8	BW	58	2		2018	BW2	BW2Fry
3D6.1D595D1F7E	10.29.2018	12:41:54	6	Hypoxia	52	8.7	BW	74	4.3		2018	BW2	BW2Fry
3D6.1D595D201A	10.29.2018	12:42:41	6	Hypoxia	55	8.6	BW	66	3.2		2018	BW2	BW2Fry
3D6.1D595D213D	10.29.2018	12:43:23	6	Hypoxia	57	8.6	BW	62	2.5		2018	BW2	BW2Fry
3D6.001856491C	10.29.2018	12:43:47	6	Hypoxia	61	8.5	BW	63	2.7		2018	BW2	BW2Fry
3D6.1D595D238E	10.29.2018	12:44:26	6	Hypoxia	63	8.5	BW	64	2.6		2018	BW2	BW2Fry
3D6.1D595D2356	10.29.2018	12:44:34	6	Hypoxia	64	8.5	BW	68	3.2		2018	BW2	BW2Fry
3D6.1D595D1FB2	10.29.2018	12:44:45	6	Hypoxia	66	8.5	BW	70	3.4		2018	BW2	BW2Fry
3D6.1D595D216C	10.29.2018	12:45:17	6	Hypoxia	67	8.5	BW	69	3		2018	BW2	BW2Fry
3D6.1D595D23B1	10.29.2018	12:45:46	6	Hypoxia	70	8.5	BW	62	2.4		2018	BW2	BW2Fry
3D6.1D595D1F9F	10.29.2018	12:47:32	6	Hypoxia	77	8.3	BW	71	4.1		2018	BW2	BW2Fry
3D6.1D595D2345	10.29.2018	12:50:26	6	Hypoxia	83	7.9	BW	66	3.1		2018	BW2	BW2Fry
3D6.1D595D226D	10.29.2018	12:53:59	6	Hypoxia	88	7.5	BW	76	4.9		2018	BW2	BW2Fry
3D6.1D595D22ED	10.29.2018	13:01:26	6	Hypoxia	98	6.9	BW	67	3.3		2018	BW2	BW2Fry
3D6.1D595D1F59	10.29.2018	13:01:38	6	Hypoxia	99	6.9	BW	71	3.4		2018	BW2	BW2Fry
3D6.1D595D2205	10.29.2018	13:03:20	6	Hypoxia	100	6.8	BW	66	3		2018	BW2	BW2Fry
3D6.1D595D22E5	10.29.2018	13:13:23	6	Hypoxia	101	6.2	BW	69	3.4		2018	BW2	BW2Fry
3D6.1D595D22A3	10.30.2018	12:27:20	7	Hypoxia	2	7.8	BW	84	6.5		2018	BW2	BW2Fry
3D6.1D595D22E4	10.30.2018	12:14:38	7	Hypoxia	4	9.1	BW	65	2.8		2018	BW2	BW2Fry
3D6.1D595D22FE	10.30.2018	12:26:40	7	Hypoxia	6	7.8	BW	68	3.6		2018	BW2	BW2Fry
3D6.1D595D2370	10.30.2018	12:28:22	7	Hypoxia	13	7.7	BW	65	2.9		2018	BW2	BW2Fry
3D6.1D595D23B2	10.30.2018	12:23:55	7	Hypoxia	15	8.2	BW	65	2.7		2018	BW2	BW2Fry
3D6.1D595D23D3	10.30.2018	12:23:10	7	Hypoxia	17	8.3	BW	70	3.8		2018	BW2	BW2Fry
3D6.1D595D23D4	10.30.2018	12:30:41	7	Hypoxia	18	7.5	BW	68	3.2		2018	BW2	BW2Fry
3D6.1D595D23D6	10.30.2018	12:25:29	7	Hypoxia	19	8	BW	67	3.1		2018	BW2	BW2Fry
3D6.1D595D23E5	10.30.2018	12:38:18	7	Hypoxia	20	6.6	BW	62	2.4		2018	BW2	BW2Fry
3D6.1D595D220B	10.30.2018	12:15:15	7	Hypoxia	27	9	BW	70	3.7		2018	BW2	BW2Fry
3D6.1D595D220F	10.30.2018	12:18:37	7	Hypoxia	29	8.7	BW	68	3.7		2018	BW2	BW2Fry
3D6.1D595D224D	10.30.2018	12:21:25	7	Hypoxia	33	8.4	BW	61	2.4		2018	BW2	BW2Fry
3D6.1D595D2268	10.30.2018	12:13:56	7	Hypoxia	35	9.2	BW	67	3.1		2018	BW2	BW2Fry
3D9.2794DAA4D0	10.30.2018	12:18:52	7	Hypoxia	43	8.7	BW	62	2.5		2018	BW2	BW2Fry
3D6.001856492F	10.30.2018	12:20:22	7	Hypoxia	74	8.5	BW	64	2.6		2018	BW2	BW2Fry
3D6.001856493D	10.30.2018	12:11:08	7	Hypoxia	75	9.3	BW	72	3.8		2018	BW2	BW2Fry
3D6.1D595D1F8B	10.30.2018	12:09:52	7	Hypoxia	78	9.5	BW	65	3		2018	BW2	BW2Fry
3D6.1D595D1F92	10.30.2018	12:20:13	7	Hypoxia	79	8.5	BW	70	3.5		2018	BW2	BW2Fry
3D6.1D595D1F99	10.30.2018	12:24:47	7	Hypoxia	80	8.1	BW	69	3.7		2018	BW2	BW2Fry
3D6.1D595D1FC2	10.30.2018	12:21:48	7	Hypoxia	83	8.4	BW	62	2.4		2018	BW2	BW2Fry
3D6.1D595D1FC4	10.30.2018	12:24:07	7	Hypoxia	84	8.2	BW	73	4.1		2018	BW2	BW2Fry
3D6.1D595D1FCA	10.30.2018	11:53:53	7	Hypoxia	85	10.8	BW	59	2.3		2018	BW2	BW2Fry
3D6.1D595D1FE9	10.30.2018	12:22:52	7	Hypoxia	86	8.3	BW	68	3.4		2018	BW2	BW2Fry
3D6.1D595D1FF9	10.30.2018	12:27:33	7	Hypoxia	89	7.8	BW	71	3.5		2018	BW2	BW2Fry
3D6.1D595D2000	10.30.2018	12:28:37	7	Hypoxia	90	7.7	BW	61	2.6		2018	BW2	BW2Fry
3D6.1D595D20CA	10.30.2018	11:50:16	7	Hypoxia	95	11.1	BW	59	2.4		2018	BW2	BW2Fry
3D6.1D595D20DF	10.30.2018	12:12:35	7	Hypoxia	96	9.3	BW	67	3.2		2018	BW2	BW2Fry
3D6.1D595D2297	10.30.2018	12:35:22	7	Hypoxia	96	6.9	BW	69	3.4		2018	BW2	BW2Fry
3D6.1D595D20E8	10.30.2018	12:30:21	7	Hypoxia	97	7.6	BW	60	2.7		2018	BW2	BW2Fry
3D6.1D595D20F7	10.30.2018	12:10:31	7	Hypoxia	100	9.4	BW	74	4.5		2018	BW2	BW2Fry
3D6.1D595D2100	10.30.2018	12:29:29	7	Hypoxia	103	7.6	BW	67	3		2018	BW2	BW2Fry
3D6.1D595D2134	10.30.2018	12:09:37	7	Hypoxia	108	9.5	BW	62	2.4		2018	BW2	BW2Fry
3D6.1D595D21B7	10.30.2018	12:30:52	7	Hypoxia	112	7.5	BW	72	3.9		2018	BW2	BW2Fry
3D6.1D595D21C8	10.30.2018	12:26:24	7	Hypoxia	113	7.9	BW	68	3.2		2018	BW2	BW2Fry
3D6.1D595D2257	10.31.2018	11:39:43	8	Hypoxia	1	12	BW	65	2.9		2018	BW2	BW2Fry
3D6.1D595D21B4	10.31.2018	12:17:33	8	Hypoxia	64	8.1	BW	70	3.3		2018	BW2	BW2Fry
3D6.1D595D21CB	10.31.2018	12:23:37	8	Hypoxia	66	7.4	BW	65	3.1		2018	BW2	BW2Fry
3D6.1D595D221A	10.31.2018	11:59:46	8	Hypoxia	71	10	BW	72	4.1		2018	BW2	BW2Fry
3D6.1D595D2229	10.31.2018	12:23:06	8	Hypoxia	73	7.5	BW	61	2.4		2018	BW2	BW2Fry
3D6.1D595D222A	10.31.2018	12:16:03	8	Hypoxia	74	8.2	BW	74	4.8		2018	BW2	BW2Fry
3D6.1D595D2263	10.31.2018	12:20:48	8	Hypoxia	78	7.7	BW	68	3.6		2018	BW2	BW2Fry
3D6.1D595D2277	10.31.2018	12:28:02	8	Hypoxia	80	7	BW	71	3.8		2018	BW2	BW2Fry
3D6.1D595D2372	10.31.2018	12:08:56	8	Hypoxia	81	9	BW	66	2.9		2018	BW2	BW2Fry
3D6.1D595D2390	10.31.2018	12:12:07	8	Hypoxia	82	8.7	BW	62	2.2		2018	BW2	BW2Fry
3D6.1D595D229B	10.31.2018	12:24:48	8	Hypoxia	82	7.3	BW	72	4		2018	BW2	BW2Fry
3D6.1D595D23C3	10.31.2018	12:26:03	8	Hypoxia	84	7.2	BW	62	2.6		2018	BW2	BW2Fry
3D6.1D595D22D9	10.31.2018	12:24:52	8	Hypoxia	85	7.3	BW	66	3		2018	BW2	BW2Fry
3D6.1D595D23E6	10.31.2018	12:00:27	8	Hypoxia	87	9.9	BW	66	2.8		2018	BW2	BW2Fry
3D6.1D595D22F4	10.31.2018	12:19:39	8	Hypoxia	87	7.9	BW	68	3.7		2018	BW2	BW2Fry
3D6.1D595D23EB	10.31.2018	12:15:57	8	Hypoxia	88	8.2	BW	64	3		2018	BW2	BW2Fry
3D6.1D595D2361	10.31.2018	12:33:03	8	Hypoxia	90	6.4	BW	72	3.8		2018	BW2	BW2Fry
3D6.001856490F	10.31.2018	11:54:51	8	Hypoxia	96	10.5	BW	74	4		2018	BW2	BW2Fry
3D6.0018564936	10.31.2018	12:15:54	8	Hypoxia	97	8.2	BW	67	3.2		2018	BW2	BW2Fry
3D6.001856493F	10.31.2018	12:10:17	8	Hypoxia	98	8.9	BW	66	3		2018	BW2	BW2Fry
3D6.0018564948	10.31.2018	12:18:31	8	Hypoxia	99	8	BW	67	3.1		2018	BW2	BW2Fry
3D6.1D595D1FAE	10.31.2018	12:29:57	8	Hypoxia	102	6.8	BW	64	2.6		2018	BW2	BW2Fry
3D6.1D595D1FFE	10.31.2018	12:18:18	8	Hypoxia	106	8	BW	66	3		2018	BW2	BW2Fry
3D6.1D595D2077	10.31.2018	12:18:26	8	Hypoxia	114	8	BW	81	5.2		2018	BW2	BW2Fry
3D6.1D595D20CD	10.31.2018	12:05:48	8	Hypoxia	119	9.4	BW	66	3		2018	BW2	BW2Fry
3D6.1D595D20E0	10.31.2018	12:22:41	8	Hypoxia	120	7.5	BW	69	3.4		2018	BW2	BW2Fry
3D6.1D595D20E7	10.31.2018	12:12:26	8	Hypoxia	121	8.7	BW	71	4.3		2018	BW2	BW2Fry
3D6.1D595D20ED	10.31.2018	12:11:07	8	Hypoxia	122	8.8	BW	66	3		2018	BW2	BW2Fry
3D6.1D595D211C	10.31.2018	12:11:26	8	Hypoxia	124	8.8	BW	69	3.3		2018	BW2	BW2Fry
3D6.1D595D2151	10.31.2018	12:23:48	8	Hypoxia	126	7.4	BW	75	4.4		2018	BW2	BW2Fry
3D6.1D595D217D	10.31.2018	12:13:10	8	Hypoxia	128	8.7	BW	59	2.2		2018	BW2	BW2Fry
3D6.1D595D21A8	10.31.2018	12:30:08	8	Hypoxia	131	6.8	BW	62	2.4		2018	BW2	BW2Fry
3D6.1D595D204F	11.01.2018	12:31:12	9	Hypoxia	2	8.6	BW	62	2.4		2018	BW2	BW2Fry
3D6.1D595D2059	11.01.2018	12:35:07	9	Hypoxia	3	8.2	BW	64	2.7		2018	BW2	BW2Fry
3D6.1D595D206F	11.01.2018	12:37:15	9	Hypoxia	6	7.9	BW	60	2.2		2018	BW2	BW2Fry
3D6.1D595D207B	11.01.2018	12:32:09	9	Hypoxia	7	8.5	BW	72	4		2018	BW2	BW2Fry
3D6.1D595D2087	11.01.2018	12:32:29	9	Hypoxia	8	8.5	BW	71	3.5		2018	BW2	BW2Fry
3D6.1D595D20F5	11.01.2018	12:30:36	9	Hypoxia	15	8.7	BW	78	4.8		2018	BW2	BW2Fry
3D6.1D595D2105	11.01.2018	12:30:57	9	Hypoxia	17	8.6	BW	75	4.5		2018	BW2	BW2Fry
3D6.1D595D2111	11.01.2018	12:31:16	9	Hypoxia	18	8.6	BW	63	2.5		2018	BW2	BW2Fry
3D6.1D595D212E	11.01.2018	12:26:08	9	Hypoxia	21	9	BW	69	3.6		2018	BW2	BW2Fry
3D6.1D595D214E	11.01.2018	12:36:07	9	Hypoxia	24	8.1	BW	73	4.2		2018	BW2	BW2Fry
3D6.1D595D215F	11.01.2018	12:35:43	9	Hypoxia	26	8.1	BW	60	2.1		2018	BW2	BW2Fry
3D6.1D595D2308	11.01.2018	12:37:07	9	Hypoxia	28	7.9	BW	80	5.5		2018	BW2	BW2Fry
3D6.1D595D217B	11.01.2018	12:27:14	9	Hypoxia	29	8.9	BW	67	3.2		2018	BW2	BW2Fry
3D6.1D595D231A	11.01.2018	12:39:23	9	Hypoxia	29	7.8	BW	83	6.8		2018	BW2	BW2Fry
3D6.1D595D231C	11.01.2018	12:14:29	9	Hypoxia	30	10.2	BW	65	2.8		2018	BW2	BW2Fry
3D6.1D595D2335	11.01.2018	12:36:45	9	Hypoxia	32	8	BW	64	2.8		2018	BW2	BW2Fry
3D6.1D595D2341	11.01.2018	12:25:57	9	Hypoxia	33	9	BW	63	2.6		2018	BW2	BW2Fry
3D6.1D595D21B3	11.01.2018	12:32:56	9	Hypoxia	33	8.5	BW	65	2.8		2018	BW2	BW2Fry
3D6.1D595D234A	11.01.2018	12:29:18	9	Hypoxia	34	8.8	BW	61	2.4		2018	BW2	BW2Fry
3D6.1D595D235E	11.01.2018	12:39:18	9	Hypoxia	35	7.8	BW	71	4		2018	BW2	BW2Fry
3D6.1D595D2224	11.01.2018	12:33:07	9	Hypoxia	37	8.5	BW	67	3.2		2018	BW2	BW2Fry
3D6.1D595D2387	11.01.2018	12:33:30	9	Hypoxia	38	8.5	BW	71	3.9		2018	BW2	BW2Fry
3D6.1D595D2226	11.01.2018	12:39:57	9	Hypoxia	38	7.8	BW	67	3.2		2018	BW2	BW2Fry
3D6.1D595D222F	11.01.2018	12:28:40	9	Hypoxia	39	8.8	BW	66	3		2018	BW2	BW2Fry
3D6.1D595D223A	11.01.2018	12:45:02	9	Hypoxia	40	7.2	BW	75	4.6		2018	BW2	BW2Fry
3D6.1D595D23F0	11.01.2018	12:18:35	9	Hypoxia	41	9.7	BW	68	3		2018	BW2	BW2Fry
3D6.1D595D2241	11.01.2018	12:37:39	9	Hypoxia	41	7.9	BW	66	2.8		2018	BW2	BW2Fry
3D6.1D595D225B	11.01.2018	12:15:46	9	Hypoxia	42	10.1	BW	61	2.5		2018	BW2	BW2Fry
3D6.1D595D228C	11.01.2018	12:42:02	9	Hypoxia	45	7.6	BW	69	3.5		2018	BW2	BW2Fry
3D6.1D595D22C7	11.01.2018	12:08:05	9	Hypoxia	49	10.7	BW	71	3.9		2018	BW2	BW2Fry
3D6.1D595D22F1	11.01.2018	12:21:48	9	Hypoxia	50	9.4	BW	68	3.6		2018	BW2	BW2Fry
3D6.1D595D22F7	11.01.2018	12:26:57	9	Hypoxia	52	8.9	BW	64	3		2018	BW2	BW2Fry
3D6.1D595D1FA9	11.01.2018	12:27:47	9	Hypoxia	92	8.9	BW	66	3.1		2018	BW2	BW2Fry
3D6.1D595D1F88	11.02.2018	11:27:44	10	Hypoxia	1	13.1	BW	64	3		2018	BW2	BW2Fry
3D6.1D595D1FA6	11.02.2018	12:21:27	10	Hypoxia	3	7.8	BW	78	4.9		2018	BW2	BW2Fry
3D6.1D595D1FB3	11.02.2018	12:07:43	10	Hypoxia	4	9.2	BW	62	2.5		2018	BW2	BW2Fry
3D6.1D595D1F4F	11.02.2018	11:43:34	10	Hypoxia	6	11.5	BW	75	4.3		2018	BW2	BW2Fry
3D6.1D595D2315	11.02.2018	12:18:29	10	Hypoxia	20	8	BW	75	3.9		2018	BW2	BW2Fry
3D6.1D595D232C	11.02.2018	12:19:52	10	Hypoxia	22	7.9	BW	63	2.7		2018	BW2	BW2Fry
3D6.1D595D2351	11.02.2018	11:32:10	10	Hypoxia	24	12.7	BW	74	4.4		2018	BW2	BW2Fry
3D6.1D595D2352	11.02.2018	12:19:09	10	Hypoxia	25	7.9	BW	71	3.8		2018	BW2	BW2Fry
3D6.1D595D2380	11.02.2018	12:18:51	10	Hypoxia	26	7.9	BW	65	2.6		2018	BW2	BW2Fry
3D6.1D595D2397	11.02.2018	12:25:26	10	Hypoxia	27	7.3	BW	75	4.5		2018	BW2	BW2Fry
3D6.1D595D2399	11.02.2018	11:55:15	10	Hypoxia	28	10.3	BW	68	3.3		2018	BW2	BW2Fry
3D6.1D595D23B5	11.02.2018	12:11:02	10	Hypoxia	30	8.8	BW	75	4.5		2018	BW2	BW2Fry
3D6.0018564921	11.02.2018	12:18:56	10	Hypoxia	30	7.9	BW	62	2.4		2018	BW2	BW2Fry
3D6.1D595D23BA	11.02.2018	12:12:01	10	Hypoxia	31	8.7	BW	66	2.8		2018	BW2	BW2Fry
3D6.001856492B	11.02.2018	12:24:37	10	Hypoxia	31	7.5	BW	62	2.5		2018	BW2	BW2Fry
3D6.0018564938	11.02.2018	12:14:17	10	Hypoxia	32	8.5	BW	62	2.4		2018	BW2	BW2Fry
3D6.1D595D23D0	11.02.2018	12:11:47	10	Hypoxia	33	8.7	BW	68	3.2		2018	BW2	BW2Fry
3D6.1D595D23D1	11.02.2018	12:22:36	10	Hypoxia	34	7.7	BW	69	3.5		2018	BW2	BW2Fry
3D6.1D595D20E4	11.02.2018	12:22:52	10	Hypoxia	34	7.7	BW	70	3.7		2018	BW2	BW2Fry
3D6.1D595D2114	11.02.2018	12:15:48	10	Hypoxia	36	8.3	BW	67	3		2018	BW2	BW2Fry
3D6.1D595D212F	11.02.2018	12:11:12	10	Hypoxia	38	8.8	BW	66	2.8		2018	BW2	BW2Fry
3D6.1D595D2137	11.02.2018	11:28:37	10	Hypoxia	39	13.1	BW	76	4.4		2018	BW2	BW2Fry
3D6.1D595D2176	11.02.2018	12:34:25	10	Hypoxia	45	6.3	BW	65	2.7		2018	BW2	BW2Fry
3D6.1D595D217C	11.02.2018	12:17:01	10	Hypoxia	46	8.2	BW	66	2.9		2018	BW2	BW2Fry
3D6.1D595D21A0	11.02.2018	12:29:27	10	Hypoxia	48	6.8	BW	70	3.5		2018	BW2	BW2Fry
3D6.1D595D1FD6	11.02.2018	12:13:02	10	Hypoxia	50	8.6	BW	72	4.1		2018	BW2	BW2Fry
3D6.1D595D21CA	11.02.2018	12:20:53	10	Hypoxia	50	7.8	BW	73	4.1		2018	BW2	BW2Fry
3D6.1D595D21D2	11.02.2018	11:55:11	10	Hypoxia	51	10.3	BW	64	2.6		2018	BW2	BW2Fry
3D6.1D595D1FE6	11.02.2018	12:03:48	10	Hypoxia	51	9.6	BW	67	3.3		2018	BW2	BW2Fry
3D6.1D595D2010	11.02.2018	12:10:33	10	Hypoxia	55	8.9	BW	68	3.6		2018	BW2	BW2Fry
3D6.1D595D21FA	11.02.2018	12:13:18	10	Hypoxia	55	8.6	BW	69	3.4		2018	BW2	BW2Fry
3D6.1D595D2012	11.02.2018	12:21:03	10	Hypoxia	56	7.8	BW	66	2.9		2018	BW2	BW2Fry
3D6.1D595D2210	11.02.2018	12:15:22	10	Hypoxia	57	8.4	BW	68	3.2		2018	BW2	BW2Fry
3D6.1D595D2227	11.02.2018	12:05:13	10	Hypoxia	58	9.4	BW	68	3.2		2018	BW2	BW2Fry
3D6.1D595D2278	11.02.2018	12:32:56	10	Hypoxia	60	6.5	BW	68	3.5		2018	BW2	BW2Fry
3D6.1D595D2287	11.02.2018	12:00:32	10	Hypoxia	61	9.8	BW	66	2.9		2018	BW2	BW2Fry
3D6.1D595D2088	11.02.2018	12:11:09	10	Hypoxia	61	8.8	BW	66	3.1		2018	BW2	BW2Fry
3D6.1D595D22B0	11.02.2018	12:13:06	10	Hypoxia	64	8.6	BW	69	3.3		2018	BW2	BW2Fry
3D6.1D595D1FDF	11.05.2018	12:04:00	11	Hypoxia	1	14.7	BW	74	4.5	Time change and clock not adjust for this trial	2018	BW2	BW2Fry
3D6.1D595D1FEE	11.05.2018	12:58:30	11	Hypoxia	2	9.3	BW	64	2.6		2018	BW2	BW2Fry
3D6.1D595D1FF5	11.05.2018	13:11:19	11	Hypoxia	3	8	BW	64	3.1		2018	BW2	BW2Fry
3D6.1D595D2002	11.05.2018	13:01:31	11	Hypoxia	6	9	BW	68	3.5		2018	BW2	BW2Fry
3D6.1D595D200C	11.05.2018	13:10:31	11	Hypoxia	7	8.1	BW	66	2.9		2018	BW2	BW2Fry
3D6.1D595D201E	11.05.2018	13:07:27	11	Hypoxia	8	8.4	BW	79	5.3		2018	BW2	BW2Fry
3D6.1D595D205E	11.05.2018	13:01:09	11	Hypoxia	14	9.1	BW	67	3.1		2018	BW2	BW2Fry
3D6.1D595D2063	11.05.2018	12:58:12	11	Hypoxia	15	9.4	BW	67	3.5		2018	BW2	BW2Fry
3D6.1D595D2069	11.05.2018	13:10:34	11	Hypoxia	17	8	BW	65	3		2018	BW2	BW2Fry
3D6.1D595D208F	11.05.2018	13:02:59	11	Hypoxia	18	8.8	BW	70	3.9		2018	BW2	BW2Fry
3D6.0018564944	11.05.2018	12:51:14	11	Hypoxia	54	10.1	BW	63	2.8		2018	BW2	BW2Fry
3D6.1D595D20D2	11.05.2018	13:15:35	11	Hypoxia	75	7.4	BW	68	2.9		2018	BW2	BW2Fry
3D6.1D595D20E5	11.05.2018	13:08:17	11	Hypoxia	77	8.3	BW	65	2.6		2018	BW2	BW2Fry
3D6.1D595D216E	11.05.2018	13:08:21	11	Hypoxia	82	8.3	BW	75	4.6		2018	BW2	BW2Fry
3D6.1D595D21E9	11.05.2018	13:06:11	11	Hypoxia	85	8.5	BW	65	3		2018	BW2	BW2Fry
3D6.1D595D21F4	11.05.2018	13:18:40	11	Hypoxia	87	7.2	BW	66	3		2018	BW2	BW2Fry
3D6.1D595D21FD	11.05.2018	13:16:17	11	Hypoxia	88	7.4	BW	63	2.9		2018	BW2	BW2Fry
3D6.1D595D2208	11.05.2018	13:09:00	11	Hypoxia	89	8.3	BW	72	4.1		2018	BW2	BW2Fry
3D6.1D595D2209	11.05.2018	13:14:37	11	Hypoxia	90	7.5	BW	67	3.2		2018	BW2	BW2Fry
3D6.1D595D225A	11.05.2018	13:05:11	11	Hypoxia	91	8.6	BW	64	2.7		2018	BW2	BW2Fry
3D6.1D595D22AF	11.05.2018	13:22:27	11	Hypoxia	94	6.8	BW	70	3.3		2018	BW2	BW2Fry
3D6.1D595D22BA	11.05.2018	12:51:42	11	Hypoxia	95	10.1	BW	76	4.6		2018	BW2	BW2Fry
3D6.1D595D22CF	11.05.2018	13:18:27	11	Hypoxia	96	7.2	BW	60	2.5		2018	BW2	BW2Fry
3D6.1D595D2305	11.05.2018	13:12:14	11	Hypoxia	98	7.8	BW	68	3.2		2018	BW2	BW2Fry
3D6.1D595D231E	11.05.2018	12:57:04	11	Hypoxia	100	9.5	BW	68	3.4		2018	BW2	BW2Fry
3D6.1D595D232D	11.05.2018	12:52:38	11	Hypoxia	101	10	BW	67	2.8		2018	BW2	BW2Fry
3D6.1D595D2350	11.05.2018	13:18:21	11	Hypoxia	104	7.2	BW	60	2.4		2018	BW2	BW2Fry
3D6.1D595D2365	11.05.2018	13:10:27	11	Hypoxia	106	8.1	BW	69	3.5		2018	BW2	BW2Fry
3D6.1D595D23A4	11.05.2018	13:07:16	11	Hypoxia	111	8.4	BW	71	3.9		2018	BW2	BW2Fry
3D6.1D595D23AB	11.05.2018	13:10:23	11	Hypoxia	112	8.1	BW	70	3.6		2018	BW2	BW2Fry
3D6.1D595D23B3	11.05.2018	12:51:28	11	Hypoxia	113	10.1	BW	73	4		2018	BW2	BW2Fry
3D6.1D595D23C6	11.05.2018	13:08:06	11	Hypoxia	116	8.4	BW	67	3		2018	BW2	BW2Fry
3D6.1D595D23D2	11.05.2018	13:17:10	11	Hypoxia	117	7.3	BW	66	2.9		2018	BW2	BW2Fry
3D6.1D595D20E6	11.06.2018	12:16:17	12	Hypoxia	4	7.7	BW	69	3.6		2018	BW2	BW2Fry
3D6.1D595D20EA	11.06.2018	12:13:55	12	Hypoxia	5	7.9	BW	73	4.4		2018	BW2	BW2Fry
3D6.1D595D2141	11.06.2018	12:14:05	12	Hypoxia	7	7.9	BW	68	3.2		2018	BW2	BW2Fry
3D6.1D595D2164	11.06.2018	12:15:30	12	Hypoxia	9	7.7	BW	67	3.2		2018	BW2	BW2Fry
3D6.1D595D2193	11.06.2018	12:24:15	12	Hypoxia	13	6.9	BW	63	2.5		2018	BW2	BW2Fry
3D6.1D595D21A5	11.06.2018	11:59:31	12	Hypoxia	14	9.4	BW	77	4.5		2018	BW2	BW2Fry
3D6.1D595D21B5	11.06.2018	12:13:50	12	Hypoxia	17	7.9	BW	70	3.7		2018	BW2	BW2Fry
3D6.1D595D21C3	11.06.2018	12:29:45	12	Hypoxia	18	6.4	BW	63	2.6		2018	BW2	BW2Fry
3D6.1D595D2200	11.06.2018	12:02:35	12	Hypoxia	21	9	BW	64	2.9		2018	BW2	BW2Fry
3D6.1D595D221B	11.06.2018	12:06:26	12	Hypoxia	23	8.7	BW	70	3.3		2018	BW2	BW2Fry
3D6.1D595D221F	11.06.2018	12:03:30	12	Hypoxia	25	8.9	BW	63	2.5		2018	BW2	BW2Fry
3D6.1D595D2046	11.06.2018	11:47:30	12	Hypoxia	28	10.5	BW	64	2.8		2018	BW2	BW2Fry
3D6.1D595D2293	11.06.2018	11:51:33	12	Hypoxia	30	10.2	BW	66	2.9		2018	BW2	BW2Fry
3D6.1D595D2066	11.06.2018	12:18:18	12	Hypoxia	30	7.5	BW	71	3.7		2018	BW2	BW2Fry
3D6.1D595D22A7	11.06.2018	11:53:33	12	Hypoxia	32	10.1	BW	60	2.3		2018	BW2	BW2Fry
3D6.1D595D20AF	11.06.2018	12:10:43	12	Hypoxia	32	8.3	BW	65	2.8		2018	BW2	BW2Fry
3D6.1D595D22A8	11.06.2018	12:11:24	12	Hypoxia	33	8.2	BW	63	2.4		2018	BW2	BW2Fry
3D6.1D595D22AA	11.06.2018	12:13:58	12	Hypoxia	34	7.9	BW	74	4.6		2018	BW2	BW2Fry
3D6.1D595D239A	11.06.2018	11:46:17	12	Hypoxia	55	10.6	BW	68	3.3		2018	BW2	BW2Fry
3D6.1D595D23AE	11.06.2018	12:02:19	12	Hypoxia	59	9.1	BW	66	3.1		2018	BW2	BW2Fry
3D6.1D595D23CE	11.06.2018	12:15:51	12	Hypoxia	64	7.7	BW	65	2.7		2018	BW2	BW2Fry
3D6.1D595D23E1	11.06.2018	12:11:31	12	Hypoxia	66	8.2	BW	74	4.2		2018	BW2	BW2Fry
3D6.0018564920	11.06.2018	12:13:32	12	Hypoxia	75	7.9	BW	72	4.1		2018	BW2	BW2Fry
3D6.1D595D1F60	11.06.2018	12:04:43	12	Hypoxia	76	8.8	BW	68	3.4		2018	BW2	BW2Fry
3D6.1D595D1F6F	11.06.2018	12:04:29	12	Hypoxia	78	8.9	BW	66	2.7		2018	BW2	BW2Fry
3D6.1D595D1FA2	11.06.2018	12:18:05	12	Hypoxia	82	7.6	BW	65	2.8		2018	BW2	BW2Fry
3D6.1D595D1FFB	11.06.2018	11:51:39	12	Hypoxia	86	10.2	BW	63	2.5		2018	BW2	BW2Fry
3D6.1D595D22C8	11.06.2018	12:19:33	12	Hypoxia	94	7.4	BW	64	2.6		2018	BW2	BW2Fry
3D6.1D595D22E2	11.06.2018	11:56:43	12	Hypoxia	95	9.7	BW	72	4.3		2018	BW2	BW2Fry
3D6.1D595D22E7	11.06.2018	12:09:34	12	Hypoxia	96	8.4	BW	77	4.3		2018	BW2	BW2Fry
3D6.1D595D22F8	11.06.2018	12:01:29	12	Hypoxia	97	9.1	BW	59	2.1		2018	BW2	BW2Fry
3D6.1D595D2327	11.06.2018	12:12:25	12	Hypoxia	100	8.1	BW	64	2.8		2018	BW2	BW2Fry
3D6.1D595D1F89	11.07.2018	11:46:59	13	Hypoxia	1	11.1	BW	69	3.6		2018	BW2	BW2Fry
3D6.1D595D1F9A	11.07.2018	12:11:13	13	Hypoxia	2	9	BW	62	2.5		2018	BW2	BW2Fry
3D6.1D595D1FA5	11.07.2018	12:11:40	13	Hypoxia	4	8.9	BW	81	5.5		2018	BW2	BW2Fry
3D6.1D595D2015	11.07.2018	12:19:46	13	Hypoxia	9	8.1	BW	68	3.3		2018	BW2	BW2Fry
3D6.1D595D2061	11.07.2018	12:24:12	13	Hypoxia	13	7.6	BW	64	2.6		2018	BW2	BW2Fry
3D6.1D595D2090	11.07.2018	12:07:35	13	Hypoxia	14	9.2	BW	66	2.8		2018	BW2	BW2Fry
3D6.1D595D20AD	11.07.2018	12:13:58	13	Hypoxia	16	8.6	BW	75	4.5		2018	BW2	BW2Fry
3D6.1D595D211F	11.07.2018	12:10:57	13	Hypoxia	51	9	BW	69	3.2		2018	BW2	BW2Fry
3D6.1D595D2234	11.07.2018	12:04:14	13	Hypoxia	52	9.6	BW	75	4.5		2018	BW2	BW2Fry
3D6.1D595D2128	11.07.2018	12:39:19	13	Hypoxia	53	6.5	BW	66	3		2018	BW2	BW2Fry
3D6.1D595D2252	11.07.2018	12:17:41	13	Hypoxia	55	8.3	BW	73	3.9		2018	BW2	BW2Fry
3D6.1D595D214A	11.07.2018	12:27:51	13	Hypoxia	56	7.2	BW	65	3		2018	BW2	BW2Fry
3D6.1D595D2299	11.07.2018	12:18:29	13	Hypoxia	57	8.2	BW	74	4.3		2018	BW2	BW2Fry
3D6.1D595D229E	11.07.2018	12:08:48	13	Hypoxia	58	9.1	BW	73	3.8		2018	BW2	BW2Fry
3D6.1D595D21A1	11.07.2018	11:56:54	13	Hypoxia	59	10.3	BW	60	2		2018	BW2	BW2Fry
3D6.1D595D22A2	11.07.2018	12:24:19	13	Hypoxia	59	7.6	BW	62	2.7		2018	BW2	BW2Fry
3D6.1D595D22AC	11.07.2018	12:35:32	13	Hypoxia	60	6.6	BW	69	3.3		2018	BW2	BW2Fry
3D6.1D595D21C1	11.07.2018	12:22:24	13	Hypoxia	61	7.8	BW	57	2.1		2018	BW2	BW2Fry
3D6.1D595D21D1	11.07.2018	12:08:29	13	Hypoxia	62	9.2	BW	66	3.1		2018	BW2	BW2Fry
3D6.1D595D22DE	11.07.2018	12:14:18	13	Hypoxia	62	8.6	BW	62	2.9		2018	BW2	BW2Fry
3D6.1D595D22DF	11.07.2018	12:24:45	13	Hypoxia	63	7.5	BW	63	2.5		2018	BW2	BW2Fry
3D6.1D595D21E0	11.07.2018	12:19:12	13	Hypoxia	64	8.1	BW	64	3		2018	BW2	BW2Fry
3D6.1D595D22EB	11.07.2018	12:18:04	13	Hypoxia	65	8.3	BW	60	2.3		2018	BW2	BW2Fry
3D6.1D595D22FD	11.07.2018	12:31:35	13	Hypoxia	66	6.9	BW	67	3.1		2018	BW2	BW2Fry
3D6.0018564926	11.07.2018	12:26:02	13	Hypoxia	81	7.4	BW	67	3.2		2018	BW2	BW2Fry
3D6.001856492D	11.07.2018	11:55:05	13	Hypoxia	82	10.4	BW	64	2.7		2018	BW2	BW2Fry
3D6.0018564967	11.07.2018	12:14:59	13	Hypoxia	83	8.5	BW	76	4.5		2018	BW2	BW2Fry
3D6.1D595D230A	11.07.2018	12:28:37	13	Hypoxia	90	7.2	BW	69	3.3		2018	BW2	BW2Fry
3D6.1D595D20D0	11.07.2018	12:15:21	13	Hypoxia	92	8.5	BW	73	4		2018	BW2	BW2Fry
3D6.1D595D2312	11.07.2018	12:29:38	13	Hypoxia	92	7.1	BW	76	4.5		2018	BW2	BW2Fry
3D6.1D595D20D1	11.07.2018	12:20:31	13	Hypoxia	93	8	BW	71	3.8		2018	BW2	BW2Fry
3D6.1D595D231D	11.07.2018	12:15:16	13	Hypoxia	94	8.5	BW	83	5.9		2018	BW2	BW2Fry
3D6.1D595D210C	11.07.2018	12:22:33	13	Hypoxia	98	7.8	BW	74	4.6		2018	BW2	BW2Fry
3D6.1D595D23C7	11.07.2018	12:18:18	13	Hypoxia	99	8.2	BW	67	3.1		2018	BW2	BW2Fry
3D6.1D595D2181	11.08.2018	11:07:44	14	Hypoxia	1	16.2	BW	59	2.2		2018	BW2	BW2Fry
3D6.1D595D2197	11.08.2018	12:35:42	14	Hypoxia	2	7.8	BW	72	3.9		2018	BW2	BW2Fry
3D6.1D595D21B0	11.08.2018	12:30:49	14	Hypoxia	4	8.3	BW	68	3.4		2018	BW2	BW2Fry
3D6.1D595D21D7	11.08.2018	12:41:23	14	Hypoxia	6	7.2	BW	64	2.6		2018	BW2	BW2Fry
3D6.1D595D21EC	11.08.2018	12:19:42	14	Hypoxia	8	9.2	BW	66	3		2018	BW2	BW2Fry
3D6.1D595D220A	11.08.2018	12:31:21	14	Hypoxia	9	8.3	BW	65	3		2018	BW2	BW2Fry
3D6.1D595D2253	11.08.2018	12:25:22	14	Hypoxia	11	8.9	BW	64	2.6		2018	BW2	BW2Fry
3D6.1D595D225C	11.08.2018	11:56:46	14	Hypoxia	12	11.2	BW	66	3.2		2018	BW2	BW2Fry
3D6.1D595D227D	11.08.2018	12:10:32	14	Hypoxia	14	10.1	BW	72	3.7		2018	BW2	BW2Fry
3D6.1D595D22A0	11.08.2018	12:26:10	14	Hypoxia	17	8.8	BW	75	4.4		2018	BW2	BW2Fry
3D6.1D595D22B1	11.08.2018	12:11:29	14	Hypoxia	18	10	BW	59	2.1		2018	BW2	BW2Fry
3D6.1D595D22B8	11.08.2018	12:27:54	14	Hypoxia	19	8.7	BW	64	2.8		2018	BW2	BW2Fry
3D6.1D595D22C0	11.08.2018	12:30:05	14	Hypoxia	22	8.4	BW	63	2.6		2018	BW2	BW2Fry
3D6.1D595D231B	11.08.2018	12:52:08	14	Hypoxia	25	6.2	BW	67	3.1		2018	BW2	BW2Fry
3D6.1D595D235F	11.08.2018	12:46:25	14	Hypoxia	27	6.7	BW	66	3.3		2018	BW2	BW2Fry
3D6.1D595D2383	11.08.2018	12:46:30	14	Hypoxia	29	6.7	BW	74	4.3		2018	BW2	BW2Fry
3D9.2794EA8453	11.08.2018	12:24:21	14	Hypoxia	30	9	BW	64	2.6		2018	BW2	BW2Fry
3D6.1D595D23E3	11.08.2018	12:39:37	14	Hypoxia	31	7.3	BW	65	2.9		2018	BW2	BW2Fry
3D6.1D595D23EE	11.08.2018	12:04:24	14	Hypoxia	32	10.5	BW	71	4.2		2018	BW2	BW2Fry
3D6.1D595D23FB	11.08.2018	12:42:17	14	Hypoxia	34	7.1	BW	78	5.3		2018	BW2	BW2Fry
3D6.1D595D20F9	11.08.2018	12:34:16	14	Hypoxia	68	8	BW	64	2.7		2018	BW2	BW2Fry
3D6.1D595D2144	11.08.2018	12:33:10	14	Hypoxia	71	8.1	BW	65	2.7		2018	BW2	BW2Fry
3D6.1D595D2161	11.08.2018	12:15:10	14	Hypoxia	73	9.7	BW	66	2.9		2018	BW2	BW2Fry
3D6.0018564954	11.08.2018	12:42:31	14	Hypoxia	121	7.1	BW	59	2.2		2018	BW2	BW2Fry
3D6.1D595D200F	11.08.2018	12:21:07	14	Hypoxia	134	9.1	BW	70	3.3		2018	BW2	BW2Fry
3D6.1D595D203A	11.08.2018	12:24:50	14	Hypoxia	137	8.9	BW	61	2.3		2018	BW2	BW2Fry
3D6.1D595D2056	11.08.2018	12:31:30	14	Hypoxia	140	8.3	BW	61	2.2		2018	BW2	BW2Fry
3D6.1D595D2057	11.08.2018	12:19:57	14	Hypoxia	141	9.2	BW	75	4.5		2018	BW2	BW2Fry
3D6.1D595D20B1	11.08.2018	12:28:24	14	Hypoxia	149	8.6	BW	64	3.1		2018	BW2	BW2Fry
3D6.001856493C	11.09.2018	12:06:55	15	Hypoxia	32	9.2	BW	60	2		2018	BW2	BW2Fry
3D6.0018564943	11.09.2018	11:59:22	15	Hypoxia	33	9.9	BW	68	3.2		2018	BW2	BW2Fry
3D6.0018564969	11.09.2018	12:29:55	15	Hypoxia	34	7.4	BW	61	2.4		2018	BW2	BW2Fry
3D6.1D595D23F6	11.09.2018	11:42:26	15	Hypoxia	58	11.5	BW	72	3.7		2018	BW2	BW2Fry
3D6.1D595D22E8	11.09.2018	12:21:51	15	Hypoxia	70	8	BW	66	3.1		2018	BW2	BW2Fry
3D6.1D595D2301	11.09.2018	12:06:27	15	Hypoxia	72	9.2	BW	73	4.1		2018	BW2	BW2Fry
3D6.1D595D2319	11.09.2018	12:11:32	15	Hypoxia	73	8.9	BW	83	6.2		2018	BW2	BW2Fry
3D6.1D595D2343	11.09.2018	12:14:23	15	Hypoxia	77	8.5	BW	68	3.8		2018	BW2	BW2Fry
3D6.1D595D2386	11.09.2018	12:18:01	15	Hypoxia	79	8.3	BW	72	4.4		2018	BW2	BW2Fry
3D6.1D595D2392	11.09.2018	12:05:21	15	Hypoxia	81	9.3	BW	67	3.4		2018	BW2	BW2Fry
3D6.1D595D239F	11.09.2018	12:34:28	15	Hypoxia	82	6.9	BW	73	4.3		2018	BW2	BW2Fry
3D6.1D595D2028	11.09.2018	12:18:19	15	Hypoxia	85	8.3	BW	69	3.4		2018	BW2	BW2Fry
3D6.1D595D202D	11.09.2018	12:02:44	15	Hypoxia	86	9.7	BW	67	2.8		2018	BW2	BW2Fry
3D6.1D595D205F	11.09.2018	12:23:17	15	Hypoxia	88	7.9	BW	66	2.8		2018	BW2	BW2Fry
3D6.1D595D2062	11.09.2018	12:20:17	15	Hypoxia	90	8.2	BW	64	2.9		2018	BW2	BW2Fry
3D6.1D595D2096	11.09.2018	12:13:31	15	Hypoxia	92	8.6	BW	73	4		2018	BW2	BW2Fry
3D6.1D595D20B5	11.09.2018	12:27:44	15	Hypoxia	94	7.6	BW	75	4.2		2018	BW2	BW2Fry
3D6.1D595D212D	11.09.2018	12:11:20	15	Hypoxia	97	8.9	BW	61	2.3		2018	BW2	BW2Fry
3D6.1D595D2145	11.09.2018	12:10:35	15	Hypoxia	98	8.9	BW	67	3.1		2018	BW2	BW2Fry
3D6.1D595D2199	11.09.2018	12:11:10	15	Hypoxia	102	8.9	BW	63	2.5		2018	BW2	BW2Fry
3D6.1D595D21E3	11.09.2018	12:24:18	15	Hypoxia	103	7.8	BW	64	2.6		2018	BW2	BW2Fry
3D6.1D595D225E	11.09.2018	12:10:51	15	Hypoxia	105	8.9	BW	70	3.3		2018	BW2	BW2Fry
3D6.1D595D2279	11.09.2018	11:58:12	15	Hypoxia	111	10	BW	67	3.2		2018	BW2	BW2Fry
3D6.1D595D2286	11.09.2018	12:24:33	15	Hypoxia	112	7.8	BW	65	3.1		2018	BW2	BW2Fry
3D6.1D595D22BE	11.09.2018	12:04:53	15	Hypoxia	115	9.4	BW	68	3.5		2018	BW2	BW2Fry
3D6.1D595D22D2	11.09.2018	12:27:55	15	Hypoxia	117	7.6	BW	75	4.7		2018	BW2	BW2Fry
3D6.1D595D22D6	11.09.2018	12:16:42	15	Hypoxia	118	8.3	BW	62	2.4		2018	BW2	BW2Fry
3D6.1D595D22DA	11.09.2018	12:28:58	15	Hypoxia	119	7.5	BW	71	3.7		2018	BW2	BW2Fry
				Hypoxia		13.8	CL		6		2017	CL1	CL1Fry
				Hypoxia		13.4	CL		6.5		2017	CL1	CL1Fry
				Hypoxia		13.2	CL		6.5		2017	CL1	CL1Fry
				Hypoxia		13	CL		12.4		2017	CL1	CL1Fry
				Hypoxia		13	CL		5.2		2017	CL1	CL1Fry
				Hypoxia		13	CL		11.3		2017	CL1	CL1Fry
				Hypoxia		12.9	CL		6.3		2017	CL1	CL1Fry
				Hypoxia		12.8	CL		21.5		2017	CL1	CL1Fry
				Hypoxia		12.8	CL		7.1		2017	CL1	CL1Fry
				Hypoxia		12.8	CL		9.5		2017	CL1	CL1Fry
				Hypoxia		12.7	CL		9.7		2017	CL1	CL1Fry
				Hypoxia		12.7	CL		6.4		2017	CL1	CL1Fry
				Hypoxia		12.7	CL		5.3		2017	CL1	CL1Fry
				Hypoxia		12.7	CL		6.2		2017	CL1	CL1Fry
				Hypoxia		12.6	CL		6.2		2017	CL1	CL1Fry
				Hypoxia		12.5	CL		7.8		2017	CL1	CL1Fry
				Hypoxia		12.5	CL		10.1		2017	CL1	CL1Fry
				Hypoxia		12.3	CL		12.5		2017	CL1	CL1Fry
				Hypoxia		12.3	CL		12.5		2017	CL1	CL1Fry
				Hypoxia		12.3	CL		9.2		2017	CL1	CL1Fry
				Hypoxia		12.1	CL		6.8		2017	CL1	CL1Fry
				Hypoxia		12.1	CL		8.1		2017	CL1	CL1Fry
				Hypoxia		12	CL		4.5		2017	CL1	CL1Fry
				Hypoxia		11.9	CL		10.8		2017	CL1	CL1Fry
				Hypoxia		11.9	CL		10.9		2017	CL1	CL1Fry
				Hypoxia		11.9	CL		11.5		2017	CL1	CL1Fry
				Hypoxia		11.9	CL		7.3		2017	CL1	CL1Fry
				Hypoxia		11.8	CL		10.1		2017	CL1	CL1Fry
				Hypoxia		11.8	CL		6.9		2017	CL1	CL1Fry
				Hypoxia		11.8	CL		9.6		2017	CL1	CL1Fry
				Hypoxia		11.8	CL		14.5		2017	CL1	CL1Fry
				Hypoxia		11.8	CL		9.5		2017	CL1	CL1Fry
				Hypoxia		11.8	CL		9.8		2017	CL1	CL1Fry
				Hypoxia		11.8	CL		16.9		2017	CL1	CL1Fry
				Hypoxia		11.8	CL		14.9		2017	CL1	CL1Fry
				Hypoxia		11.8	CL		4.8		2017	CL1	CL1Fry
				Hypoxia		11.7	CL		7.9		2017	CL1	CL1Fry
				Hypoxia		11.7	CL		6.7		2017	CL1	CL1Fry
				Hypoxia		11.7	CL		8.9		2017	CL1	CL1Fry
				Hypoxia		11.7	CL		10.9		2017	CL1	CL1Fry
				Hypoxia		11.6	CL		8.2		2017	CL1	CL1Fry
				Hypoxia		11.6	CL		8.6		2017	CL1	CL1Fry
				Hypoxia		11.6	CL		11.4		2017	CL1	CL1Fry
				Hypoxia		11.6	CL		11.7		2017	CL1	CL1Fry
				Hypoxia		11.4	CL		12.8		2017	CL1	CL1Fry
				Hypoxia		11.4	CL		9.5		2017	CL1	CL1Fry
				Hypoxia		11.3	CL		11.2		2017	CL1	CL1Fry
				Hypoxia		11.3	CL		8.9		2017	CL1	CL1Fry
				Hypoxia		11.3	CL		11		2017	CL1	CL1Fry
				Hypoxia		11.3	CL		6.1		2017	CL1	CL1Fry
				Hypoxia		11.1	CL		12.5		2017	CL1	CL1Fry
				Hypoxia		11.1	CL		14.6		2017	CL1	CL1Fry
				Hypoxia		11.1	CL		19.3		2017	CL1	CL1Fry
				Hypoxia		11.1	CL		16.7		2017	CL1	CL1Fry
				Hypoxia		10.9	CL		15.2		2017	CL1	CL1Fry
				Hypoxia		10.9	CL		9.9		2017	CL1	CL1Fry
				Hypoxia		10.9	CL		22.4		2017	CL1	CL1Fry
				Hypoxia		10.9	CL		11.5		2017	CL1	CL1Fry
				Hypoxia		10.9	CL		9.4		2017	CL1	CL1Fry
				Hypoxia		10.9	CL		4.5		2017	CL1	CL1Fry
				Hypoxia		10.8	CL		9.4		2017	CL1	CL1Fry
				Hypoxia		10.8	CL		9.1		2017	CL1	CL1Fry
				Hypoxia		10.7	CL		11.2		2017	CL1	CL1Fry
				Hypoxia		10.7	CL		8.6		2017	CL1	CL1Fry
				Hypoxia		10.7	CL		6.5		2017	CL1	CL1Fry
				Hypoxia		10.7	CL		5.6		2017	CL1	CL1Fry
				Hypoxia		10.7	CL		13.4		2017	CL1	CL1Fry
				Hypoxia		10.7	CL		4.8		2017	CL1	CL1Fry
				Hypoxia		10.6	CL		9.8		2017	CL1	CL1Fry
				Hypoxia		10.6	CL		7.2		2017	CL1	CL1Fry
				Hypoxia		10.6	CL		11.6		2017	CL1	CL1Fry
				Hypoxia		10.6	CL		10.1		2017	CL1	CL1Fry
				Hypoxia		10.6	CL		7.7		2017	CL1	CL1Fry
				Hypoxia		10.6	CL		7.3		2017	CL1	CL1Fry
				Hypoxia		10.6	CL		17.3		2017	CL1	CL1Fry
				Hypoxia		10.5	CL		8.2		2017	CL1	CL1Fry
				Hypoxia		10.5	CL		15.5		2017	CL1	CL1Fry
				Hypoxia		10.5	CL		10.8		2017	CL1	CL1Fry
				Hypoxia		10.5	CL		7.7		2017	CL1	CL1Fry
				Hypoxia		10.5	CL		6.6		2017	CL1	CL1Fry
				Hypoxia		10.3	CL		7.4		2017	CL1	CL1Fry
				Hypoxia		10.3	CL		10.6		2017	CL1	CL1Fry
				Hypoxia		10.3	CL		7.4		2017	CL1	CL1Fry
				Hypoxia		10.3	CL		4.2		2017	CL1	CL1Fry
				Hypoxia		10.3	CL		6.9		2017	CL1	CL1Fry
				Hypoxia		10.2	CL		4.5		2017	CL1	CL1Fry
				Hypoxia		10.2	CL		8.5		2017	CL1	CL1Fry
				Hypoxia		10.1	CL		7.2		2017	CL1	CL1Fry
				Hypoxia		9.9	CL		12		2017	CL1	CL1Fry
				Hypoxia		9.8	CL		6.6		2017	CL1	CL1Fry
				Hypoxia		9.7	CL		5.3		2017	CL1	CL1Fry
				Hypoxia		9.5	CL		11.4		2017	CL1	CL1Fry
				Hypoxia		9.5	CL		4.7		2017	CL1	CL1Fry
				Hypoxia		9.3	CL		5.4		2017	CL1	CL1Fry
				Hypoxia		9.2	CL		7.5		2017	CL1	CL1Fry
				Hypoxia		9.2	CL		10.4		2017	CL1	CL1Fry
				Hypoxia		9.1	CL		6.8		2017	CL1	CL1Fry
				Hypoxia		9.1	CL		10.8		2017	CL1	CL1Fry
				Hypoxia		9	CL		5.1		2017	CL1	CL1Fry
3D6.1D595D21DC	10.22.2018	11:08:13	1	Hypoxia	2	15.8	CL	56	2		2018	CL2	CL2Fry
3D6.1D595D20DC			1	Hypoxia	7	10.1	CL	60	2.2	lost tag	2018	CL2	CL2Fry
3D6.1D595D23EA	10.22.2018	12:04:25	1	Hypoxia	8	10	CL	72	3.5		2018	CL2	CL2Fry
3D6.1D595D219F	10.22.2018	12:04:31	1	Hypoxia	9	10	CL	68	3		2018	CL2	CL2Fry
3D6.1D595D215A	10.22.2018	12:10:06	1	Hypoxia	14	9.5	CL	78	5.1		2018	CL2	CL2Fry
3D6.1D595D22C3	10.22.2018	12:11:42	1	Hypoxia	19	9.4	CL	63	2.3		2018	CL2	CL2Fry
3D6.1D595D2382	10.22.2018	12:12:10	1	Hypoxia	20	9.4	CL	59	2.2		2018	CL2	CL2Fry
3D6.1D595D1FD3	10.22.2018	12:13:49	1	Hypoxia	22	9.3	CL	64	2.9		2018	CL2	CL2Fry
3D6.1D595D2360	10.22.2018	12:13:53	1	Hypoxia	23	9.3	CL	62	2.5		2018	CL2	CL2Fry
3D6.1D595D2320	10.22.2018	12:14:03	1	Hypoxia	24	9.2	CL	60	2.3		2018	CL2	CL2Fry
3D6.1D595D235B	10.22.2018	12:15:48	1	Hypoxia	28	9.1	CL	60	2.2		2018	CL2	CL2Fry
3D6.1D595D1FDB	10.22.2018	12:16:01	1	Hypoxia	29	9.1	CL	59	2.1		2018	CL2	CL2Fry
3D6.1D595D2332	10.22.2018	12:18:17	1	Hypoxia	34	9	CL	66	2.9		2018	CL2	CL2Fry
3D6.1D595D1F67	10.22.2018	12:19:42	1	Hypoxia	39	8.9	CL	57	1.8		2018	CL2	CL2Fry
3D6.1D595D2083	10.22.2018	12:21:08	1	Hypoxia	42	8.7	CL	58	2.1		2018	CL2	CL2Fry
3D6.1D595D2338	10.22.2018	12:21:24	1	Hypoxia	44	8.7	CL	64	2.8		2018	CL2	CL2Fry
3D6.1D595D2017	10.22.2018	12:25:04	1	Hypoxia	51	8.4	CL	78	4.9		2018	CL2	CL2Fry
3D6.1D595D23C0	10.22.2018	12:27:11	1	Hypoxia	60	8.2	CL	69	3.3		2018	CL2	CL2Fry
3D6.1D595D1F6D	10.22.2018	12:27:16	1	Hypoxia	61	8.2	CL	70	3.4		2018	CL2	CL2Fry
3D6.1D595D2272	10.22.2018	12:27:27	1	Hypoxia	63	8.2	CL	66	3.2		2018	CL2	CL2Fry
3D6.1D595D1F79	10.22.2018	12:28:55	1	Hypoxia	66	8.1	CL	65	2.5		2018	CL2	CL2Fry
3D6.1D595D2159	10.22.2018	12:29:15	1	Hypoxia	67	8.1	CL	65	2.7		2018	CL2	CL2Fry
3D6.1D595D21AB	10.22.2018	12:29:38	1	Hypoxia	70	8	CL	73	3.9		2018	CL2	CL2Fry
3D6.1D595D227E	10.22.2018	12:32:08	1	Hypoxia	75	7.8	CL	64	2.6		2018	CL2	CL2Fry
3D6.1D595D22C4	10.22.2018	12:33:07	1	Hypoxia	80	7.8	CL	61	2.4		2018	CL2	CL2Fry
3D6.1D595D2284	10.22.2018	12:33:48	1	Hypoxia	83	7.7	CL	65	2.8		2018	CL2	CL2Fry
3D6.1D595D20FB	10.22.2018	12:35:27	1	Hypoxia	86	7.5	CL	70	3.4		2018	CL2	CL2Fry
3D6.1D595D2291	10.22.2018	12:36:32	1	Hypoxia	88	7.4	CL	62	2.4		2018	CL2	CL2Fry
3D6.1D595D2369	10.22.2018	12:36:50	1	Hypoxia	89	7.3	CL	65	2.7		2018	CL2	CL2Fry
3D6.1D595D1F8E	10.22.2018	12:39:00	1	Hypoxia	92	7.1	CL	71	3.8		2018	CL2	CL2Fry
3D6.1D595D223C	10.22.2018	12:40:26	1	Hypoxia	95	6.9	CL	68	3.1		2018	CL2	CL2Fry
3D6.1D595D23A2	10.22.2018	12:43:10	1	Hypoxia	98	6.7	CL	62	2.4		2018	CL2	CL2Fry
3D6.1D595D2186	10.22.2018	12:48:33	1	Hypoxia	100	6.1	CL	62	2.4		2018	CL2	CL2Fry
3D6.1D595D1FBE	10.23.2018	11:55:47	2	Hypoxia	2	10.4	CL	71	3.8		2018	CL2	CL2Fry
3D6.1D595D2393	10.23.2018	11:55:59	2	Hypoxia	3	10.4	CL	63	2.8		2018	CL2	CL2Fry
3D6.1D595D233E	10.23.2018	12:01:03	2	Hypoxia	6	10.2	CL	65	3		2018	CL2	CL2Fry
3D6.1D597A2FE2			2	Hypoxia	12	9.3	CL	58	2	lost tag	2018	CL2	CL2Fry
3D6.1D595D1F78	10.23.2018	12:10:36	2	Hypoxia	14	9.3	CL	64	2.7		2018	CL2	CL2Fry
3D6.1D595D237F	10.23.2018	12:10:58	2	Hypoxia	17	9.3	CL	67	2.9		2018	CL2	CL2Fry
3D6.1D595D1FE4	10.23.2018	12:11:02	2	Hypoxia	18	9.3	CL	65	2.7		2018	CL2	CL2Fry
3D6.1D595D2326	10.23.2018	12:13:41	2	Hypoxia	26	9.2	CL	58	1.9		2018	CL2	CL2Fry
3D6.1D595D206A	10.23.2018	12:14:41	2	Hypoxia	30	9.1	CL	60	2.3		2018	CL2	CL2Fry
3D6.1D595D1F5F	10.23.2018	12:14:48	2	Hypoxia	31	9.1	CL	59	2.1		2018	CL2	CL2Fry
3D6.1D595D1F75	10.23.2018	12:15:01	2	Hypoxia	32	9.1	CL	65	2.8		2018	CL2	CL2Fry
3D6.1D595D1FCB	10.23.2018	12:15:14	2	Hypoxia	33	9.1	CL	64	2.8		2018	CL2	CL2Fry
3D6.1D595D1FE1	10.23.2018	12:16:04	2	Hypoxia	37	9	CL	61	2		2018	CL2	CL2Fry
3D6.1D595D235C	10.23.2018	12:16:31	2	Hypoxia	39	9	CL	60	2.2		2018	CL2	CL2Fry
3D6.1D595D1FE8	10.23.2018	12:17:18	2	Hypoxia	41	9	CL	65	2.8		2018	CL2	CL2Fry
3D6.1D595D1FE5	10.23.2018	12:18:21	2	Hypoxia	44	8.9	CL	60	2.1		2018	CL2	CL2Fry
3D6.1D595D23F5	10.23.2018	12:18:48	2	Hypoxia	46	8.9	CL	58	2		2018	CL2	CL2Fry
3D6.1D595D20CF	10.23.2018	12:20:31	2	Hypoxia	51	8.8	CL	70	3.1		2018	CL2	CL2Fry
3D6.1D595D2020	10.23.2018	12:21:44	2	Hypoxia	52	8.7	CL	69	3.5		2018	CL2	CL2Fry
3D6.1D595D1F5B	10.23.2018	12:22:03	2	Hypoxia	53	8.6	CL	71	3.7		2018	CL2	CL2Fry
3D6.1D595D200E	10.23.2018	12:22:50	2	Hypoxia	56	8.6	CL	62	2.3		2018	CL2	CL2Fry
3D6.1D595D23AA	10.23.2018	12:25:19	2	Hypoxia	60	8.4	CL	64	2.7		2018	CL2	CL2Fry
3D6.1D595D206C	10.23.2018	12:25:52	2	Hypoxia	61	8.3	CL	71	3.2		2018	CL2	CL2Fry
3D6.1D595D1F8A	10.23.2018	12:26:23	2	Hypoxia	64	8.3	CL	67	3.1		2018	CL2	CL2Fry
3D6.1D595D1FFA	10.23.2018	12:26:27	2	Hypoxia	65	8.3	CL	70	3.3		2018	CL2	CL2Fry
3D6.1D595D20B7	10.23.2018	12:27:13	2	Hypoxia	68	8.3	CL	63	2.7		2018	CL2	CL2Fry
3D6.1D595D20B8	10.23.2018	12:27:45	2	Hypoxia	71	8.2	CL	63	2.5		2018	CL2	CL2Fry
3D6.1D595D1FDE	10.23.2018	12:28:28	2	Hypoxia	73	8.2	CL	61	2.5		2018	CL2	CL2Fry
3D6.1D595D2149	10.23.2018	12:30:04	2	Hypoxia	75	8.1	CL	67	2.9		2018	CL2	CL2Fry
3D6.1D595D22F3	10.23.2018	12:31:08	2	Hypoxia	76	8	CL	67	3		2018	CL2	CL2Fry
3D6.1D595D1F5E	10.23.2018	12:32:40	2	Hypoxia	80	7.9	CL	63	2.6		2018	CL2	CL2Fry
3D6.1D595D23E4	10.23.2018	12:33:13	2	Hypoxia	82	7.9	CL	65	2.8		2018	CL2	CL2Fry
3D6.1D595D2013	10.23.2018	12:38:06	2	Hypoxia	96	7.5	CL	69	3.3		2018	CL2	CL2Fry
3D6.1D595D2355	10.23.2018	12:38:21	2	Hypoxia	97	7.4	CL	64	2.6		2018	CL2	CL2Fry
3D6.1D595D2030	10.24.2018	11:20:24	3	Hypoxia	1	14	CL	52	1.4		2018	CL2	CL2Fry
3D6.1D595D207F	10.24.2018	12:02:15	3	Hypoxia	9	10	CL	64	2.6		2018	CL2	CL2Fry
3D6.1D595D206D	10.24.2018	12:02:52	3	Hypoxia	10	9.9	CL	63	2.8		2018	CL2	CL2Fry
3D6.1D595D20D7	10.24.2018	12:03:50	3	Hypoxia	13	9.8	CL	68	3		2018	CL2	CL2Fry
3D6.1D595D2117	10.24.2018	12:08:03	3	Hypoxia	21	9.5	CL	66	2.8		2018	CL2	CL2Fry
3D6.1D595D2016	10.24.2018	12:09:47	3	Hypoxia	22	9.3	CL	64	2.7		2018	CL2	CL2Fry
3D6.1D595D1FFC	10.24.2018	12:12:45	3	Hypoxia	27	9	CL	65	2.8		2018	CL2	CL2Fry
3D6.1D595D2358	10.24.2018	12:15:04	3	Hypoxia	32	8.9	CL	64	2.6		2018	CL2	CL2Fry
3D6.1D595D20C4	10.24.2018	12:15:12	3	Hypoxia	33	8.9	CL	71	3.6		2018	CL2	CL2Fry
3D6.1D595D215B	10.24.2018	12:15:28	3	Hypoxia	34	8.8	CL	65	2.6		2018	CL2	CL2Fry
3D6.1D595D1FAC	10.24.2018	12:16:52	3	Hypoxia	35	8.8	CL	63	2.4		2018	CL2	CL2Fry
3D6.1D595D2174	10.24.2018	12:18:03	3	Hypoxia	40	8.7	CL	65	2.7		2018	CL2	CL2Fry
3D6.1D595D208E	10.24.2018	12:19:30	3	Hypoxia	45	8.5	CL	61	2.1		2018	CL2	CL2Fry
3D6.1D595D234C	10.24.2018	12:19:56	3	Hypoxia	47	8.5	CL	68	3.3		2018	CL2	CL2Fry
3D6.1D595D1F97	10.24.2018	12:20:13	3	Hypoxia	50	8.5	CL	72	3.8		2018	CL2	CL2Fry
3D6.1D595D2044	10.24.2018	12:20:18	3	Hypoxia	51	8.5	CL	61	2.3		2018	CL2	CL2Fry
3D6.1D595D2108	10.24.2018	12:20:57	3	Hypoxia	52	8.4	CL	67	2.8		2018	CL2	CL2Fry
3D6.1D595D207D	10.24.2018	12:21:04	3	Hypoxia	53	8.4	CL	71	3.4		2018	CL2	CL2Fry
3D6.1D595D2118	10.24.2018	12:21:09	3	Hypoxia	55	8.4	CL	61	2.3		2018	CL2	CL2Fry
3D6.1D595D21FB	10.24.2018	12:21:14	3	Hypoxia	56	8.4	CL	62	2.5		2018	CL2	CL2Fry
3D6.1D595D2025	10.24.2018	12:21:20	3	Hypoxia	57	8.4	CL	69	3.1		2018	CL2	CL2Fry
3D6.1D595D224A	10.24.2018	12:21:52	3	Hypoxia	58	8.4	CL	67	3		2018	CL2	CL2Fry
3D6.1D595D23D9	10.24.2018	12:22:48	3	Hypoxia	60	8.3	CL	72	3.6		2018	CL2	CL2Fry
3D6.1D595D22FA	10.24.2018	12:25:28	3	Hypoxia	70	8.1	CL	65	2.8		2018	CL2	CL2Fry
3D6.1D595D1F70	10.24.2018	12:26:07	3	Hypoxia	74	8	CL	72	3.4		2018	CL2	CL2Fry
3D6.1D595D20BB	10.24.2018	12:28:43	3	Hypoxia	79	7.8	CL	72	3.9		2018	CL2	CL2Fry
3D6.1D595D2357	10.24.2018	12:31:18	3	Hypoxia	85	7.5	CL	58	2		2018	CL2	CL2Fry
3D6.1D595D22EF	10.24.2018	12:32:33	3	Hypoxia	88	7.4	CL	65	2.7		2018	CL2	CL2Fry
3D6.1D595D1F96	10.24.2018	12:33:21	3	Hypoxia	91	7.4	CL	64	2.7		2018	CL2	CL2Fry
3D6.1D595D238B	10.24.2018	12:34:18	3	Hypoxia	92	7.3	CL	67	2.9		2018	CL2	CL2Fry
3D6.1D595D228B	10.24.2018	12:36:55	3	Hypoxia	96	7	CL	64	2.4		2018	CL2	CL2Fry
3D6.1D595D20D4	10.24.2018	12:38:43	3	Hypoxia	98	6.8	CL	69	3.5		2018	CL2	CL2Fry
3D6.1D595D22C9	10.25.2018	12:24:54	4	Hypoxia	3	10.5	CL	75	4.3		2018	CL2	CL2Fry
3D6.1D595D2211			4	Hypoxia	5	10.3	CL	63	2.5	lost tag	2018	CL2	CL2Fry
3D6.1D595D23A9	10.25.2018	12:27:29	4	Hypoxia	7	10.2	CL	63	2.5		2018	CL2	CL2Fry
3D6.1D595D22B9	10.25.2018	12:27:31	4	Hypoxia	8	10.2	CL	64	2.7		2018	CL2	CL2Fry
3D6.1D595D23EC	10.25.2018	12:35:48	4	Hypoxia	18	9.6	CL	56	1.8		2018	CL2	CL2Fry
3D6.1D595D2081	10.25.2018	12:39:10	4	Hypoxia	29	9.1	CL	68	3.2		2018	CL2	CL2Fry
3D6.1D595D2344	10.25.2018	12:40:43	4	Hypoxia	32	8.8	CL	68	3.2		2018	CL2	CL2Fry
3D6.1D595D221C	10.25.2018	12:43:20	4	Hypoxia	41	8.7	CL	62	2.4		2018	CL2	CL2Fry
3D6.1D595D2021	10.25.2018	12:44:15	4	Hypoxia	45	8.7	CL	69	3.4		2018	CL2	CL2Fry
3D6.1D595D201D	10.25.2018	12:45:25	4	Hypoxia	51	8.5	CL	66	3		2018	CL2	CL2Fry
3D6.1D595D23C4	10.25.2018	12:46:03	4	Hypoxia	53	8.4	CL	64	2.5		2018	CL2	CL2Fry
3D6.1D595D231F	10.25.2018	12:46:10	4	Hypoxia	54	8.4	CL	59	2		2018	CL2	CL2Fry
3D6.1D595D2089	10.25.2018	12:47:18	4	Hypoxia	57	8.2	CL	62	2.1		2018	CL2	CL2Fry
3D6.1D595D200D	10.25.2018	12:47:22	4	Hypoxia	58	8.2	CL	66	2.9		2018	CL2	CL2Fry
3D6.1D595D227C	10.25.2018	12:47:30	4	Hypoxia	60	8.2	CL	63	2.6		2018	CL2	CL2Fry
3D6.1D595D2009	10.25.2018	12:47:35	4	Hypoxia	61	8.2	CL	62	2.5		2018	CL2	CL2Fry
3D6.1D595D2093	10.25.2018	12:47:40	4	Hypoxia	62	8.2	CL	69	3.6		2018	CL2	CL2Fry
3D6.1D595D226C	10.25.2018	12:48:56	4	Hypoxia	66	8	CL	66	2.8		2018	CL2	CL2Fry
3D6.1D595D221D	10.25.2018	12:49:23	4	Hypoxia	68	7.9	CL	71	3.7		2018	CL2	CL2Fry
3D6.1D595D2157	10.25.2018	12:50:03	4	Hypoxia	69	7.8	CL	63	2.6		2018	CL2	CL2Fry
3D6.1D595D21CE	10.25.2018	12:50:14	4	Hypoxia	70	7.8	CL	72	3.9		2018	CL2	CL2Fry
3D6.1D595D2072	10.25.2018	12:50:18	4	Hypoxia	71	7.8	CL	66	2.9		2018	CL2	CL2Fry
3D6.1D595D20B2	10.25.2018	12:50:31	4	Hypoxia	74	7.8	CL	62	2.4		2018	CL2	CL2Fry
3D6.1D595D20F2	10.25.2018	12:50:53	4	Hypoxia	75	7.7	CL	61	2.5		2018	CL2	CL2Fry
3D6.1D595D2121	10.25.2018	12:51:03	4	Hypoxia	76	7.7	CL	63	2.6		2018	CL2	CL2Fry
3D6.1D595D2198	10.25.2018	12:51:28	4	Hypoxia	79	7.7	CL	64	2.6		2018	CL2	CL2Fry
3D6.1D595D1F50	10.25.2018	12:52:18	4	Hypoxia	81	7.6	CL	68	3		2018	CL2	CL2Fry
3D6.1D595D20F3	10.25.2018	12:52:30	4	Hypoxia	82	7.6	CL	66	2.8		2018	CL2	CL2Fry
3D6.1D595D1FD7	10.25.2018	12:52:46	4	Hypoxia	83	7.6	CL	65	2.9		2018	CL2	CL2Fry
3D6.1D595D1FFD	10.25.2018	12:54:28	4	Hypoxia	88	7.4	CL	70	3.5		2018	CL2	CL2Fry
3D6.1D595D1F83	10.25.2018	12:54:48	4	Hypoxia	89	7.4	CL	62	2.3		2018	CL2	CL2Fry
3D6.1D595D2230	10.25.2018	12:57:27	4	Hypoxia	95	7.1	CL	64	2.6		2018	CL2	CL2Fry
3D6.1D595D2085	10.25.2018	12:59:54	4	Hypoxia	98	6.8	CL	63	2.5		2018	CL2	CL2Fry
3D6.1D595D238F	10.26.2018	11:47:38	5	Hypoxia	3	10.8	CL	67	2.9		2018	CL2	CL2Fry
3D6.1D595D20D6	10.26.2018	11:51:13	5	Hypoxia	6	10.6	CL	70	3.6		2018	CL2	CL2Fry
3D6.1D595D2092	10.26.2018	12:00:45	5	Hypoxia	18	9.5	CL	59	2.2		2018	CL2	CL2Fry
3D6.1D595D218D	10.26.2018	12:00:59	5	Hypoxia	19	9.5	CL	64	2.5		2018	CL2	CL2Fry
3D6.1D595D226B	10.26.2018	12:02:50	5	Hypoxia	23	9.3	CL	64	2.4		2018	CL2	CL2Fry
3D6.1D595D23DA	10.26.2018	12:04:49	5	Hypoxia	27	9.2	CL	65	2.8		2018	CL2	CL2Fry
3D6.1D595D2115	10.26.2018	12:05:38	5	Hypoxia	29	9.1	CL	62	2.5		2018	CL2	CL2Fry
3D6.1D595D2038	10.26.2018	12:05:41	5	Hypoxia	30	9.1	CL	70	3.4		2018	CL2	CL2Fry
3D6.1D595D200B	10.26.2018	12:06:27	5	Hypoxia	32	9	CL	66	2.9		2018	CL2	CL2Fry
3D6.1D595D1FAB	10.26.2018	12:06:40	5	Hypoxia	34	9	CL	67	2.9		2018	CL2	CL2Fry
3D6.1D595D21F5	10.26.2018	12:07:12	5	Hypoxia	36	8.9	CL	70	3.4		2018	CL2	CL2Fry
3D6.1D595D2378	10.26.2018	12:08:15	5	Hypoxia	40	8.8	CL	63	2.8		2018	CL2	CL2Fry
3D6.1D595D207C	10.26.2018	12:09:01	5	Hypoxia	46	8.7	CL	73	4.1		2018	CL2	CL2Fry
3D6.1D595D22D7	10.26.2018	12:09:58	5	Hypoxia	52	8.6	CL	64	2.6		2018	CL2	CL2Fry
3D6.1D595D1FCE	10.26.2018	12:10:27	5	Hypoxia	53	8.6	CL	61	2.2		2018	CL2	CL2Fry
3D6.1D595D1F93	10.26.2018	12:10:45	5	Hypoxia	55	8.6	CL	68	3.3		2018	CL2	CL2Fry
3D6.1D595D20B4	10.26.2018	12:11:53	5	Hypoxia	56	8.4	CL	62	2.5		2018	CL2	CL2Fry
3D6.1D595D20E2	10.26.2018	12:11:56	5	Hypoxia	57	8.4	CL	65	2.7		2018	CL2	CL2Fry
3D6.1D595D219E	10.26.2018	12:13:38	5	Hypoxia	66	8.2	CL	59	2.1		2018	CL2	CL2Fry
3D6.1D595D23FC	10.26.2018	12:14:14	5	Hypoxia	72	8.1	CL	61	2.5		2018	CL2	CL2Fry
3D6.1D595D22CE	10.26.2018	12:14:33	5	Hypoxia	74	8.1	CL	64	2.8		2018	CL2	CL2Fry
3D6.1D595D1F90	10.26.2018	12:14:39	5	Hypoxia	75	8.1	CL	72	3.5		2018	CL2	CL2Fry
3D6.1D597A2FDB	10.26.2018	12:15:07	5	Hypoxia	77	8	CL	60	2.1		2018	CL2	CL2Fry
3D6.1D595D1FEC	10.26.2018	12:16:25	5	Hypoxia	80	7.9	CL	71	3.6		2018	CL2	CL2Fry
3D6.1D595D1FF2	10.26.2018	12:18:11	5	Hypoxia	86	7.7	CL	61	2.3		2018	CL2	CL2Fry
3D6.1D595D1FBF	10.26.2018	12:18:20	5	Hypoxia	87	7.7	CL	73	3.7		2018	CL2	CL2Fry
3D6.1D597A2FCA	10.26.2018	12:18:45	5	Hypoxia	89	7.6	CL	67	2.9		2018	CL2	CL2Fry
3D6.1D595D222E	10.26.2018	12:19:12	5	Hypoxia	91	7.6	CL	62	2.3		2018	CL2	CL2Fry
3D6.1D595D2146	10.26.2018	12:20:40	5	Hypoxia	95	7.5	CL	67	3.1		2018	CL2	CL2Fry
3D6.1D595D207A	10.26.2018	12:20:57	5	Hypoxia	96	7.4	CL	62	2.6		2018	CL2	CL2Fry
3D6.1D595D2374	10.26.2018	12:21:20	5	Hypoxia	97	7.4	CL	55	1.7		2018	CL2	CL2Fry
3D6.1D595D2095	10.26.2018	12:23:25	5	Hypoxia	98	7.1	CL	72	3.8		2018	CL2	CL2Fry
3D6.1D595D1F74	10.26.2018	12:31:46	5	Hypoxia	102	6.4	CL	70	3.5		2018	CL2	CL2Fry
3D6.1D595D2086	10.29.2018	11:47:09	6	Hypoxia	1	13.8	CL	51	1.7		2018	CL2	CL2Fry
3D6.1D595D2213	10.29.2018	12:11:29	6	Hypoxia	2	11.4	CL	75	4.1		2018	CL2	CL2Fry
3D6.1D595D1FA0	10.29.2018	12:22:38	6	Hypoxia	5	10.2	CL	59	2.1		2018	CL2	CL2Fry
3D6.1D595D1FE3	10.29.2018	12:31:30	6	Hypoxia	14	9.4	CL	65	3		2018	CL2	CL2Fry
3D6.1D595D21BE	10.29.2018	12:31:37	6	Hypoxia	15	9.4	CL	67	3.2		2018	CL2	CL2Fry
3D6.1D595D2336	10.29.2018	12:34:23	6	Hypoxia	25	9.3	CL	62	2.6		2018	CL2	CL2Fry
3D6.1D595D237D	10.29.2018	12:35:19	6	Hypoxia	29	9.2	CL	66	2.7		2018	CL2	CL2Fry
3D6.1D595D2139	10.29.2018	12:35:45	6	Hypoxia	30	9.2	CL	59	2.1		2018	CL2	CL2Fry
3D6.1D595D2177	10.29.2018	12:37:13	6	Hypoxia	33	9.1	CL	65	2.7		2018	CL2	CL2Fry
3D6.1D595D23A6	10.29.2018	12:37:33	6	Hypoxia	36	9	CL	67	2.8		2018	CL2	CL2Fry
3D6.1D595D209D	10.29.2018	12:38:29	6	Hypoxia	38	9	CL	71	3.6		2018	CL2	CL2Fry
3D6.1D595D2190	10.29.2018	12:39:05	6	Hypoxia	41	8.9	CL	70	3.6		2018	CL2	CL2Fry
3D6.1D595D1FEF	10.29.2018	12:39:19	6	Hypoxia	43	8.9	CL	69	3		2018	CL2	CL2Fry
3D6.1D595D1FF0	10.29.2018	12:40:35	6	Hypoxia	46	8.8	CL	65	2.5		2018	CL2	CL2Fry
3D6.1D595D228F	10.29.2018	12:40:44	6	Hypoxia	48	8.8	CL	67	3.2		2018	CL2	CL2Fry
3D6.1D595D1F80	10.29.2018	12:41:12	6	Hypoxia	50	8.8	CL	58	2		2018	CL2	CL2Fry
3D6.1D595D1F8C	10.29.2018	12:41:24	6	Hypoxia	51	8.7	CL	67	3.2		2018	CL2	CL2Fry
3D6.1D595D23B9	10.29.2018	12:42:31	6	Hypoxia	54	8.6	CL	58	2.1		2018	CL2	CL2Fry
3D6.1D595D236F	10.29.2018	12:43:43	6	Hypoxia	60	8.5	CL	66	2.8		2018	CL2	CL2Fry
3D6.1D595D21DD	10.29.2018	12:43:58	6	Hypoxia	62	8.5	CL	74	4		2018	CL2	CL2Fry
3D6.1D595D1FF3	10.29.2018	12:46:48	6	Hypoxia	74	8.3	CL	68	3.1		2018	CL2	CL2Fry
3D6.1D595D2274	10.29.2018	12:46:57	6	Hypoxia	75	8.3	CL	65	2.8		2018	CL2	CL2Fry
3D6.1D595D23A8	10.29.2018	12:47:05	6	Hypoxia	76	8.3	CL	60	2.3		2018	CL2	CL2Fry
3D6.1D595D21BD	10.29.2018	12:47:44	6	Hypoxia	78	8.3	CL	67	3		2018	CL2	CL2Fry
3D6.1D595D201F	10.29.2018	12:48:36	6	Hypoxia	80	8.2	CL	64	2.5		2018	CL2	CL2Fry
3D6.1D595D1F69	10.29.2018	12:49:19	6	Hypoxia	81	8.1	CL	66	2.8		2018	CL2	CL2Fry
3D6.1D595D2084	10.29.2018	12:52:38	6	Hypoxia	85	7.6	CL	68	3		2018	CL2	CL2Fry
3D6.1D595D2112	10.29.2018	12:53:09	6	Hypoxia	87	7.6	CL	61	2.4		2018	CL2	CL2Fry
3D6.1D597A2FD4	10.29.2018	12:54:17	6	Hypoxia	89	7.5	CL	63	2.4		2018	CL2	CL2Fry
3D6.1D595D2296	10.29.2018	12:54:24	6	Hypoxia	90	7.5	CL	63	2.6		2018	CL2	CL2Fry
3D6.1D595D1F73	10.29.2018	12:54:40	6	Hypoxia	91	7.5	CL	60	2.1		2018	CL2	CL2Fry
3D6.1D597A2FDD	10.29.2018	12:57:28	6	Hypoxia	94	7.2	CL	64	2.5		2018	CL2	CL2Fry
3D6.1D595D2225	10.29.2018	13:00:28	6	Hypoxia	96	7	CL	70	3.2		2018	CL2	CL2Fry
3D6.1D595D2039	10.29.2018	13:00:45	6	Hypoxia	97	7	CL	59	2.3		2018	CL2	CL2Fry
3D6.1D595D229D	10.30.2018	11:28:29	7	Hypoxia	1	13.1	CL	63	2.3		2018	CL2	CL2Fry
3D6.1D595D22B6	10.30.2018	12:36:17	7	Hypoxia	3	6.8	CL	59	2.2		2018	CL2	CL2Fry
3D6.1D595D22FC	10.30.2018	12:29:36	7	Hypoxia	5	7.6	CL	68	3.2		2018	CL2	CL2Fry
3D6.1D595D2318	10.30.2018	12:26:50	7	Hypoxia	8	7.8	CL	60	2.1		2018	CL2	CL2Fry
3D6.1D595D233C	10.30.2018	12:18:13	7	Hypoxia	9	8.7	CL	67	3.1		2018	CL2	CL2Fry
3D6.1D595D2366	10.30.2018	12:29:19	7	Hypoxia	10	7.6	CL	70	3.3		2018	CL2	CL2Fry
3D6.1D595D2368	10.30.2018	12:36:55	7	Hypoxia	11	6.8	CL	66	2.9		2018	CL2	CL2Fry
3D6.1D595D236E	10.30.2018	12:24:28	7	Hypoxia	12	8.1	CL	70	3.7		2018	CL2	CL2Fry
3D6.1D595D2381	10.30.2018	12:47:53	7	Hypoxia	14	5.8	CL	63	2.5		2018	CL2	CL2Fry
3D6.1D595D23B7	10.30.2018	12:10:15	7	Hypoxia	16	9.4	CL	61	2.3		2018	CL2	CL2Fry
3D6.1D595D23F7	10.30.2018	12:30:16	7	Hypoxia	21	7.6	CL	63	2.4		2018	CL2	CL2Fry
3D6.1D597A2FA9	10.30.2018	12:01:34	7	Hypoxia	22	10.2	CL	62	2.2		2018	CL2	CL2Fry
3D6.1D597A2FC5	10.30.2018	12:29:14	7	Hypoxia	23	7.6	CL	57	1.8		2018	CL2	CL2Fry
3D6.1D597A2FF9	10.30.2018	12:19:28	7	Hypoxia	24	8.6	CL	59	1.8		2018	CL2	CL2Fry
3D6.1D595D220E	10.30.2018	12:18:44	7	Hypoxia	28	8.7	CL	66	2.6		2018	CL2	CL2Fry
3D6.1D595D224C	10.30.2018	12:47:40	7	Hypoxia	32	5.8	CL	62	2.4		2018	CL2	CL2Fry
3D6.1D595D225F	10.30.2018	12:16:16	7	Hypoxia	34	8.8	CL	67	2.9		2018	CL2	CL2Fry
3D6.1D595D2283	10.30.2018	12:20:48	7	Hypoxia	36	8.4	CL	66	2.5		2018	CL2	CL2Fry
3D6.1D595D1F84	10.30.2018	12:13:49	7	Hypoxia	77	9.2	CL	70	3.3		2018	CL2	CL2Fry
3D6.1D595D1FB5	10.30.2018	12:22:07	7	Hypoxia	81	8.4	CL	64	2.3		2018	CL2	CL2Fry
3D6.1D595D1FEA	10.30.2018	12:30:03	7	Hypoxia	87	7.6	CL	63	2.6		2018	CL2	CL2Fry
3D6.1D595D1FED	10.30.2018	12:27:51	7	Hypoxia	88	7.8	CL	66	2.9		2018	CL2	CL2Fry
3D6.1D595D2047	10.30.2018	12:21:07	7	Hypoxia	91	8.4	CL	64	2.7		2018	CL2	CL2Fry
3D6.1D595D2058	10.30.2018	12:12:05	7	Hypoxia	92	9.3	CL	67	2.8		2018	CL2	CL2Fry
3D6.1D595D20EB	10.30.2018	12:30:30	7	Hypoxia	98	7.5	CL	68	3		2018	CL2	CL2Fry
3D6.1D595D20F4	10.30.2018	12:22:24	7	Hypoxia	99	8.4	CL	55	1.8		2018	CL2	CL2Fry
3D6.1D595D20FD	10.30.2018	12:46:06	7	Hypoxia	102	5.9	CL	62	2.3		2018	CL2	CL2Fry
3D6.1D595D2126	10.30.2018	12:23:26	7	Hypoxia	106	8.2	CL	60	2.3		2018	CL2	CL2Fry
3D6.1D595D212C	10.30.2018	12:32:49	7	Hypoxia	107	7.3	CL	62	2.2		2018	CL2	CL2Fry
3D6.1D595D2172	10.30.2018	12:32:01	7	Hypoxia	110	7.4	CL	64	2.4		2018	CL2	CL2Fry
3D6.1D595D2195	10.30.2018	12:27:36	7	Hypoxia	111	7.8	CL	70	3.5		2018	CL2	CL2Fry
3D6.1D595D21ED	10.30.2018	12:15:32	7	Hypoxia	115	8.9	CL	60	2.1		2018	CL2	CL2Fry
3D6.1D595D21EE	10.30.2018	12:26:14	7	Hypoxia	116	7.9	CL	65	2.7		2018	CL2	CL2Fry
3D6.1D595D21B8	10.31.2018	12:25:50	8	Hypoxia	65	7.3	CL	67	2.9		2018	CL2	CL2Fry
3D6.1D595D21CD	10.31.2018	12:15:45	8	Hypoxia	67	8.2	CL	63	2.6		2018	CL2	CL2Fry
3D6.1D595D21D3	10.31.2018	11:56:18	8	Hypoxia	68	10.3	CL	63	2.5		2018	CL2	CL2Fry
3D6.1D595D2220	10.31.2018	12:14:50	8	Hypoxia	72	8.4	CL	64	2.8		2018	CL2	CL2Fry
3D6.1D595D2244	10.31.2018	12:13:58	8	Hypoxia	76	8.5	CL	69	3.3		2018	CL2	CL2Fry
3D6.1D595D2261	10.31.2018	12:21:13	8	Hypoxia	77	7.7	CL	70	3.4		2018	CL2	CL2Fry
3D6.1D595D2270	10.31.2018	11:57:50	8	Hypoxia	79	10	CL	70	3.6		2018	CL2	CL2Fry
3D6.1D595D236B	10.31.2018	12:22:08	8	Hypoxia	80	7.6	CL	64	2.7		2018	CL2	CL2Fry
3D6.1D595D2288	10.31.2018	12:12:31	8	Hypoxia	81	8.7	CL	70	3.3		2018	CL2	CL2Fry
3D6.1D595D23A3	10.31.2018	12:03:55	8	Hypoxia	83	9.6	CL	69	3.2		2018	CL2	CL2Fry
3D6.1D595D22A4	10.31.2018	12:24:01	8	Hypoxia	83	7.4	CL	62	2.6		2018	CL2	CL2Fry
3D6.1D595D23C9	10.31.2018	12:06:12	8	Hypoxia	85	9.3	CL	66	2.8		2018	CL2	CL2Fry
3D6.1D595D22E3	10.31.2018	12:07:08	8	Hypoxia	86	9.3	CL	59	2.2		2018	CL2	CL2Fry
3D6.1D595D23DE	10.31.2018	12:10:42	8	Hypoxia	86	8.8	CL	70	3.4		2018	CL2	CL2Fry
3D6.1D595D2331	10.31.2018	12:02:07	8	Hypoxia	88	9.8	CL	61	2.4		2018	CL2	CL2Fry
3D6.1D595D2349	10.31.2018	12:14:32	8	Hypoxia	89	8.4	CL	65	2.5		2018	CL2	CL2Fry
3D6.1D597A3008	10.31.2018	12:09:46	8	Hypoxia	90	8.9	CL	57	1.9		2018	CL2	CL2Fry
3D6.1D595D1FBA	10.31.2018	12:16:08	8	Hypoxia	103	8.2	CL	66	3.1		2018	CL2	CL2Fry
3D6.1D595D1FC6	10.31.2018	12:17:11	8	Hypoxia	104	8.1	CL	65	2.8		2018	CL2	CL2Fry
3D6.1D595D1FE2	10.31.2018	12:15:13	8	Hypoxia	105	8.3	CL	72	3.8		2018	CL2	CL2Fry
3D6.1D595D2004	10.31.2018	12:32:58	8	Hypoxia	107	6.4	CL	67	3		2018	CL2	CL2Fry
3D6.1D595D2022	10.31.2018	12:25:58	8	Hypoxia	108	7.2	CL	66	2.8		2018	CL2	CL2Fry
3D6.1D595D2041	10.31.2018	12:16:44	8	Hypoxia	110	8.1	CL	64	2.5		2018	CL2	CL2Fry
3D6.1D595D2051	10.31.2018	12:10:53	8	Hypoxia	111	8.8	CL	69	3.3		2018	CL2	CL2Fry
3D6.1D595D2053	10.31.2018	12:28:09	8	Hypoxia	112	7	CL	61	2.4		2018	CL2	CL2Fry
3D6.1D595D2065	10.31.2018	12:22:22	8	Hypoxia	113	7.6	CL	67	2.8		2018	CL2	CL2Fry
3D6.1D595D2098	10.31.2018	12:00:35	8	Hypoxia	115	9.9	CL	70	3.7		2018	CL2	CL2Fry
3D6.1D595D20B9	10.31.2018	12:15:19	8	Hypoxia	117	8.3	CL	62	2.6		2018	CL2	CL2Fry
3D6.1D595D20BF	10.31.2018	12:16:12	8	Hypoxia	118	8.2	CL	66	2.9		2018	CL2	CL2Fry
3D6.1D595D2170	10.31.2018	12:04:59	8	Hypoxia	127	9.5	CL	69	3.1		2018	CL2	CL2Fry
3D6.1D595D2180	10.31.2018	12:10:01	8	Hypoxia	129	8.9	CL	70	3.5		2018	CL2	CL2Fry
3D6.1D595D218C	10.31.2018	12:15:30	8	Hypoxia	130	8.3	CL	70	3.8		2018	CL2	CL2Fry
3D6.1D595D2048	11.01.2018	10:49:52	9	Hypoxia	1	19	CL	59	2		2018	CL2	CL2Fry
3D6.1D595D205A	11.01.2018	12:35:01	9	Hypoxia	4	8.3	CL	53	1.4		2018	CL2	CL2Fry
3D6.1D595D2067	11.01.2018	12:34:11	9	Hypoxia	5	8.4	CL	64	2.9		2018	CL2	CL2Fry
3D6.1D595D20A0	11.01.2018	12:38:15	9	Hypoxia	9	7.9	CL	71	3.9		2018	CL2	CL2Fry
3D6.1D595D20A8	11.01.2018	12:45:09	9	Hypoxia	10	7.2	CL	62	2.2		2018	CL2	CL2Fry
3D6.1D595D20C1	11.01.2018	12:30:05	9	Hypoxia	11	8.7	CL	66	3		2018	CL2	CL2Fry
3D6.1D595D20E3	11.01.2018	12:19:19	9	Hypoxia	13	9.6	CL	70	3.4		2018	CL2	CL2Fry
3D6.1D595D2102	11.01.2018	12:39:13	9	Hypoxia	16	7.8	CL	60	2.2		2018	CL2	CL2Fry
3D6.1D595D211A	11.01.2018	12:42:16	9	Hypoxia	19	7.6	CL	66	3.1		2018	CL2	CL2Fry
3D6.1D595D2127	11.01.2018	12:28:54	9	Hypoxia	20	8.8	CL	74	4.3		2018	CL2	CL2Fry
3D6.1D595D213B	11.01.2018	12:36:04	9	Hypoxia	22	8.1	CL	60	2.3		2018	CL2	CL2Fry
3D6.1D595D22FB	11.01.2018	12:49:13	9	Hypoxia	26	9.4	CL	63	2.4		2018	CL2	CL2Fry
3D6.1D595D216A	11.01.2018	12:16:26	9	Hypoxia	27	10	CL	64	2.8		2018	CL2	CL2Fry
3D6.1D595D2306	11.01.2018	12:27:31	9	Hypoxia	27	8.9	CL	63	2.4		2018	CL2	CL2Fry
3D6.1D595D2175	11.01.2018	12:25:38	9	Hypoxia	28	9	CL	69	3		2018	CL2	CL2Fry
3D6.1D595D2182	11.01.2018	12:38:55	9	Hypoxia	30	7.8	CL	64	2.7		2018	CL2	CL2Fry
3D6.1D595D2328	11.01.2018	12:47:21	9	Hypoxia	31	6.9	CL	63	2.3		2018	CL2	CL2Fry
3D6.1D595D21AA	11.01.2018	12:31:03	9	Hypoxia	32	8.6	CL	68	3		2018	CL2	CL2Fry
3D6.1D595D21B6	11.01.2018	12:33:53	9	Hypoxia	34	8.4	CL	63	2.7		2018	CL2	CL2Fry
3D6.1D595D21C4	11.01.2018	12:19:41	9	Hypoxia	35	9.5	CL	64	2.5		2018	CL2	CL2Fry
3D6.1D595D2376	11.01.2018	12:33:01	9	Hypoxia	36	8.5	CL	73	4.1		2018	CL2	CL2Fry
3D6.1D595D2389	11.01.2018	12:13:18	9	Hypoxia	39	10.2	CL	67	3		2018	CL2	CL2Fry
3D6.1D595D23E7	11.01.2018	12:22:00	9	Hypoxia	40	9.4	CL	58	1.9		2018	CL2	CL2Fry
3D6.1D595D229C	11.01.2018	12:31:13	9	Hypoxia	46	8.6	CL	70	3.7		2018	CL2	CL2Fry
3D6.1D595D22B2	11.01.2018	12:31:47	9	Hypoxia	47	8.5	CL	66	2.7		2018	CL2	CL2Fry
3D6.1D595D22C6	11.01.2018	12:18:52	9	Hypoxia	48	9.6	CL	63	2.6		2018	CL2	CL2Fry
3D6.1D595D22F6	11.01.2018	12:34:59	9	Hypoxia	51	8.3	CL	62	2.4		2018	CL2	CL2Fry
3D6.1D595D1F6C	11.01.2018	12:39:42	9	Hypoxia	90	7.8	CL	62	2.2		2018	CL2	CL2Fry
3D6.1D595D1FA8	11.01.2018	12:35:27	9	Hypoxia	91	8.2	CL	65	2.7		2018	CL2	CL2Fry
3D6.1D595D1FB1	11.01.2018	12:38:30	9	Hypoxia	93	7.9	CL	66	2.7		2018	CL2	CL2Fry
3D6.1D595D1FB6	11.01.2018	12:41:54	9	Hypoxia	94	7.7	CL	59	1.9		2018	CL2	CL2Fry
3D6.1D595D1FB8	11.01.2018	12:46:06	9	Hypoxia	95	7.1	CL	65	2.7		2018	CL2	CL2Fry
3D6.1D595D1FF8	11.01.2018	12:41:00	9	Hypoxia	96	7.7	CL	62	2.3		2018	CL2	CL2Fry
3D6.1D595D1F9B	11.02.2018	12:24:57	10	Hypoxia	2	7.4	CL	56	1.9		2018	CL2	CL2Fry
3D6.1D595D1FB9	11.02.2018	12:09:07	10	Hypoxia	5	9.1	CL	67	3.4		2018	CL2	CL2Fry
3D6.1D595D1F53	11.02.2018	12:19:31	10	Hypoxia	7	7.9	CL	69	3.4		2018	CL2	CL2Fry
3D6.1D595D1F57	11.02.2018	12:20:24	10	Hypoxia	8	7.8	CL	60	2		2018	CL2	CL2Fry
3D6.1D595D1F6E	11.02.2018	12:03:44	10	Hypoxia	9	9.6	CL	68	3		2018	CL2	CL2Fry
3D6.1D595D22B5	11.02.2018	12:03:07	10	Hypoxia	18	9.7	CL	55	1.8		2018	CL2	CL2Fry
3D6.1D595D2309	11.02.2018	12:21:42	10	Hypoxia	19	7.8	CL	67	3.3		2018	CL2	CL2Fry
3D6.1D595D2324	11.02.2018	12:26:09	10	Hypoxia	21	7.2	CL	59	2.3		2018	CL2	CL2Fry
3D6.1D595D2330	11.02.2018	12:11:28	10	Hypoxia	23	8.7	CL	64	2.8		2018	CL2	CL2Fry
3D6.1D595D23C1	11.02.2018	12:03:22	10	Hypoxia	32	9.6	CL	69	3.2		2018	CL2	CL2Fry
3D6.1D597A2FA8	11.02.2018	12:13:32	10	Hypoxia	35	8.6	CL	57	1.8		2018	CL2	CL2Fry
3D6.1D595D2125	11.02.2018	12:12:33	10	Hypoxia	37	8.7	CL	71	3.5		2018	CL2	CL2Fry
3D6.1D595D2156	11.02.2018	12:04:00	10	Hypoxia	40	9.5	CL	58	1.8		2018	CL2	CL2Fry
3D6.1D595D2165	11.02.2018	12:03:27	10	Hypoxia	41	9.6	CL	63	2.8		2018	CL2	CL2Fry
3D6.1D595D2191	11.02.2018	12:25:18	10	Hypoxia	47	7.3	CL	71	3.5		2018	CL2	CL2Fry
3D6.1D595D21C0	11.02.2018	12:15:00	10	Hypoxia	49	8.5	CL	63	2.5		2018	CL2	CL2Fry
3D6.1D595D1FE7	11.02.2018	11:49:33	10	Hypoxia	52	11	CL	65	2.8		2018	CL2	CL2Fry
3D6.1D595D21EF	11.02.2018	12:08:30	10	Hypoxia	53	9.2	CL	69	3.2		2018	CL2	CL2Fry
3D6.1D595D2001	11.02.2018	12:14:42	10	Hypoxia	53	8.5	CL	65	2.8		2018	CL2	CL2Fry
3D6.1D595D21F0	11.02.2018	11:55:22	10	Hypoxia	54	10.3	CL	67	2.8		2018	CL2	CL2Fry
3D6.1D595D200A	11.02.2018	12:07:50	10	Hypoxia	54	9.2	CL	64	2.9		2018	CL2	CL2Fry
3D6.1D595D220D	11.02.2018	12:22:42	10	Hypoxia	56	7.7	CL	72	3.8		2018	CL2	CL2Fry
3D6.1D595D202E	11.02.2018	12:11:17	10	Hypoxia	57	8.7	CL	64	2.5		2018	CL2	CL2Fry
3D6.1D595D206E	11.02.2018	12:08:51	10	Hypoxia	58	9.1	CL	72	3.7		2018	CL2	CL2Fry
3D6.1D595D2071	11.02.2018	12:21:10	10	Hypoxia	59	7.8	CL	68	3.3		2018	CL2	CL2Fry
3D6.1D595D207E	11.02.2018	12:22:02	10	Hypoxia	60	7.8	CL	60	2.1		2018	CL2	CL2Fry
3D6.1D595D20A7	11.02.2018	12:28:13	10	Hypoxia	62	6.9	CL	56	2.1		2018	CL2	CL2Fry
3D6.1D595D20AB	11.02.2018	12:20:29	10	Hypoxia	64	7.8	CL	60	2.2		2018	CL2	CL2Fry
3D6.1D595D22B4	11.02.2018	12:19:27	10	Hypoxia	65	7.9	CL	63	2.5		2018	CL2	CL2Fry
3D6.1D595D1FFF	11.05.2018	13:16:34	11	Hypoxia	5	7.3	CL	67	3.1		2018	CL2	CL2Fry
3D6.1D595D202F	11.05.2018	13:18:08	11	Hypoxia	9	7.2	CL	60	2.3		2018	CL2	CL2Fry
3D6.1D595D2032	11.05.2018	13:05:16	11	Hypoxia	10	8.6	CL	66	2.9		2018	CL2	CL2Fry
3D6.1D595D203E	11.05.2018	13:03:09	11	Hypoxia	11	8.8	CL	66	2.7		2018	CL2	CL2Fry
3D6.1D595D2042	11.05.2018	13:17:05	11	Hypoxia	12	7.3	CL	68	2.8		2018	CL2	CL2Fry
3D6.1D595D204D	11.05.2018	13:13:05	11	Hypoxia	13	7.7	CL	67	2.9		2018	CL2	CL2Fry
3D6.1D595D1FC7	11.05.2018	13:06:02	11	Hypoxia	16	8.5	CL	67	3.1		2018	CL2	CL2Fry
3D6.1D595D2068	11.05.2018	13:07:06	11	Hypoxia	16	8.5	CL	67	2.8		2018	CL2	CL2Fry
3D6.1D595D1FC9	11.05.2018	13:09:23	11	Hypoxia	17	8.2	CL	75	4		2018	CL2	CL2Fry
3D6.1D595D2097	11.05.2018	13:02:40	11	Hypoxia	19	8.9	CL	66	3		2018	CL2	CL2Fry
3D6.1D595D20A1	11.05.2018	13:00:19	11	Hypoxia	20	9.2	CL	72	3.7		2018	CL2	CL2Fry
3D6.1D595D20BC	11.05.2018	13:03:16	11	Hypoxia	23	8.8	CL	69	3.5		2018	CL2	CL2Fry
3D6.001856491F	11.05.2018	13:07:24	11	Hypoxia	53	8.4	CL	71	3.7		2018	CL2	CL2Fry
3D6.1D595D1F54	11.05.2018	13:16:00	11	Hypoxia	55	7.4	CL	65	2.8		2018	CL2	CL2Fry
3D6.1D595D1F7B	11.05.2018	12:59:39	11	Hypoxia	56	9.2	CL	62	2.4		2018	CL2	CL2Fry
3D6.1D595D1FB0	11.05.2018	13:02:26	11	Hypoxia	57	8.9	CL	62	2.6		2018	CL2	CL2Fry
3D6.1D595D1FC0	11.05.2018	13:10:14	11	Hypoxia	58	8.1	CL	65	2.8		2018	CL2	CL2Fry
3D6.1D595D20BD	11.05.2018	13:09:36	11	Hypoxia	74	8.2	CL	65	2.7		2018	CL2	CL2Fry
3D6.1D595D20D5	11.05.2018	13:08:56	11	Hypoxia	76	8.3	CL	62	2.4		2018	CL2	CL2Fry
3D6.1D595D2124	11.05.2018	13:06:16	11	Hypoxia	79	8.5	CL	66	2.9		2018	CL2	CL2Fry
3D6.1D595D2154	11.05.2018	12:56:29	11	Hypoxia	80	9.6	CL	66	2.9		2018	CL2	CL2Fry
3D6.1D595D219B	11.05.2018	13:21:27	11	Hypoxia	84	6.9	CL	64	2.7		2018	CL2	CL2Fry
3D6.1D595D21F1	11.05.2018	13:17:57	11	Hypoxia	86	7.3	CL	63	2.3		2018	CL2	CL2Fry
3D6.1D595D229A	11.05.2018	13:00:25	11	Hypoxia	92	9.1	CL	75	4.5		2018	CL2	CL2Fry
3D6.1D595D22AB	11.05.2018	13:01:48	11	Hypoxia	93	9	CL	63	2.8		2018	CL2	CL2Fry
3D6.1D595D22E1	11.05.2018	12:57:29	11	Hypoxia	97	9.4	CL	70	3.7		2018	CL2	CL2Fry
3D6.1D595D2313	11.05.2018	12:46:27	11	Hypoxia	99	10.6	CL	61	2.3		2018	CL2	CL2Fry
3D6.1D595D2333	11.05.2018	13:05:42	11	Hypoxia	102	8.6	CL	70	3.4		2018	CL2	CL2Fry
3D6.1D595D233A	11.05.2018	13:07:10	11	Hypoxia	103	8.5	CL	64	2.7		2018	CL2	CL2Fry
3D6.1D595D2353	11.05.2018	13:11:35	11	Hypoxia	105	7.9	CL	70	3.4		2018	CL2	CL2Fry
3D6.1D595D2379	11.05.2018	13:08:26	11	Hypoxia	107	8.3	CL	71	3.7		2018	CL2	CL2Fry
3D6.1D595D2384	11.05.2018	13:02:32	11	Hypoxia	108	8.9	CL	66	3.1		2018	CL2	CL2Fry
3D6.1D595D20DA	11.06.2018	11:25:09	12	Hypoxia	1	12.7	CL	58	2.1		2018	CL2	CL2Fry
3D6.1D595D20DD	11.06.2018	12:06:35	12	Hypoxia	2	8.7	CL	71	3.7		2018	CL2	CL2Fry
3D6.1D595D20DE	11.06.2018	12:19:01	12	Hypoxia	3	7.5	CL	60	2.2		2018	CL2	CL2Fry
3D6.1D595D215E	11.06.2018	11:57:43	12	Hypoxia	8	9.6	CL	71	3.6		2018	CL2	CL2Fry
3D6.1D595D2188	11.06.2018	12:21:08	12	Hypoxia	12	7.2	CL	63	2.6		2018	CL2	CL2Fry
3D6.1D595D21A7	11.06.2018	11:53:16	12	Hypoxia	16	10.1	CL	57	1.9		2018	CL2	CL2Fry
3D6.1D595D2219	11.06.2018	12:02:08	12	Hypoxia	22	9.1	CL	63	2.5		2018	CL2	CL2Fry
3D6.1D595D201B	11.06.2018	11:54:19	12	Hypoxia	23	10	CL	62	2.2		2018	CL2	CL2Fry
3D6.1D595D2027	11.06.2018	12:22:03	12	Hypoxia	25	7.1	CL	67	2.7		2018	CL2	CL2Fry
3D6.1D595D2037	11.06.2018	11:52:35	12	Hypoxia	26	10.1	CL	71	3.4		2018	CL2	CL2Fry
3D6.1D595D204E	11.06.2018	12:07:50	12	Hypoxia	29	8.6	CL	63	2.6		2018	CL2	CL2Fry
3D6.1D595D20A3	11.06.2018	12:01:34	12	Hypoxia	31	9.1	CL	60	2.2		2018	CL2	CL2Fry
3D6.1D595D20BE	11.06.2018	11:56:39	12	Hypoxia	33	9.7	CL	68	3.1		2018	CL2	CL2Fry
3D6.1D595D20C5	11.06.2018	12:13:16	12	Hypoxia	34	7.9	CL	67	3.2		2018	CL2	CL2Fry
3D6.1D595D20CC	11.06.2018	12:07:47	12	Hypoxia	35	8.6	CL	70	3.5		2018	CL2	CL2Fry
3D6.1D595D2373	11.06.2018	12:04:18	12	Hypoxia	53	8.9	CL	70	3.4		2018	CL2	CL2Fry
3D6.1D595D2395	11.06.2018	12:01:43	12	Hypoxia	54	9.1	CL	64	2.9		2018	CL2	CL2Fry
3D6.1D595D23AC	11.06.2018	11:49:01	12	Hypoxia	58	10.4	CL	68	3.1		2018	CL2	CL2Fry
3D6.1D595D23AF	11.06.2018	12:08:47	12	Hypoxia	60	8.5	CL	66	3		2018	CL2	CL2Fry
3D6.1D595D23B0	11.06.2018	12:26:58	12	Hypoxia	61	6.7	CL	65	2.5		2018	CL2	CL2Fry
3D6.1D595D23BF	11.06.2018	12:08:24	12	Hypoxia	62	8.5	CL	74	3.9		2018	CL2	CL2Fry
3D6.1D595D23CD	11.06.2018	12:12:52	12	Hypoxia	63	8	CL	67	3.2		2018	CL2	CL2Fry
3D6.1D595D23DF	11.06.2018	12:07:57	12	Hypoxia	65	8.6	CL	70	3.4		2018	CL2	CL2Fry
3D6.1D597A2FE0	11.06.2018	12:01:02	12	Hypoxia	67	9.2	CL	57	1.8		2018	CL2	CL2Fry
3D6.1D595D1F6B	11.06.2018	12:06:43	12	Hypoxia	77	8.6	CL	65	3.1		2018	CL2	CL2Fry
3D6.1D595D1F72	11.06.2018	12:03:40	12	Hypoxia	79	8.9	CL	66	3		2018	CL2	CL2Fry
3D6.1D595D1F77	11.06.2018	11:55:33	12	Hypoxia	80	9.9	CL	70	3.3		2018	CL2	CL2Fry
3D6.1D595D1F7A	11.06.2018	12:15:35	12	Hypoxia	81	7.7	CL	66	2.9		2018	CL2	CL2Fry
3D6.1D595D1FD9	11.06.2018	12:18:25	12	Hypoxia	83	7.5	CL	72	3.7		2018	CL2	CL2Fry
3D6.1D595D1FF7	11.06.2018	12:24:58	12	Hypoxia	85	6.8	CL	67	3.1		2018	CL2	CL2Fry
3D6.1D595D2323	11.06.2018	12:16:08	12	Hypoxia	99	7.7	CL	64	2.6		2018	CL2	CL2Fry
3D6.1D595D235D	11.06.2018	11:55:55	12	Hypoxia	102	9.8	CL	62	2.3		2018	CL2	CL2Fry
3D6.1D595D2363	11.06.2018	11:44:15	12	Hypoxia	103	10.9	CL	65	3		2018	CL2	CL2Fry
3D6.1D595D1FC1	11.07.2018	12:18:14	13	Hypoxia	5	8.2	CL	62	2.3		2018	CL2	CL2Fry
3D6.1D595D1FCC	11.07.2018	12:06:41	13	Hypoxia	6	9.3	CL	62	2.5		2018	CL2	CL2Fry
3D6.1D595D1FDA	11.07.2018	12:02:44	13	Hypoxia	7	9.7	CL	62	2.4		2018	CL2	CL2Fry
3D6.1D595D2011	11.07.2018	12:27:30	13	Hypoxia	8	7.3	CL	69	3.1		2018	CL2	CL2Fry
3D6.1D595D2026	11.07.2018	12:29:43	13	Hypoxia	10	7.1	CL	65	2.9		2018	CL2	CL2Fry
3D6.1D595D202A	11.07.2018	12:05:48	13	Hypoxia	11	9.4	CL	71	3.5		2018	CL2	CL2Fry
3D6.1D595D20A2	11.07.2018	12:16:51	13	Hypoxia	15	8.3	CL	60	2.2		2018	CL2	CL2Fry
3D6.1D595D21E6	11.07.2018	12:15:45	13	Hypoxia	47	8.5	CL	66	2.7		2018	CL2	CL2Fry
3D6.1D595D210E	11.07.2018	12:16:33	13	Hypoxia	50	8.4	CL	68	3.1		2018	CL2	CL2Fry
3D6.1D595D2231	11.07.2018	12:20:04	13	Hypoxia	51	8.1	CL	65	2.9		2018	CL2	CL2Fry
3D6.1D595D2131	11.07.2018	12:08:20	13	Hypoxia	54	9.2	CL	68	3.1		2018	CL2	CL2Fry
3D6.1D595D223B	11.07.2018	12:19:27	13	Hypoxia	54	8.1	CL	69	3.2		2018	CL2	CL2Fry
3D6.1D595D2133	11.07.2018	12:34:29	13	Hypoxia	55	6.7	CL	69	3.6		2018	CL2	CL2Fry
3D6.1D595D21AE	11.07.2018	12:25:57	13	Hypoxia	60	7.4	CL	60	2.3		2018	CL2	CL2Fry
3D6.1D595D22BC	11.07.2018	12:04:50	13	Hypoxia	61	9.5	CL	71	3.7		2018	CL2	CL2Fry
3D6.1D595D21DE	11.07.2018	12:21:32	13	Hypoxia	63	7.9	CL	68	3.1		2018	CL2	CL2Fry
3D6.1D595D22E0	11.07.2018	12:32:26	13	Hypoxia	64	6.8	CL	67	3		2018	CL2	CL2Fry
3D6.1D595D1F81	11.07.2018	12:25:52	13	Hypoxia	84	7.4	CL	72	3.6		2018	CL2	CL2Fry
3D6.1D595D1F82	11.07.2018	12:13:40	13	Hypoxia	85	8.7	CL	66	3		2018	CL2	CL2Fry
3D6.1D595D2311	11.07.2018	12:13:07	13	Hypoxia	91	8.8	CL	70	3.4		2018	CL2	CL2Fry
3D6.1D595D20C6	11.07.2018	12:29:30	13	Hypoxia	91	7.1	CL	62	2.5		2018	CL2	CL2Fry
3D6.1D595D2314	11.07.2018	12:22:15	13	Hypoxia	93	7.8	CL	65	3		2018	CL2	CL2Fry
3D6.1D595D20D9	11.07.2018	12:12:08	13	Hypoxia	94	8.9	CL	64	2.5		2018	CL2	CL2Fry
3D6.1D595D2337	11.07.2018	12:32:09	13	Hypoxia	95	6.9	CL	62	3.4		2018	CL2	CL2Fry
3D6.1D595D2371	11.07.2018	12:24:59	13	Hypoxia	96	7.5	CL	61	2.2		2018	CL2	CL2Fry
3D6.1D595D2107	11.07.2018	12:04:10	13	Hypoxia	97	9.6	CL	65	3		2018	CL2	CL2Fry
3D6.1D595D239C	11.07.2018	12:19:40	13	Hypoxia	97	8.1	CL	76	4.4		2018	CL2	CL2Fry
3D6.1D595D23B8	11.07.2018	12:39:03	13	Hypoxia	98	6.5	CL	65	2.6		2018	CL2	CL2Fry
3D6.1D595D23C8	11.07.2018	12:29:35	13	Hypoxia	100	7.1	CL	77	4.6		2018	CL2	CL2Fry
3D6.1D597A2FD0	11.07.2018	12:26:25	13	Hypoxia	101	7.4	CL	57	1.9		2018	CL2	CL2Fry
3D6.1D595D21A3	11.08.2018	12:12:36	14	Hypoxia	3	9.9	CL	69	3.1		2018	CL2	CL2Fry
3D6.1D595D21C9	11.08.2018	12:37:25	14	Hypoxia	5	7.6	CL	69	3		2018	CL2	CL2Fry
3D6.1D595D21E4	11.08.2018	12:30:00	14	Hypoxia	7	8.4	CL	69	3.3		2018	CL2	CL2Fry
3D6.1D595D2217	11.08.2018	12:31:49	14	Hypoxia	10	8.3	CL	70	3.4		2018	CL2	CL2Fry
3D6.1D595D2289	11.08.2018	12:07:53	14	Hypoxia	15	10.3	CL	64	2.8		2018	CL2	CL2Fry
3D6.1D595D2298	11.08.2018	12:31:15	14	Hypoxia	16	8.3	CL	60	2.2		2018	CL2	CL2Fry
3D6.1D595D22BF	11.08.2018	12:20:48	14	Hypoxia	21	9.1	CL	61	2.5		2018	CL2	CL2Fry
3D6.1D595D2310	11.08.2018	12:18:07	14	Hypoxia	24	9.4	CL	76	4.5		2018	CL2	CL2Fry
3D6.1D595D2322	11.08.2018	12:27:45	14	Hypoxia	26	8.7	CL	63	2.3		2018	CL2	CL2Fry
3D6.1D595D236C	11.08.2018	12:24:26	14	Hypoxia	28	9	CL	68	2.9		2018	CL2	CL2Fry
3D6.1D595D23F8	11.08.2018	12:36:41	14	Hypoxia	33	7.6	CL	68	3.5		2018	CL2	CL2Fry
3D6.1D595D2113	11.08.2018	12:30:13	14	Hypoxia	69	8.4	CL	72	3.5		2018	CL2	CL2Fry
3D6.1D595D2152	11.08.2018	12:37:20	14	Hypoxia	72	7.6	CL	61	2.2		2018	CL2	CL2Fry
3D6.1D595D1F58	11.08.2018	12:40:38	14	Hypoxia	123	7.2	CL	72	3.5		2018	CL2	CL2Fry
3D6.1D595D1F5D	11.08.2018	12:37:55	14	Hypoxia	124	7.5	CL	63	2.4		2018	CL2	CL2Fry
3D6.1D595D1F71	11.08.2018	11:37:41	14	Hypoxia	126	13.5	CL	51	1.4		2018	CL2	CL2Fry
3D6.1D595D1F95	11.08.2018	12:50:20	14	Hypoxia	128	6.5	CL	68	3.4		2018	CL2	CL2Fry
3D6.1D595D1FA3	11.08.2018	12:36:45	14	Hypoxia	129	7.6	CL	64	2.5		2018	CL2	CL2Fry
3D6.1D595D1FB4	11.08.2018	12:41:37	14	Hypoxia	130	7.1	CL	61	2.5		2018	CL2	CL2Fry
3D6.1D595D1FC8	11.08.2018	12:36:17	14	Hypoxia	131	7.7	CL	70	3.3		2018	CL2	CL2Fry
3D6.1D595D2006	11.08.2018	12:31:02	14	Hypoxia	132	8.3	CL	74	3.7		2018	CL2	CL2Fry
3D6.1D595D2008	11.08.2018	12:39:33	14	Hypoxia	133	7.3	CL	58	2.1		2018	CL2	CL2Fry
3D6.1D595D2014	11.08.2018	12:40:31	14	Hypoxia	135	7.3	CL	60	2.4		2018	CL2	CL2Fry
3D6.1D595D203B	11.08.2018	12:30:37	14	Hypoxia	138	8.3	CL	71	3.6		2018	CL2	CL2Fry
3D6.1D595D204C	11.08.2018	12:30:42	14	Hypoxia	139	8.3	CL	67	2.8		2018	CL2	CL2Fry
3D6.1D595D208A	11.08.2018	12:42:49	14	Hypoxia	143	7	CL	62	2.4		2018	CL2	CL2Fry
3D6.1D595D208B	11.08.2018	12:30:58	14	Hypoxia	144	8.3	CL	66	2.9		2018	CL2	CL2Fry
3D6.1D595D209C	11.08.2018	12:30:23	14	Hypoxia	145	8.4	CL	59	2.3		2018	CL2	CL2Fry
3D6.1D595D20A5	11.08.2018	12:25:37	14	Hypoxia	146	8.9	CL	69	3.5		2018	CL2	CL2Fry
3D6.1D595D20A9	11.08.2018	12:35:23	14	Hypoxia	147	7.8	CL	61	2.4		2018	CL2	CL2Fry
3D6.1D595D20CE	11.08.2018	12:30:45	14	Hypoxia	150	8.3	CL	65	2.5		2018	CL2	CL2Fry
3D6.1D595D20D3	11.08.2018	12:16:30	14	Hypoxia	151	9.6	CL	67	3.1		2018	CL2	CL2Fry
3D6.1D595D1F4E	11.09.2018	11:57:34	15	Hypoxia	35	10.1	CL	63	2.3		2018	CL2	CL2Fry
3D6.1D595D1F56	11.09.2018	12:28:35	15	Hypoxia	36	7.5	CL	71	3.5		2018	CL2	CL2Fry
3D6.1D595D1F5A	11.09.2018	12:32:10	15	Hypoxia	37	7.2	CL	65	3		2018	CL2	CL2Fry
3D6.1D595D1F6A	11.09.2018	12:17:37	15	Hypoxia	38	8.3	CL	64	2.5		2018	CL2	CL2Fry
3D6.1D595D23F1	11.09.2018	12:16:39	15	Hypoxia	57	8.3	CL	64	2.5		2018	CL2	CL2Fry
3D6.1D597A2FA7	11.09.2018	12:14:11	15	Hypoxia	59	8.6	CL	57	1.9		2018	CL2	CL2Fry
3D6.1D597A2FAD	11.09.2018	12:14:15	15	Hypoxia	60	8.6	CL	60	2.1		2018	CL2	CL2Fry
3D6.1D597A2FBD	11.09.2018	12:15:53	15	Hypoxia	66	8.3	CL	64	2.5		2018	CL2	CL2Fry
3D6.1D595D22F9	11.09.2018	12:10:08	15	Hypoxia	71	8.9	CL	60	2		2018	CL2	CL2Fry
3D6.1D595D2329	11.09.2018	12:28:24	15	Hypoxia	74	7.5	CL	66	2.6		2018	CL2	CL2Fry
3D6.1D595D232B	11.09.2018	12:23:28	15	Hypoxia	75	7.9	CL	71	3.4		2018	CL2	CL2Fry
3D6.1D597A2FD9	11.09.2018	12:27:25	15	Hypoxia	75	7.6	CL	60	2		2018	CL2	CL2Fry
3D6.1D597A2FF0	11.09.2018	12:27:19	15	Hypoxia	76	7.6	CL	60	2.1		2018	CL2	CL2Fry
3D6.1D595D2342	11.09.2018	12:28:46	15	Hypoxia	76	7.5	CL	60	2.1		2018	CL2	CL2Fry
3D6.1D595D2375	11.09.2018	12:26:28	15	Hypoxia	78	7.7	CL	77	4.7		2018	CL2	CL2Fry
3D6.1D597A2FF8	11.09.2018	12:04:39	15	Hypoxia	80	9.4	CL	57	1.9		2018	CL2	CL2Fry
3D6.1D595D2391	11.09.2018	12:14:39	15	Hypoxia	80	8.5	CL	65	2.9		2018	CL2	CL2Fry
3D6.1D595D1F7C	11.09.2018	12:25:26	15	Hypoxia	82	7.8	CL	69	3.2		2018	CL2	CL2Fry
3D6.1D595D1FDD	11.09.2018	12:27:48	15	Hypoxia	83	7.6	CL	63	2.6		2018	CL2	CL2Fry
3D6.1D595D2007	11.09.2018	12:33:47	15	Hypoxia	84	7	CL	69	3.2		2018	CL2	CL2Fry
3D6.1D595D2060	11.09.2018	12:16:34	15	Hypoxia	89	8.3	CL	68	2.9		2018	CL2	CL2Fry
3D6.1D595D2082	11.09.2018	12:24:24	15	Hypoxia	91	7.8	CL	70	3.2		2018	CL2	CL2Fry
3D6.1D595D209F	11.09.2018	12:35:13	15	Hypoxia	93	6.9	CL	72	3.6		2018	CL2	CL2Fry
3D6.1D595D20DB	11.09.2018	12:13:59	15	Hypoxia	95	8.6	CL	63	2.6		2018	CL2	CL2Fry
3D6.1D595D20FF	11.09.2018	12:28:01	15	Hypoxia	96	7.6	CL	72	4.2		2018	CL2	CL2Fry
3D6.1D595D2147	11.09.2018	12:44:16	15	Hypoxia	99	6	CL	63	2.6		2018	CL2	CL2Fry
3D6.1D595D2183	11.09.2018	12:24:54	15	Hypoxia	100	7.8	CL	61	2.3		2018	CL2	CL2Fry
3D6.1D595D2185	11.09.2018	12:00:23	15	Hypoxia	101	9.9	CL	66	2.8		2018	CL2	CL2Fry
3D6.1D595D21FF	11.09.2018	12:18:48	15	Hypoxia	104	8.3	CL	71	3.5		2018	CL2	CL2Fry
3D6.1D595D2262	11.09.2018	12:16:53	15	Hypoxia	107	8.3	CL	66	3		2018	CL2	CL2Fry
3D6.1D595D2269	11.09.2018	12:12:40	15	Hypoxia	109	8.8	CL	71	3.5		2018	CL2	CL2Fry
3D6.1D595D226F	11.09.2018	12:05:26	15	Hypoxia	110	9.3	CL	59	2.2		2018	CL2	CL2Fry
3D6.1D595D228D	11.09.2018	12:24:06	15	Hypoxia	113	7.8	CL	65	2.9		2018	CL2	CL2Fry
3D6.1D595D22B7	11.09.2018	12:31:05	15	Hypoxia	114	7.3	CL	69	3.2		2018	CL2	CL2Fry
				Hypoxia		12.5	FV	97	8.83		2017	FV1	FV1Fry
				Hypoxia		12.4	FV	98	10.25		2017	FV1	FV1Fry
				Hypoxia		11.9	FV	98	9.87		2017	FV1	FV1Fry
				Hypoxia		11.7	FV	97	8.92		2017	FV1	FV1Fry
				Hypoxia		11.7	FV	89	7.79		2017	FV1	FV1Fry
				Hypoxia		11.6	FV	111	14.02		2017	FV1	FV1Fry
				Hypoxia		11.3	FV	109	13.67		2017	FV1	FV1Fry
				Hypoxia		11.2	FV	114	16.58		2017	FV1	FV1Fry
				Hypoxia		11.2	FV	102	12.85		2017	FV1	FV1Fry
				Hypoxia		11	FV	99	10.21		2017	FV1	FV1Fry
				Hypoxia		10.9	FV	105	11.85		2017	FV1	FV1Fry
				Hypoxia		10.8	FV	94	9.8		2017	FV1	FV1Fry
				Hypoxia		10.6	FV	103	12.6		2017	FV1	FV1Fry
				Hypoxia		10.5	FV	94	8.94		2017	FV1	FV1Fry
				Hypoxia		10.5	FV	90	7.88		2017	FV1	FV1Fry
				Hypoxia		10.5	FV	104	12.22		2017	FV1	FV1Fry
				Hypoxia		10.5	FV	96	9.5		2017	FV1	FV1Fry
				Hypoxia		10.5	FV	80	4.95		2017	FV1	FV1Fry
				Hypoxia		10.5	FV	87	6.8		2017	FV1	FV1Fry
				Hypoxia		10.4	FV	97	10.36		2017	FV1	FV1Fry
				Hypoxia		10.4	FV	93	8.99		2017	FV1	FV1Fry
				Hypoxia		10.4	FV	104	12.48		2017	FV1	FV1Fry
				Hypoxia		10.4	FV	104	13.11		2017	FV1	FV1Fry
				Hypoxia		10.4	FV	100	10.17		2017	FV1	FV1Fry
				Hypoxia		10.4	FV	86	7.71		2017	FV1	FV1Fry
				Hypoxia		10.4	FV	88	7.63		2017	FV1	FV1Fry
				Hypoxia		10.3	FV	87	7.08		2017	FV1	FV1Fry
				Hypoxia		10.3	FV	100	10.91		2017	FV1	FV1Fry
				Hypoxia		10.2	FV	96	9.13		2017	FV1	FV1Fry
				Hypoxia		10.2	FV	110	14.97		2017	FV1	FV1Fry
				Hypoxia		10.1	FV	96	9.09		2017	FV1	FV1Fry
				Hypoxia		10.1	FV	112	15.34		2017	FV1	FV1Fry
				Hypoxia		10.1	FV	72	4.17		2017	FV1	FV1Fry
				Hypoxia		10.1	FV	94	9.09		2017	FV1	FV1Fry
				Hypoxia		10.1	FV	69	3.42		2017	FV1	FV1Fry
				Hypoxia		10.1	FV	100	11.99		2017	FV1	FV1Fry
				Hypoxia		10.1	FV	75	4.52		2017	FV1	FV1Fry
				Hypoxia		10.1	FV	110	15.52		2017	FV1	FV1Fry
				Hypoxia		10.1	FV	85	6.16		2017	FV1	FV1Fry
				Hypoxia		9.9	FV	95	8.4		2017	FV1	FV1Fry
				Hypoxia		9.7	FV	82	5.98		2017	FV1	FV1Fry
				Hypoxia		9.7	FV	110	15.16		2017	FV1	FV1Fry
				Hypoxia		9.7	FV	90	8.71		2017	FV1	FV1Fry
				Hypoxia		9.7	FV	105	13.07		2017	FV1	FV1Fry
				Hypoxia		9.7	FV	87	7.11		2017	FV1	FV1Fry
				Hypoxia		9.7	FV	123	20.6		2017	FV1	FV1Fry
				Hypoxia		9.6	FV	99	10.33		2017	FV1	FV1Fry
				Hypoxia		9.6	FV	104	11.79		2017	FV1	FV1Fry
				Hypoxia		9.6	FV	112	15.12		2017	FV1	FV1Fry
				Hypoxia		9.6	FV	100	12.25		2017	FV1	FV1Fry
				Hypoxia		9.5	FV	84	6.26		2017	FV1	FV1Fry
				Hypoxia		9.5	FV	95	9.22		2017	FV1	FV1Fry
				Hypoxia		9.4	FV	91	8.34		2017	FV1	FV1Fry
				Hypoxia		9.4	FV	81	5.9		2017	FV1	FV1Fry
				Hypoxia		9.4	FV	92	8.79		2017	FV1	FV1Fry
				Hypoxia		9.4	FV	87	7.09		2017	FV1	FV1Fry
				Hypoxia		9.3	FV	101	10.51		2017	FV1	FV1Fry
				Hypoxia		9.3	FV	86	6.84		2017	FV1	FV1Fry
				Hypoxia		9.3	FV	79	5.2		2017	FV1	FV1Fry
				Hypoxia		9.3	FV	81	5.92		2017	FV1	FV1Fry
				Hypoxia		9.2	FV	110	16.32		2017	FV1	FV1Fry
				Hypoxia		9.2	FV	94	8.71		2017	FV1	FV1Fry
				Hypoxia		9.2	FV	104	13.03		2017	FV1	FV1Fry
				Hypoxia		9.1	FV	93	9.03		2017	FV1	FV1Fry
				Hypoxia		9	FV	100	11.05		2017	FV1	FV1Fry
				Hypoxia		9	FV	98	9.55		2017	FV1	FV1Fry
				Hypoxia		8.9	FV	80	4.78		2017	FV1	FV1Fry
				Hypoxia		8.9	FV	82	6.2		2017	FV1	FV1Fry
				Hypoxia		8.9	FV	105	13.06		2017	FV1	FV1Fry
				Hypoxia		8.9	FV	79	5.61		2017	FV1	FV1Fry
				Hypoxia		8.8	FV	50	1.37		2017	FV1	FV1Fry
				Hypoxia		8.8	FV	90	7.7		2017	FV1	FV1Fry
				Hypoxia		8.7	FV	81	5.39		2017	FV1	FV1Fry
				Hypoxia		8.7	FV	73	4.01		2017	FV1	FV1Fry
				Hypoxia		8.6	FV	88	7.53		2017	FV1	FV1Fry
				Hypoxia		8.6	FV	98	10.56		2017	FV1	FV1Fry
				Hypoxia		8.6	FV	102	11.46		2017	FV1	FV1Fry
				Hypoxia		8.6	FV	92	9.15		2017	FV1	FV1Fry
				Hypoxia		8.6	FV	64	3.03		2017	FV1	FV1Fry
				Hypoxia		8.5	FV	87	7.28		2017	FV1	FV1Fry
				Hypoxia		8.5	FV	83	6.46		2017	FV1	FV1Fry
				Hypoxia		8.5	FV	95	9.63		2017	FV1	FV1Fry
				Hypoxia		8.4	FV	62	2.41		2017	FV1	FV1Fry
				Hypoxia		8.4	FV	108	14.13		2017	FV1	FV1Fry
				Hypoxia		8.4	FV	80	5.24		2017	FV1	FV1Fry
				Hypoxia		8.4	FV	95	9.21		2017	FV1	FV1Fry
				Hypoxia		8.4	FV	68	3.16		2017	FV1	FV1Fry
				Hypoxia		8.4	FV	105	12.75		2017	FV1	FV1Fry
				Hypoxia		8.2	FV	75	4.34		2017	FV1	FV1Fry
				Hypoxia		8.2	FV	88	7.55		2017	FV1	FV1Fry
				Hypoxia		8.1	FV	117	16.64		2017	FV1	FV1Fry
				Hypoxia		8	FV	69	3.62		2017	FV1	FV1Fry
				Hypoxia		7.7	FV	105	12.23		2017	FV1	FV1Fry
				Hypoxia		7.7	FV	88	7.11		2017	FV1	FV1Fry
				Hypoxia		7.6	FV	94	8.55		2017	FV1	FV1Fry
				Hypoxia		7.5	FV	85	6.81		2017	FV1	FV1Fry
				Hypoxia		7.3	FV	82	6.13		2017	FV1	FV1Fry
				Hypoxia		7.1	FV	88	7.34		2017	FV1	FV1Fry
				Hypoxia		6.5	FV	85	6.37		2017	FV1	FV1Fry
3D6.1D595D21D5	10.22.2018	12:01:28	1	Hypoxia	5	10.4	HF	70	3.9		2018	HF2	HF2Fry
3D9.1C2DD9B903	10.22.2018	12:03:51	1	Hypoxia	6	10.1	HF	66	3.2		2018	HF2	HF2Fry
3D9.1C2DE6A556	10.22.2018	12:07:09	1	Hypoxia	10	9.7	HF	66	3.1		2018	HF2	HF2Fry
3D9.1C2DF2938E	10.22.2018	12:07:51	1	Hypoxia	12	9.7	HF	64	2.7		2018	HF2	HF2Fry
3D6.1D595D21A2	10.22.2018	12:07:57	1	Hypoxia	13	9.7	HF	61	2.4		2018	HF2	HF2Fry
3D9.1C2DEF6370	10.22.2018	12:10:30	1	Hypoxia	16	9.5	HF	62	2.7		2018	HF2	HF2Fry
3D9.1C2DDC80EA	10.22.2018	12:10:37	1	Hypoxia	17	9.5	HF	69	4.2		2018	HF2	HF2Fry
3D9.1C2DD8A543	10.22.2018	12:11:06	1	Hypoxia	18	9.5	HF	64	2.8		2018	HF2	HF2Fry
3D9.1C2DD91B4E	10.22.2018	12:13:18	1	Hypoxia	21	9.3	HF	71	3.6		2018	HF2	HF2Fry
3D9.1C2DEFD20B	10.22.2018	12:15:05	1	Hypoxia	26	9.2	HF	71	3.9		2018	HF2	HF2Fry
3D9.1C2DF2B78D	10.22.2018	12:16:29	1	Hypoxia	30	9.1	HF	61	2.3		2018	HF2	HF2Fry
3D9.1C2DEA75F2	10.22.2018	12:18:52	1	Hypoxia	36	8.9	HF	74	4.4		2018	HF2	HF2Fry
3D9.1C2DEEAF3D	10.22.2018	12:19:05	1	Hypoxia	37	8.9	HF	63	2.6		2018	HF2	HF2Fry
3D9.1C2DE9CCFE	10.22.2018	12:19:23	1	Hypoxia	38	8.9	HF	76	4.8		2018	HF2	HF2Fry
3D9.1C2DED5598	10.22.2018	12:19:55	1	Hypoxia	40	8.8	HF	74	4.4		2018	HF2	HF2Fry
3D6.1D595D22E9	10.22.2018	12:20:12	1	Hypoxia	41	8.8	HF	74	4.5		2018	HF2	HF2Fry
3D9.1C2DEFB989	10.22.2018	12:22:17	1	Hypoxia	45	8.6	HF	64	2.8		2018	HF2	HF2Fry
3D9.1C2DD991A3	10.22.2018	12:22:25	1	Hypoxia	46	8.6	HF	68	3.3		2018	HF2	HF2Fry
3D9.1C2DE1CDAE	10.22.2018	12:24:48	1	Hypoxia	50	8.4	HF	85	6.8		2018	HF2	HF2Fry
3D6.1D595D2204	10.22.2018	12:25:16	1	Hypoxia	52	8.4	HF	64	2.5		2018	HF2	HF2Fry
3D6.1D595D21C2	10.22.2018	12:26:16	1	Hypoxia	54	8.3	HF	75	4.6		2018	HF2	HF2Fry
3D6.1D595D23D8	10.22.2018	12:26:42	1	Hypoxia	55	8.3	HF	70	3.7		2018	HF2	HF2Fry
3D9.1C2DED5E2B	10.22.2018	12:26:56	1	Hypoxia	57	8.2	HF	67	3.3		2018	HF2	HF2Fry
3D6.1D595D23E0	10.22.2018	12:26:59	1	Hypoxia	58	8.2	HF	66	2.9		2018	HF2	HF2Fry
3D6.1D595D23C5	10.22.2018	12:28:30	1	Hypoxia	65	8.1	HF	65	2.9		2018	HF2	HF2Fry
3D9.1C2DF368FA	10.22.2018	12:29:31	1	Hypoxia	69	8	HF	66	2.9		2018	HF2	HF2Fry
3D6.1D595D2206	10.22.2018	12:31:45	1	Hypoxia	73	7.9	HF	68	3.6		2018	HF2	HF2Fry
3D6.1D595D23E2	10.22.2018	12:32:21	1	Hypoxia	78	7.8	HF	69	3.9		2018	HF2	HF2Fry
3D6.1D595D234F	10.22.2018	12:32:25	1	Hypoxia	79	7.8	HF	69	3.5		2018	HF2	HF2Fry
3D9.1C2DF05529	10.22.2018	12:33:17	1	Hypoxia	81	7.8	HF	60	2.4		2018	HF2	HF2Fry
3D9.1C2DF1A550	10.22.2018	12:33:24	1	Hypoxia	82	7.7	HF	65	2.9		2018	HF2	HF2Fry
3D9.1C2DEDC3EA	10.22.2018	12:35:06	1	Hypoxia	85	7.5	HF	59	2.1		2018	HF2	HF2Fry
3D9.1C2DEF2698	10.22.2018	12:36:13	1	Hypoxia	87	7.4	HF	64	2.8		2018	HF2	HF2Fry
3D9.1C2DF24F8C	10.23.2018	11:57:30	2	Hypoxia	4	10.4	HF	65	2.8		2018	HF2	HF2Fry
3D9.1C2DE781D2	10.23.2018	11:59:10	2	Hypoxia	5	10.3	HF	61	2.4		2018	HF2	HF2Fry
3D9.1C2DECC294	10.23.2018	12:06:23	2	Hypoxia	8	9.6	HF	68	3.1		2018	HF2	HF2Fry
3D9.1C2DDAE13E	10.23.2018	12:09:37	2	Hypoxia	9	9.4	HF	63	2.5		2018	HF2	HF2Fry
3D6.1D595D210D	10.23.2018	12:10:41	2	Hypoxia	15	9.3	HF	72	4		2018	HF2	HF2Fry
3D6.1D595D1F66	10.23.2018	12:10:47	2	Hypoxia	16	9.3	HF	60	2.3		2018	HF2	HF2Fry
3D9.1C2DDC8C56	10.23.2018	12:11:06	2	Hypoxia	19	9.3	HF	66	3.1		2018	HF2	HF2Fry
3D9.1C2DE6D1C0	10.23.2018	12:11:31	2	Hypoxia	20	9.3	HF	63	2.7		2018	HF2	HF2Fry
3D9.1C2DE8A0BF	10.23.2018	12:12:54	2	Hypoxia	22	9.2	HF	62	2.6		2018	HF2	HF2Fry
3D9.1C2DE2156D	10.23.2018	12:13:17	2	Hypoxia	24	9.2	HF	61	2.3		2018	HF2	HF2Fry
3D6.1D595D213A	10.23.2018	12:13:30	2	Hypoxia	25	9.2	HF	67	3.2		2018	HF2	HF2Fry
3D9.1C2DEEB9D4	10.23.2018	12:14:05	2	Hypoxia	27	9.2	HF	65	3.2		2018	HF2	HF2Fry
3D9.1C2DDA9AE0	10.23.2018	12:14:32	2	Hypoxia	29	9.1	HF	66	3		2018	HF2	HF2Fry
3D9.1C2DF31E54	10.23.2018	12:15:31	2	Hypoxia	34	9.1	HF	66	3.1		2018	HF2	HF2Fry
3D9.1C2DF24911	10.23.2018	12:15:40	2	Hypoxia	35	9.1	HF	69	3.7		2018	HF2	HF2Fry
3D9.1C2DED6F2E	10.23.2018	12:17:46	2	Hypoxia	42	8.9	HF	69	3.3		2018	HF2	HF2Fry
3D6.1D595D2237	10.23.2018	12:18:11	2	Hypoxia	43	8.9	HF	68	3.3		2018	HF2	HF2Fry
3D9.1C2DF3ADC6	10.23.2018	12:18:40	2	Hypoxia	45	8.9	HF	60	2.3		2018	HF2	HF2Fry
3D9.1C2DEE6E06	10.23.2018	12:18:53	2	Hypoxia	47	8.9	HF	69	3.4		2018	HF2	HF2Fry
3D6.1D595D210B	10.23.2018	12:19:57	2	Hypoxia	49	8.8	HF	68	3.2		2018	HF2	HF2Fry
3D6.1D595D214F	10.23.2018	12:20:24	2	Hypoxia	50	8.8	HF	73	4.1		2018	HF2	HF2Fry
3D6.1D595D2334	10.23.2018	12:25:55	2	Hypoxia	62	8.3	HF	67	3.1		2018	HF2	HF2Fry
3D9.1C2DE04478	10.23.2018	12:26:11	2	Hypoxia	63	8.3	HF	62	2.6		2018	HF2	HF2Fry
3D9.1C2DE7A6DE	10.23.2018	12:26:55	2	Hypoxia	66	8.3	HF	73	4		2018	HF2	HF2Fry
3D6.1D595D214D	10.23.2018	12:28:03	2	Hypoxia	72	8.2	HF	64	2.7		2018	HF2	HF2Fry
3D9.1C2DDB1280	10.23.2018	12:29:26	2	Hypoxia	74	8.1	HF	67	3.1		2018	HF2	HF2Fry
3D9.1C2DD7F2D6	10.23.2018	12:31:28	2	Hypoxia	77	8	HF	63	2.7		2018	HF2	HF2Fry
3D6.1D595D1F91	10.23.2018	12:31:32	2	Hypoxia	78	8	HF	62	2.7		2018	HF2	HF2Fry
3D9.1C2DF07E2D	10.23.2018	12:34:22	2	Hypoxia	88	7.8	HF	72	4.1		2018	HF2	HF2Fry
3D6.1D595D21C5	10.23.2018	12:35:11	2	Hypoxia	89	7.7	HF	67	3.2		2018	HF2	HF2Fry
3D9.1C2DF86D47	10.23.2018	12:36:08	2	Hypoxia	90	7.7	HF	78	5.1		2018	HF2	HF2Fry
3D9.1C2DF4266E	10.23.2018	12:36:51	2	Hypoxia	94	7.6	HF	78	5		2018	HF2	HF2Fry
3D9.1C2DE6166F	10.23.2018	12:46:22	2	Hypoxia	99	6.7	HF	66	3.2		2018	HF2	HF2Fry
3D9.1C2DF0DD45	10.24.2018	11:43:05	3	Hypoxia	3	11.8	HF	64	2.5		2018	HF2	HF2Fry
3D9.1C2DDC7257	10.24.2018	11:59:59	3	Hypoxia	7	10.2	HF	62	2.5		2018	HF2	HF2Fry
3D9.1C2DF16812	10.24.2018	12:01:00	3	Hypoxia	8	10.1	HF	60	2.3		2018	HF2	HF2Fry
3D9.1C2DDA1486	10.24.2018	12:03:31	3	Hypoxia	12	9.9	HF	68	3.4		2018	HF2	HF2Fry
3D6.1D595D211B	10.24.2018	12:04:00	3	Hypoxia	14	9.8	HF	65	2.8		2018	HF2	HF2Fry
3D6.1D595D23DC	10.24.2018	12:05:46	3	Hypoxia	15	9.7	HF	70	3.6		2018	HF2	HF2Fry
3D9.1C2DF35948	10.24.2018	12:06:04	3	Hypoxia	17	9.7	HF	67	3		2018	HF2	HF2Fry
3D9.1C2DF2F617	10.24.2018	12:06:54	3	Hypoxia	18	9.6	HF	58	2		2018	HF2	HF2Fry
3D9.1C2DF3E953	10.24.2018	12:07:42	3	Hypoxia	20	9.6	HF	59	2.2		2018	HF2	HF2Fry
3D9.1C2DEF84B3	10.24.2018	12:10:45	3	Hypoxia	23	9.3	HF	67	3.2		2018	HF2	HF2Fry
3D9.1C2DF26D2E	10.24.2018	12:13:13	3	Hypoxia	28	9	HF	73	4.3		2018	HF2	HF2Fry
3D9.1C2DF386BE	10.24.2018	12:14:38	3	Hypoxia	30	8.9	HF	6.1	2.4		2018	HF2	HF2Fry
3D6.1D595D2050	10.24.2018	12:17:03	3	Hypoxia	36	8.8	HF	65	2.7		2018	HF2	HF2Fry
3D6.1D595D219D	10.24.2018	12:17:26	3	Hypoxia	37	8.7	HF	68	3.3		2018	HF2	HF2Fry
3D6.1D595D2162	10.24.2018	12:17:44	3	Hypoxia	39	8.7	HF	78	5.1		2018	HF2	HF2Fry
3D9.1C2DED22E8	10.24.2018	12:18:31	3	Hypoxia	43	8.6	HF	77	5.3		2018	HF2	HF2Fry
3D9.1C2DF2BBDB	10.24.2018	12:19:05	3	Hypoxia	44	8.6	HF	61	2.5		2018	HF2	HF2Fry
3D9.1C2DF271DB	10.24.2018	12:20:01	3	Hypoxia	48	8.5	HF	61	2.3		2018	HF2	HF2Fry
3D9.1C2DF148AB	10.24.2018	12:20:10	3	Hypoxia	49	8.5	HF	72	4.1		2018	HF2	HF2Fry
3D6.1D595D21C6	10.24.2018	12:21:07	3	Hypoxia	54	8.4	HF	72	4.1		2018	HF2	HF2Fry
3D9.1C2DEDA7E1	10.24.2018	12:23:02	3	Hypoxia	61	8.3	HF	69	3.4		2018	HF2	HF2Fry
3D9.1C2DE57DD1	10.24.2018	12:23:07	3	Hypoxia	62	8.3	HF	62	2.6		2018	HF2	HF2Fry
3D6.1D595D2398	10.24.2018	12:23:18	3	Hypoxia	63	8.3	HF	68	3.3		2018	HF2	HF2Fry
3D9.1C2DDBA84A	10.24.2018	12:23:21	3	Hypoxia	64	8.3	HF	61	2.5		2018	HF2	HF2Fry
3D9.1C2DF269C9	10.24.2018	12:23:48	3	Hypoxia	65	8.3	HF	68	3.4		2018	HF2	HF2Fry
3D6.1D595D2362	10.24.2018	12:24:32	3	Hypoxia	67	8.2	HF	69	3.6		2018	HF2	HF2Fry
3D9.1C2DE9E4AC	10.24.2018	12:24:37	3	Hypoxia	68	8.2	HF	65	2.9		2018	HF2	HF2Fry
3D6.1D595D22DD	10.24.2018	12:25:56	3	Hypoxia	73	8	HF	72	3.8		2018	HF2	HF2Fry
3D9.1C2DE1D109	10.24.2018	12:27:10	3	Hypoxia	76	7.9	HF	62	2.5		2018	HF2	HF2Fry
3D6.1D595D2064	10.24.2018	12:27:52	3	Hypoxia	77	7.9	HF	77	4.8		2018	HF2	HF2Fry
3D9.1C2DF09569	10.24.2018	12:28:51	3	Hypoxia	80	7.7	HF	74	4.2		2018	HF2	HF2Fry
3D9.1C2DF19C86	10.24.2018	12:31:46	3	Hypoxia	87	7.5	HF	71	3.9		2018	HF2	HF2Fry
3D6.1D595D21BF	10.24.2018	12:34:25	3	Hypoxia	93	7.3	HF	65	3		2018	HF2	HF2Fry
3D9.1C2DEFCB7A	10.24.2018	12:35:24	3	Hypoxia	94	7.2	HF	69	3.4		2018	HF2	HF2Fry
3D6.1D595D203D	10.25.2018	12:25:36	4	Hypoxia	4	10.4	HF	70	3.8		2018	HF2	HF2Fry
3D9.1C2DEFD78A	10.25.2018	12:28:39	4	Hypoxia	9	10.1	HF	67	3		2018	HF2	HF2Fry
3D6.1D595D222D	10.25.2018	12:30:33	4	Hypoxia	11	9.9	HF	64	2.7		2018	HF2	HF2Fry
3D9.1C2DE40186	10.25.2018	12:31:34	4	Hypoxia	13	9.9	HF	71	3.7		2018	HF2	HF2Fry
3D9.1C2DF3E48C	10.25.2018	12:33:37	4	Hypoxia	14	9.8	HF	64	2.7		2018	HF2	HF2Fry
3D9.1C2DF2B014	10.25.2018	12:35:37	4	Hypoxia	17	9.6	HF	66	3		2018	HF2	HF2Fry
3D6.1D595D21D9	10.25.2018	12:36:22	4	Hypoxia	21	9.5	HF	63	2.7		2018	HF2	HF2Fry
3D9.1C2DE1B613	10.25.2018	12:37:09	4	Hypoxia	23	9.4	HF	64	2.6		2018	HF2	HF2Fry
3D9.1C2DF1CEEF	10.25.2018	12:38:09	4	Hypoxia	27	9.2	HF	69	3.5		2018	HF2	HF2Fry
3D9.1C2DE58398	10.25.2018	12:38:26	4	Hypoxia	28	9.2	HF	64	2.9		2018	HF2	HF2Fry
3D9.1C2DEFE803	10.25.2018	12:40:33	4	Hypoxia	31	8.8	HF	69	3.5		2018	HF2	HF2Fry
3D9.1C2DEFFFE9	10.25.2018	12:41:24	4	Hypoxia	33	8.7	HF	66	2.9		2018	HF2	HF2Fry
3D6.1D595D1FD5	10.25.2018	12:42:24	4	Hypoxia	36	8.7	HF	62	2.5		2018	HF2	HF2Fry
3D6.1D595D2132	10.25.2018	12:42:34	4	Hypoxia	37	8.7	HF	72	4.6		2018	HF2	HF2Fry
3D9.1C2DE36BC5	10.25.2018	12:42:51	4	Hypoxia	39	8.7	HF	75	4.5		2018	HF2	HF2Fry
3D9.1C2DD9D69C	10.25.2018	12:43:11	4	Hypoxia	40	8.7	HF	64	2.7		2018	HF2	HF2Fry
3D9.1C2DEFF6A3	10.25.2018	12:43:52	4	Hypoxia	43	8.7	HF	62	2.4		2018	HF2	HF2Fry
3D9.1C2DEDEDF4	10.25.2018	12:44:02	4	Hypoxia	44	8.7	HF	71	3.9		2018	HF2	HF2Fry
3D6.1D595D215C	10.25.2018	12:44:52	4	Hypoxia	47	8.6	HF	60	2.3		2018	HF2	HF2Fry
3D6.1D595D2101	10.25.2018	12:45:00	4	Hypoxia	48	8.6	HF	72	4.1		2018	HF2	HF2Fry
3D9.1C2DE1BA0B	10.25.2018	12:45:09	4	Hypoxia	49	8.5	HF	67	3.4		2018	HF2	HF2Fry
3D9.1C2DE9E815	10.25.2018	12:45:15	4	Hypoxia	50	8.5	HF	63	2.7		2018	HF2	HF2Fry
3D9.1C2DF3885B	10.25.2018	12:45:57	4	Hypoxia	52	8.4	HF	72	3.8		2018	HF2	HF2Fry
3D6.1D595D2282	10.25.2018	12:46:17	4	Hypoxia	55	8.4	HF	66	3.2		2018	HF2	HF2Fry
3D9.1C2DEFB5C5	10.25.2018	12:47:26	4	Hypoxia	59	8.2	HF	69	3.4		2018	HF2	HF2Fry
3D9.1C2DEFA9FA	10.25.2018	12:48:45	4	Hypoxia	65	8	HF	67	3.4		2018	HF2	HF2Fry
3D9.1C2DF0BB6D	10.25.2018	12:49:19	4	Hypoxia	67	7.9	HF	71	3.8		2018	HF2	HF2Fry
3D9.1C2DD8CEC5	10.25.2018	12:50:29	4	Hypoxia	73	7.8	HF	65	2.9		2018	HF2	HF2Fry
3D9.1C2DF3E46A	10.25.2018	12:52:08	4	Hypoxia	80	7.6	HF	66	2.8		2018	HF2	HF2Fry
3D9.1C2DF36D38	10.25.2018	12:52:59	4	Hypoxia	84	7.6	HF	64	3		2018	HF2	HF2Fry
3D9.1C2DE66B8F	10.25.2018	12:53:49	4	Hypoxia	86	7.5	HF	69	3.5		2018	HF2	HF2Fry
3D9.1C2DE5C8B1	10.25.2018	12:55:06	4	Hypoxia	91	7.3	HF	71	3.7		2018	HF2	HF2Fry
3D9.1C2DEE5770	10.25.2018	12:55:21	4	Hypoxia	92	7.3	HF	61	2.6		2018	HF2	HF2Fry
3D9.1C2DEE3871	10.26.2018	11:52:59	5	Hypoxia	7	10.3	HF	66	2.8		2018	HF2	HF2Fry
3D6.1D595D237B	10.26.2018	11:53:17	5	Hypoxia	8	10.3	HF	62	2.5		2018	HF2	HF2Fry
3D9.1C2DE21A29	10.26.2018	11:55:09	5	Hypoxia	10	10	HF	66	2.9		2018	HF2	HF2Fry
3D6.1D595D21B1	10.26.2018	11:55:38	5	Hypoxia	11	10	HF	68	3.2		2018	HF2	HF2Fry
3D9.1C2DE51FB4	10.26.2018	11:56:43	5	Hypoxia	13	9.9	HF	63	2.5		2018	HF2	HF2Fry
3D6.1D595D22FF	10.26.2018	11:58:39	5	Hypoxia	15	9.7	HF	60	2.5		2018	HF2	HF2Fry
3D6.1D595D23FD	10.26.2018	11:58:43	5	Hypoxia	16	9.7	HF	71	3.8		2018	HF2	HF2Fry
3D9.1C2DE53E2C	10.26.2018	12:02:28	5	Hypoxia	21	9.4	HF	71	3.8		2018	HF2	HF2Fry
3D9.1C2DD8BA8A	10.26.2018	12:02:41	5	Hypoxia	22	9.3	HF	58	2.1		2018	HF2	HF2Fry
3D9.1C2DD933DB	10.26.2018	12:03:30	5	Hypoxia	26	9.3	HF	62	2.6		2018	HF2	HF2Fry
3D9.1C2DF2B2D4	10.26.2018	12:06:22	5	Hypoxia	31	9	HF	62	2.5		2018	HF2	HF2Fry
3D9.1C2DF898A7	10.26.2018	12:08:21	5	Hypoxia	41	8.7	HF	65	2.7		2018	HF2	HF2Fry
3D9.1C2DF3C860	10.26.2018	12:08:40	5	Hypoxia	43	8.7	HF	64	2.8		2018	HF2	HF2Fry
3D9.1C2DF2F3C3	10.26.2018	12:08:45	5	Hypoxia	44	8.7	HF	70	3.6		2018	HF2	HF2Fry
3D6.1D595D21E7	10.26.2018	12:08:54	5	Hypoxia	45	8.7	HF	67	3.3		2018	HF2	HF2Fry
3D6.1D595D2140	10.26.2018	12:09:05	5	Hypoxia	47	8.7	HF	63	2.7		2018	HF2	HF2Fry
3D9.1C2DE1C94B	10.26.2018	12:09:41	5	Hypoxia	49	8.7	HF	66	3		2018	HF2	HF2Fry
3D9.1C2DF38ABB	10.26.2018	12:10:37	5	Hypoxia	54	8.6	HF	71	4		2018	HF2	HF2Fry
3D9.1C2DE6E3C1	10.26.2018	12:12:15	5	Hypoxia	59	8.4	HF	66	3.3		2018	HF2	HF2Fry
3D9.1C2DECDFCD	10.26.2018	12:12:34	5	Hypoxia	60	8.3	HF	71	3.7		2018	HF2	HF2Fry
3D9.1C2DD98403	10.26.2018	12:12:48	5	Hypoxia	61	8.3	HF	77	5.5		2018	HF2	HF2Fry
3D9.1C2DF833AF	10.26.2018	12:13:07	5	Hypoxia	62	8.2	HF	66	2.7		2018	HF2	HF2Fry
3D9.1C2DEE9701	10.26.2018	12:13:21	5	Hypoxia	63	8.2	HF	67	3.2		2018	HF2	HF2Fry
3D9.1C2DD992C1	10.26.2018	12:14:10	5	Hypoxia	70	8.1	HF	65	2.7		2018	HF2	HF2Fry
3D9.1C2DED8477	10.26.2018	12:14:12	5	Hypoxia	71	8.1	HF	72	4.1		2018	HF2	HF2Fry
3D9.1C2DF24860	10.26.2018	12:14:18	5	Hypoxia	73	8.1	HF	60	2.4		2018	HF2	HF2Fry
3D9.1C2DF369AD	10.26.2018	12:15:10	5	Hypoxia	78	8	HF	69	3.8		2018	HF2	HF2Fry
3D9.1C2DDFCE40	10.26.2018	12:15:36	5	Hypoxia	79	8	HF	72	4.2		2018	HF2	HF2Fry
3D9.1C2DF1CAA1	10.26.2018	12:16:41	5	Hypoxia	81	7.9	HF	71	4		2018	HF2	HF2Fry
3D9.1C2DF1FEB2	10.26.2018	12:17:56	5	Hypoxia	84	7.7	HF	68	3.2		2018	HF2	HF2Fry
3D9.1C2DF17B50	10.26.2018	12:18:57	5	Hypoxia	90	7.6	HF	69	3.5		2018	HF2	HF2Fry
3D9.1C2DE42A6C	10.26.2018	12:19:52	5	Hypoxia	93	7.5	HF	60	2.1		2018	HF2	HF2Fry
3D6.1D595D20FE	10.26.2018	12:19:57	5	Hypoxia	94	7.5	HF	65	3.2		2018	HF2	HF2Fry
3D9.1C2DF3B48A	10.29.2018	12:14:41	6	Hypoxia	4	11.1	HF	70	3.5		2018	HF2	HF2Fry
3D9.1C2DEFF5F4	10.29.2018	12:22:42	6	Hypoxia	6	10.2	HF	68	3.4		2018	HF2	HF2Fry
3D6.1D595D22C1	10.29.2018	12:24:49	6	Hypoxia	7	10.1	HF	66	3.3		2018	HF2	HF2Fry
3D6.1D595D2238	10.29.2018	12:29:39	6	Hypoxia	9	9.6	HF	66	3.1		2018	HF2	HF2Fry
3D9.1C2DE6887F	10.29.2018	12:30:15	6	Hypoxia	10	9.5	HF	72	3.9		2018	HF2	HF2Fry
3D6.1D595D23C2	10.29.2018	12:30:34	6	Hypoxia	11	9.5	HF	72	4.1		2018	HF2	HF2Fry
3D6.1D595D21EA	10.29.2018	12:30:38	6	Hypoxia	12	9.5	HF	69	3.5		2018	HF2	HF2Fry
3D9.1C2DF2248E	10.29.2018	12:30:46	6	Hypoxia	13	9.5	HF	66	3		2018	HF2	HF2Fry
3D6.1D595D2104	10.29.2018	12:32:21	6	Hypoxia	19	9.4	HF	66	3.1		2018	HF2	HF2Fry
3D6.1D595D202B	10.29.2018	12:33:17	6	Hypoxia	20	9.3	HF	66	3		2018	HF2	HF2Fry
3D9.1C2DEFC444	10.29.2018	12:33:20	6	Hypoxia	21	9.3	HF	69	3.4		2018	HF2	HF2Fry
3D6.1D595D23E8	10.29.2018	12:34:10	6	Hypoxia	24	9.3	HF	78	5.1		2018	HF2	HF2Fry
3D9.1C2DE78285	10.29.2018	12:35:13	6	Hypoxia	28	9.2	HF	63	2.7		2018	HF2	HF2Fry
3D6.1D595D1FBD	10.29.2018	12:36:11	6	Hypoxia	31	9.2	HF	73	4.2		2018	HF2	HF2Fry
3D6.1D595D224B	10.29.2018	12:37:18	6	Hypoxia	34	9.1	HF	71	3.9		2018	HF2	HF2Fry
3D9.1C2DF0347A	10.29.2018	12:39:49	6	Hypoxia	44	8.8	HF	73	4.2		2018	HF2	HF2Fry
3D6.1D595D1FB7	10.29.2018	12:40:38	6	Hypoxia	47	8.8	HF	64	2.9		2018	HF2	HF2Fry
3D9.1C2DED3F1D	10.29.2018	12:40:57	6	Hypoxia	49	8.8	HF	65	2.8		2018	HF2	HF2Fry
3D9.1C2DF29D4D	10.29.2018	12:41:59	6	Hypoxia	53	8.7	HF	70	3.7		2018	HF2	HF2Fry
3D6.1D595D2228	10.29.2018	12:43:04	6	Hypoxia	56	8.6	HF	67	3.2		2018	HF2	HF2Fry
3D9.1C2DF877DC	10.29.2018	12:43:27	6	Hypoxia	58	8.6	HF	64	2.9		2018	HF2	HF2Fry
3D9.1C2DE837D2	10.29.2018	12:43:38	6	Hypoxia	59	8.5	HF	66	3		2018	HF2	HF2Fry
3D6.1D595D20FA	10.29.2018	12:44:41	6	Hypoxia	65	8.5	HF	67	3.1		2018	HF2	HF2Fry
3D9.1C2DE38C55	10.29.2018	12:45:22	6	Hypoxia	68	8.5	HF	68	3.5		2018	HF2	HF2Fry
3D6.1D595D214C	10.29.2018	12:45:35	6	Hypoxia	69	8.5	HF	68	3.4		2018	HF2	HF2Fry
3D6.1D595D220C	10.29.2018	12:46:02	6	Hypoxia	71	8.4	HF	68	3.3		2018	HF2	HF2Fry
3D6.1D595D1F86	10.29.2018	12:46:37	6	Hypoxia	72	8.4	HF	73	4.4		2018	HF2	HF2Fry
3D6.1D595D223E	10.29.2018	12:48:18	6	Hypoxia	79	8.2	HF	61	2.6		2018	HF2	HF2Fry
3D9.1C2DF2C3B0	10.29.2018	12:50:16	6	Hypoxia	82	7.9	HF	71	3.7		2018	HF2	HF2Fry
3D9.1C2DD88CE2	10.29.2018	12:52:17	6	Hypoxia	84	7.7	HF	65	3.1		2018	HF2	HF2Fry
3D9.1C2DEE88E5	10.29.2018	12:53:04	6	Hypoxia	86	7.6	HF	64	2.8		2018	HF2	HF2Fry
3D9.1C2DD8E23B	10.29.2018	12:54:46	6	Hypoxia	92	7.5	HF	68	3.1		2018	HF2	HF2Fry
3D9.1C2DD94451	10.29.2018	12:55:36	6	Hypoxia	93	7.4	HF	71	4		2018	HF2	HF2Fry
3D9.1C2DED6769	10.29.2018	12:58:56	6	Hypoxia	95	7.1	HF	62	2.4		2018	HF2	HF2Fry
3D6.1D595D2303	10.30.2018	12:19:58	7	Hypoxia	7	8.5	HF	74	4.7		2018	HF2	HF2Fry
3D9.1C2DDB701B	10.30.2018	12:10:58	7	Hypoxia	25	9.3	HF	65	2.6		2018	HF2	HF2Fry
3D9.1C2DDBFE91	10.30.2018	12:04:58	7	Hypoxia	26	10	HF	62	2.7		2018	HF2	HF2Fry
3D9.1C2DDCBE9B	10.30.2018	12:25:06	7	Hypoxia	27	8	HF	67	3.1		2018	HF2	HF2Fry
3D9.1C2DE46A38	10.30.2018	12:11:03	7	Hypoxia	28	9.3	HF	66	2.9		2018	HF2	HF2Fry
3D9.1C2DE75E25	10.30.2018	12:37:01	7	Hypoxia	29	6.8	HF	69	3.4		2018	HF2	HF2Fry
3D6.1D595D2215	10.30.2018	12:24:12	7	Hypoxia	30	8.1	HF	71	3.8		2018	HF2	HF2Fry
3D9.1C2DE77D9B	10.30.2018	12:24:18	7	Hypoxia	30	8.1	HF	69	3.4		2018	HF2	HF2Fry
3D9.1C2DEB232E	10.30.2018	12:21:02	7	Hypoxia	31	8.4	HF	55	1.9		2018	HF2	HF2Fry
3D6.1D595D2222	10.30.2018	12:26:01	7	Hypoxia	31	7.9	HF	66	3		2018	HF2	HF2Fry
3D9.1C2DEFD919	10.30.2018	12:17:41	7	Hypoxia	32	8.7	HF	67	3.2		2018	HF2	HF2Fry
3D9.1C2DEDF36F	10.30.2018	12:17:57	7	Hypoxia	32	8.7	HF	75	4.5		2018	HF2	HF2Fry
3D9.1C2DEDF6F2	10.30.2018	12:01:56	7	Hypoxia	33	10.2	HF	74	3.9		2018	HF2	HF2Fry
3D9.1C2DF00E1A	10.30.2018	12:20:43	7	Hypoxia	33	8.4	HF	61	2.4		2018	HF2	HF2Fry
3D9.1C2DF05F90	10.30.2018	12:14:29	7	Hypoxia	34	9.1	HF	73	4.1		2018	HF2	HF2Fry
3D9.1C2DEE0DF5	10.30.2018	12:25:11	7	Hypoxia	34	8	HF	74	4.4		2018	HF2	HF2Fry
3D9.1C2DF20329	10.30.2018	12:00:42	7	Hypoxia	35	10.2	HF	60	2.4		2018	HF2	HF2Fry
3D9.1C2DF22879	10.30.2018	12:21:11	7	Hypoxia	36	8.4	HF	66	2.8		2018	HF2	HF2Fry
3D9.1C2DF24470	10.30.2018	12:20:55	7	Hypoxia	37	8.4	HF	63	2.8		2018	HF2	HF2Fry
3D9.1C2DF28FC4	10.30.2018	12:22:40	7	Hypoxia	38	8.3	HF	61	2.5		2018	HF2	HF2Fry
3D9.1C2DF351E5	10.30.2018	12:20:39	7	Hypoxia	39	8.4	HF	64	2.8		2018	HF2	HF2Fry
3D9.1C2DF38F2F	10.30.2018	12:30:56	7	Hypoxia	40	7.5	HF	67	3.4		2018	HF2	HF2Fry
3D9.1C2DF3C23A	10.30.2018	12:28:15	7	Hypoxia	41	7.7	HF	68	3.6		2018	HF2	HF2Fry
3D9.1C2DF8469A	10.30.2018	12:27:41	7	Hypoxia	42	7.8	HF	71	3.9		2018	HF2	HF2Fry
3D6.1D595D1F61	10.30.2018	12:20:30	7	Hypoxia	76	8.4	HF	70	3.6		2018	HF2	HF2Fry
3D6.1D595D1FBC	10.30.2018	12:26:05	7	Hypoxia	82	7.9	HF	70	3.6		2018	HF2	HF2Fry
3D6.1D595D209B	10.30.2018	12:00:52	7	Hypoxia	93	10.2	HF	70	3.7		2018	HF2	HF2Fry
3D6.1D595D20C9	10.30.2018	12:28:11	7	Hypoxia	94	7.7	HF	69	3.5		2018	HF2	HF2Fry
3D6.1D595D20F8	10.30.2018	12:01:50	7	Hypoxia	101	10.2	HF	69	3.4		2018	HF2	HF2Fry
3D6.1D595D2119	10.30.2018	12:11:32	7	Hypoxia	104	9.3	HF	68	2.9		2018	HF2	HF2Fry
3D6.1D595D211D	10.30.2018	12:09:32	7	Hypoxia	105	9.5	HF	65	2.7		2018	HF2	HF2Fry
3D6.1D595D216D	10.30.2018	12:07:07	7	Hypoxia	109	10	HF	68	3.5		2018	HF2	HF2Fry
3D6.1D595D21D0	10.30.2018	12:16:02	7	Hypoxia	114	8.8	HF	56	2.1		2018	HF2	HF2Fry
3D6.1D595D21F2	10.31.2018	12:16:30	8	Hypoxia	69	8.1	HF	69	3.4		2018	HF2	HF2Fry
3D6.1D595D2201	10.31.2018	12:20:17	8	Hypoxia	70	7.8	HF	75	4.8		2018	HF2	HF2Fry
3D6.1D595D2232	10.31.2018	12:20:08	8	Hypoxia	75	7.8	HF	69	3.8		2018	HF2	HF2Fry
3D6.1D595D2247	10.31.2018	12:09:02	8	Hypoxia	77	9	HF	70	3.7		2018	HF2	HF2Fry
3D6.1D595D22CA	10.31.2018	12:05:21	8	Hypoxia	84	9.4	HF	73	4		2018	HF2	HF2Fry
3D6.1D595D23F4	10.31.2018	12:05:07	8	Hypoxia	89	9.5	HF	64	2.8		2018	HF2	HF2Fry
3D9.1C2DE57D1E	10.31.2018	12:25:17	8	Hypoxia	90	7.3	HF	75	4.3		2018	HF2	HF2Fry
3D9.1C2DDB3463	10.31.2018	12:19:48	8	Hypoxia	91	7.9	HF	67	3.4		2018	HF2	HF2Fry
3D9.1C2DE6ED1B	10.31.2018	12:20:37	8	Hypoxia	91	7.8	HF	66	3		2018	HF2	HF2Fry
3D9.1C2DDBFD7E	10.31.2018	12:03:43	8	Hypoxia	92	9.6	HF	65	2.9		2018	HF2	HF2Fry
3D9.1C2DE7F5E4	10.31.2018	12:08:27	8	Hypoxia	92	9.1	HF	74	4.3		2018	HF2	HF2Fry
3D9.1C2DE9BCD8	10.31.2018	11:52:49	8	Hypoxia	93	10.5	HF	58	2.1		2018	HF2	HF2Fry
3D9.1C2DE3A087	10.31.2018	12:27:01	8	Hypoxia	93	7.1	HF	77	5		2018	HF2	HF2Fry
3D9.1C2DE4B948	10.31.2018	12:17:48	8	Hypoxia	94	8.1	HF	71	3.9		2018	HF2	HF2Fry
3D9.1C2DE9D0F0	10.31.2018	12:25:33	8	Hypoxia	94	7.3	HF	70	3.8		2018	HF2	HF2Fry
3D9.1C2DEC5D2C	10.31.2018	12:08:40	8	Hypoxia	95	9.1	HF	62	2.6		2018	HF2	HF2Fry
3D9.1C2DEC7A80	10.31.2018	12:00:38	8	Hypoxia	96	9.9	HF	78	5.2		2018	HF2	HF2Fry
3D9.1C2DEC959F	10.31.2018	12:13:44	8	Hypoxia	97	8.5	HF	69	3.8		2018	HF2	HF2Fry
3D9.1C2DED2474	10.31.2018	12:16:17	8	Hypoxia	98	8.2	HF	70	3.6		2018	HF2	HF2Fry
3D9.1C2DED2EC7	10.31.2018	12:06:24	8	Hypoxia	99	9.3	HF	61	2.2		2018	HF2	HF2Fry
3D6.1D595D1FA7	10.31.2018	11:41:21	8	Hypoxia	100	11.9	HF	67	3.3		2018	HF2	HF2Fry
3D9.1C2DEF25CD	10.31.2018	12:21:26	8	Hypoxia	100	7.7	HF	71	4		2018	HF2	HF2Fry
3D9.1C2DEF46E4	10.31.2018	12:14:05	8	Hypoxia	101	8.5	HF	64	2.9		2018	HF2	HF2Fry
3D6.1D595D1FAD	10.31.2018	12:16:39	8	Hypoxia	101	8.1	HF	68	3.3		2018	HF2	HF2Fry
3D9.1C2DF00825	10.31.2018	11:55:36	8	Hypoxia	102	10.4	HF	70	3.6		2018	HF2	HF2Fry
3D9.1C2DF1CCE7	10.31.2018	12:10:05	8	Hypoxia	103	8.9	HF	63	2.6		2018	HF2	HF2Fry
3D9.1C2DF28463	10.31.2018	12:08:45	8	Hypoxia	104	9	HF	68	3.3		2018	HF2	HF2Fry
3D9.1C2DF2B31F	10.31.2018	12:10:35	8	Hypoxia	105	8.8	HF	62	2.8		2018	HF2	HF2Fry
3D9.1C2DF8880F	10.31.2018	12:10:26	8	Hypoxia	106	8.8	HF	64	2.6		2018	HF2	HF2Fry
3D6.1D595D2034	10.31.2018	12:17:06	8	Hypoxia	109	8.1	HF	62	2.5		2018	HF2	HF2Fry
3D6.1D595D20B3	10.31.2018	12:18:00	8	Hypoxia	116	8.1	HF	60	2.2		2018	HF2	HF2Fry
3D6.1D595D20F1	10.31.2018	12:14:15	8	Hypoxia	123	8.5	HF	61	2.3		2018	HF2	HF2Fry
3D6.1D595D2138	10.31.2018	12:13:38	8	Hypoxia	125	8.6	HF	62	2.6		2018	HF2	HF2Fry
3D6.1D595D20C3	11.01.2018	12:20:22	9	Hypoxia	12	9.5	HF	69	3.4		2018	HF2	HF2Fry
3D6.1D595D20EE	11.01.2018	12:19:02	9	Hypoxia	14	9.6	HF	62	2.5		2018	HF2	HF2Fry
3D6.1D595D213E	11.01.2018	12:38:36	9	Hypoxia	23	7.9	HF	69	3.6		2018	HF2	HF2Fry
3D6.1D595D2150	11.01.2018	12:06:57	9	Hypoxia	25	10.8	HF	66	3		2018	HF2	HF2Fry
3D9.1C2DF2A32D	11.01.2018	12:22:50	9	Hypoxia	27	9.4	HF	63	2.6		2018	HF2	HF2Fry
3D9.1C2DF81E10	11.01.2018	12:25:26	9	Hypoxia	28	9	HF	64	2.9		2018	HF2	HF2Fry
3D9.1C2DF2EAFE	11.01.2018	12:26:21	9	Hypoxia	28	8.9	HF	66	3		2018	HF2	HF2Fry
3D9.1C2DF37939	11.01.2018	12:27:41	9	Hypoxia	29	8.9	HF	70	3.6		2018	HF2	HF2Fry
3D9.1C2DF827CB	11.01.2018	12:38:24	9	Hypoxia	29	7.9	HF	69	3.4		2018	HF2	HF2Fry
3D9.1C2DF40C8F	11.01.2018	12:35:51	9	Hypoxia	30	8.1	HF	60	2.4		2018	HF2	HF2Fry
3D6.1D595D218E	11.01.2018	12:37:52	9	Hypoxia	31	7.9	HF	71	3.7		2018	HF2	HF2Fry
3D6.1D595D2216	11.01.2018	12:11:24	9	Hypoxia	36	10.3	HF	65	3		2018	HF2	HF2Fry
3D6.1D595D237C	11.01.2018	12:36:50	9	Hypoxia	37	8	HF	66	3.1		2018	HF2	HF2Fry
3D9.1C2DD89B77	11.01.2018	12:28:12	9	Hypoxia	42	8.8	HF	63	2.6		2018	HF2	HF2Fry
3D6.1D595D2267	11.01.2018	12:34:02	9	Hypoxia	43	8.4	HF	60	2.2		2018	HF2	HF2Fry
3D9.1C2DD94CEF	11.01.2018	12:38:05	9	Hypoxia	43	7.9	HF	68	3.3		2018	HF2	HF2Fry
3D6.1D595D2273	11.01.2018	12:31:59	9	Hypoxia	44	8.5	HF	70	3.6		2018	HF2	HF2Fry
3D9.1C2DDD02DE	11.01.2018	12:33:42	9	Hypoxia	44	8.5	HF	60	2.4		2018	HF2	HF2Fry
3D9.1C2DE1E0A5	11.01.2018	12:29:02	9	Hypoxia	45	8.8	HF	74	4.6		2018	HF2	HF2Fry
3D9.1C2DE7EB36	11.01.2018	12:15:22	9	Hypoxia	46	10.2	HF	66	2.9		2018	HF2	HF2Fry
3D9.1C2DEC70ED	11.01.2018	12:10:38	9	Hypoxia	47	10.4	HF	65	3.1		2018	HF2	HF2Fry
3D9.1C2DEC7888	11.01.2018	12:43:19	9	Hypoxia	48	7.4	HF	71	3.8		2018	HF2	HF2Fry
3D9.1C2DECDB7C	11.01.2018	12:36:54	9	Hypoxia	49	8	HF	72	4		2018	HF2	HF2Fry
3D9.1C2DED5536	11.01.2018	12:09:54	9	Hypoxia	50	10.4	HF	62	2.8		2018	HF2	HF2Fry
3D9.1C2DEDFE80	11.01.2018	12:09:50	9	Hypoxia	51	10.4	HF	68	3.4		2018	HF2	HF2Fry
3D9.1C2DEE4FB1	11.01.2018	12:28:05	9	Hypoxia	52	8.8	HF	68	3.2		2018	HF2	HF2Fry
3D9.1C2DEE742F	11.01.2018	12:15:27	9	Hypoxia	53	10.2	HF	66	3.2		2018	HF2	HF2Fry
3D9.1C2DEF7717	11.01.2018	12:32:41	9	Hypoxia	54	8.5	HF	67	3.4		2018	HF2	HF2Fry
3D9.1C2DEFA82A	11.01.2018	12:32:36	9	Hypoxia	55	8.5	HF	73	4.5		2018	HF2	HF2Fry
3D9.1C2DF040E4	11.01.2018	12:08:36	9	Hypoxia	56	10.7	HF	66	2.9		2018	HF2	HF2Fry
3D9.1C2DF0B504	11.01.2018	12:20:19	9	Hypoxia	57	9.5	HF	68	3.3		2018	HF2	HF2Fry
3D9.1C2DF212A6	11.01.2018	12:17:44	9	Hypoxia	58	9.8	HF	68	3.1		2018	HF2	HF2Fry
3D9.1C2DF27E5E	11.01.2018	12:47:12	9	Hypoxia	59	7	HF	64	2.6		2018	HF2	HF2Fry
3D6.1D595D2019	11.01.2018	12:20:52	9	Hypoxia	97	9.4	HF	61	2.3		2018	HF2	HF2Fry
3D6.0018564945	11.02.2018	11:42:25	10	Hypoxia	5	11.6	HF	64	2.7		2018	HF2	HF2Fry
3D6.1D595D1FCF	11.02.2018	12:19:24	10	Hypoxia	6	7.9	HF	71	3.8		2018	HF2	HF2Fry
3D6.1D595D23B4	11.02.2018	12:11:33	10	Hypoxia	29	8.7	HF	66	3.2		2018	HF2	HF2Fry
3D6.1D595D20E1	11.02.2018	12:08:44	10	Hypoxia	33	9.1	HF	62	2.7		2018	HF2	HF2Fry
3D6.1D595D2103	11.02.2018	12:13:47	10	Hypoxia	35	8.5	HF	67	3.3		2018	HF2	HF2Fry
3D6.1D597A2FDF	11.02.2018	12:22:10	10	Hypoxia	36	7.8	HF	71	3.8		2018	HF2	HF2Fry
3D9.1C2DD90C6E	11.02.2018	12:25:58	10	Hypoxia	37	7.2	HF	59	2.3		2018	HF2	HF2Fry
3D9.1C2DD92770	11.02.2018	11:53:51	10	Hypoxia	38	10.5	HF	70	4		2018	HF2	HF2Fry
3D9.1C2DD962C8	11.02.2018	12:23:54	10	Hypoxia	39	7.5	HF	79	5.1		2018	HF2	HF2Fry
3D9.1C2DE1B632	11.02.2018	12:16:21	10	Hypoxia	40	8.3	HF	65	2.9		2018	HF2	HF2Fry
3D9.1C2DE3ADD3	11.02.2018	12:19:20	10	Hypoxia	41	7.9	HF	75	4.2		2018	HF2	HF2Fry
3D6.1D595D2166	11.02.2018	12:10:58	10	Hypoxia	42	8.8	HF	73	4.4		2018	HF2	HF2Fry
3D9.1C2DE5F23C	11.02.2018	12:13:37	10	Hypoxia	42	8.6	HF	65	2.7		2018	HF2	HF2Fry
3D9.1C2DECC267	11.02.2018	11:44:01	10	Hypoxia	43	11.5	HF	70	3.9		2018	HF2	HF2Fry
3D6.1D595D216B	11.02.2018	12:16:24	10	Hypoxia	43	8.3	HF	74	4.3		2018	HF2	HF2Fry
3D6.1D595D2173	11.02.2018	11:51:33	10	Hypoxia	44	10.7	HF	62	2.7		2018	HF2	HF2Fry
3D9.1C2DEFB5FC	11.02.2018	12:11:50	10	Hypoxia	44	8.7	HF	66	3.1		2018	HF2	HF2Fry
3D9.1C2DEFC2EA	11.02.2018	12:07:35	10	Hypoxia	45	9.2	HF	65	2.9		2018	HF2	HF2Fry
3D9.1C2DEFD83C	11.02.2018	12:15:05	10	Hypoxia	46	8.4	HF	67	3.1		2018	HF2	HF2Fry
3D9.1C2DF0E9AF	11.02.2018	12:05:17	10	Hypoxia	47	9.3	HF	68	3.5		2018	HF2	HF2Fry
3D9.1C2DF29DAC	11.02.2018	12:24:02	10	Hypoxia	48	7.5	HF	56	2		2018	HF2	HF2Fry
3D9.1C2DF2A794	11.02.2018	12:15:03	10	Hypoxia	49	8.5	HF	72	4.1		2018	HF2	HF2Fry
3D9.1C2DF2F316	11.02.2018	11:59:23	10	Hypoxia	50	9.9	HF	73	4.4		2018	HF2	HF2Fry
3D9.1C2DF3354E	11.02.2018	12:17:45	10	Hypoxia	51	8.1	HF	67	2.9		2018	HF2	HF2Fry
3D9.1C2DF89008	11.02.2018	11:59:02	10	Hypoxia	52	9.9	HF	72	3.8		2018	HF2	HF2Fry
3D6.1D595D21D8	11.02.2018	12:23:57	10	Hypoxia	52	7.5	HF	72	4.2		2018	HF2	HF2Fry
3D6.1D595D2258	11.02.2018	12:16:34	10	Hypoxia	59	8.3	HF	66	3		2018	HF2	HF2Fry
3D6.1D595D22A5	11.02.2018	12:03:53	10	Hypoxia	62	9.5	HF	64	2.7		2018	HF2	HF2Fry
3D6.1D595D20AA	11.02.2018	12:07:54	10	Hypoxia	63	9.2	HF	67	3		2018	HF2	HF2Fry
3D6.1D595D22A9	11.02.2018	12:09:46	10	Hypoxia	63	9	HF	64	2.8		2018	HF2	HF2Fry
3D6.1D595D1FF6	11.05.2018	13:03:40	11	Hypoxia	4	8.8	HF	72	4		2018	HF2	HF2Fry
3D6.1D595D1FC3	11.05.2018	12:55:37	11	Hypoxia	15	9.6	HF	71	3.6		2018	HF2	HF2Fry
3D6.1D595D20A6	11.05.2018	13:00:56	11	Hypoxia	21	9.1	HF	71	3.9		2018	HF2	HF2Fry
3D6.1D595D20AC	11.05.2018	12:55:56	11	Hypoxia	22	9.6	HF	62	2.5		2018	HF2	HF2Fry
3D6.1D595D20F0	11.05.2018	12:55:09	11	Hypoxia	78	9.7	HF	71	4.1		2018	HF2	HF2Fry
3D6.1D595D2155	11.05.2018	13:05:02	11	Hypoxia	81	8.6	HF	76	4.8		2018	HF2	HF2Fry
3D6.1D595D2196	11.05.2018	12:52:18	11	Hypoxia	83	10	HF	67	3.3		2018	HF2	HF2Fry
3D6.1D595D2396	11.05.2018	13:11:39	11	Hypoxia	109	7.9	HF	68	3.3		2018	HF2	HF2Fry
3D6.1D595D23A1	11.05.2018	13:01:58	11	Hypoxia	110	8.9	HF	73	4.2		2018	HF2	HF2Fry
3D6.1D595D23B6	11.05.2018	13:05:46	11	Hypoxia	114	8.6	HF	58	2		2018	HF2	HF2Fry
3D6.1D595D23BC	11.05.2018	12:59:19	11	Hypoxia	115	9.3	HF	60	2.5		2018	HF2	HF2Fry
3D6.1D595D23E9	11.05.2018	13:01:26	11	Hypoxia	118	9	HF	61	2.5		2018	HF2	HF2Fry
3D9.1C2DDAA383	11.05.2018	12:50:39	11	Hypoxia	119	10.2	HF	69	3.4		2018	HF2	HF2Fry
3D9.1C2DDAB86C	11.05.2018	13:08:43	11	Hypoxia	120	8.3	HF	78	5.2		2018	HF2	HF2Fry
3D9.1C2DDAF25A	11.05.2018	13:18:52	11	Hypoxia	121	7.2	HF	62	2.6		2018	HF2	HF2Fry
3D9.1C2DDBD53A	11.05.2018	13:01:22	11	Hypoxia	122	9	HF	59	2.5		2018	HF2	HF2Fry
3D9.1C2DE4D226	11.05.2018	12:54:45	11	Hypoxia	123	9.8	HF	69	3.5		2018	HF2	HF2Fry
3D9.1C2DE72895	11.05.2018	13:06:06	11	Hypoxia	124	8.5	HF	67	3.3		2018	HF2	HF2Fry
3D9.1C2DE75E50	11.05.2018	12:59:03	11	Hypoxia	125	9.3	HF	64	2.7		2018	HF2	HF2Fry
3D9.1C2DE77261	11.05.2018	12:57:39	11	Hypoxia	126	9.4	HF	60	2.4		2018	HF2	HF2Fry
3D9.1C2DE87046	11.05.2018	12:30:31	11	Hypoxia	127	12	HF	66	3.4		2018	HF2	HF2Fry
3D9.1C2DE88AFE	11.05.2018	13:03:20	11	Hypoxia	128	8.8	HF	62	2.6		2018	HF2	HF2Fry
3D9.1C2DE9933A	11.05.2018	13:00:09	11	Hypoxia	129	9.2	HF	64	2.8		2018	HF2	HF2Fry
3D9.1C2DE9CE5B	11.05.2018	12:57:34	11	Hypoxia	130	9.4	HF	64	2.8		2018	HF2	HF2Fry
3D9.1C2DED55CC	11.05.2018	13:00:02	11	Hypoxia	131	9.2	HF	62	2.7		2018	HF2	HF2Fry
3D9.1C2DED743F	11.05.2018	13:04:36	11	Hypoxia	132	8.6	HF	79	5		2018	HF2	HF2Fry
3D9.1C2DEEE45E	11.05.2018	12:57:10	11	Hypoxia	133	9.5	HF	68	3.2		2018	HF2	HF2Fry
3D9.1C2DEFD79D	11.05.2018	13:05:48	11	Hypoxia	134	8.5	HF	68	3.4		2018	HF2	HF2Fry
3D9.1C2DF1F960	11.05.2018	12:54:07	11	Hypoxia	135	9.8	HF	72	4		2018	HF2	HF2Fry
3D9.1C2DF21B45	11.05.2018	12:49:53	11	Hypoxia	136	10.3	HF	71	4.2		2018	HF2	HF2Fry
3D9.1C2DF21C35	11.05.2018	13:05:56	11	Hypoxia	137	8.5	HF	65	2.7		2018	HF2	HF2Fry
3D9.1C2DF84B22	11.05.2018	13:14:42	11	Hypoxia	138	7.5	HF	72	3.9		2018	HF2	HF2Fry
3D9.1C2DF8682E	11.05.2018	13:00:34	11	Hypoxia	139	9.1	HF	70	3.8		2018	HF2	HF2Fry
3D6.1D595D213F	11.06.2018	11:41:38	12	Hypoxia	6	11.2	HF	69	3.6		2018	HF2	HF2Fry
3D6.1D595D216F	11.06.2018	12:11:08	12	Hypoxia	10	8.2	HF	72	3.9		2018	HF2	HF2Fry
3D6.1D595D217A	11.06.2018	12:12:59	12	Hypoxia	11	8	HF	65	3		2018	HF2	HF2Fry
3D6.1D595D21A6	11.06.2018	11:56:31	12	Hypoxia	15	9.7	HF	63	2.5		2018	HF2	HF2Fry
3D6.1D595D21D4	11.06.2018	11:53:28	12	Hypoxia	19	10.1	HF	74	4.5		2018	HF2	HF2Fry
3D6.1D595D21E8	11.06.2018	12:04:00	12	Hypoxia	20	8.9	HF	66	3		2018	HF2	HF2Fry
3D6.1D595D201C	11.06.2018	11:51:28	12	Hypoxia	24	10.2	HF	67	3.3		2018	HF2	HF2Fry
3D6.1D595D221E	11.06.2018	11:57:39	12	Hypoxia	24	9.6	HF	68	3.3		2018	HF2	HF2Fry
3D6.1D595D2221	11.06.2018	12:12:00	12	Hypoxia	26	8.1	HF	69	3.4		2018	HF2	HF2Fry
3D6.1D595D2235	11.06.2018	11:53:09	12	Hypoxia	27	10.1	HF	65	2.8		2018	HF2	HF2Fry
3D6.1D595D2045	11.06.2018	12:14:55	12	Hypoxia	27	7.8	HF	60	2.2		2018	HF2	HF2Fry
3D6.1D595D223D	11.06.2018	11:58:14	12	Hypoxia	28	9.6	HF	64	2.8		2018	HF2	HF2Fry
3D6.1D595D2275	11.06.2018	12:08:14	12	Hypoxia	29	8.6	HF	68	3.2		2018	HF2	HF2Fry
3D6.1D595D229F	11.06.2018	11:42:27	12	Hypoxia	31	11.1	HF	60	2.4		2018	HF2	HF2Fry
3D6.1D595D23A0	11.06.2018	11:52:41	12	Hypoxia	56	10.1	HF	70	3.7		2018	HF2	HF2Fry
3D6.1D595D23A7	11.06.2018	12:00:12	12	Hypoxia	57	9.3	HF	62	2.4		2018	HF2	HF2Fry
3D9.1C2DDB9412	11.06.2018	12:06:39	12	Hypoxia	68	8.6	HF	68	3.3		2018	HF2	HF2Fry
3D9.1C2DE19506	11.06.2018	11:47:59	12	Hypoxia	69	10.4	HF	69	3.8		2018	HF2	HF2Fry
3D9.1C2DE8DB19	11.06.2018	11:59:45	12	Hypoxia	70	9.3	HF	67	3.5		2018	HF2	HF2Fry
3D9.1C2DEB84C3	11.06.2018	12:05:54	12	Hypoxia	71	8.7	HF	70	3.6		2018	HF2	HF2Fry
3D9.1C2DEC9165	11.06.2018	11:59:17	12	Hypoxia	72	9.4	HF	67	3.5		2018	HF2	HF2Fry
3D9.1C2DEDC4A0	11.06.2018	12:03:13	12	Hypoxia	73	8.9	HF	72	3.8		2018	HF2	HF2Fry
3D9.1C2DEE7486	11.06.2018	11:31:22	12	Hypoxia	74	12.1	HF	66	3		2018	HF2	HF2Fry
3D6.001856491A	11.06.2018	12:01:38	12	Hypoxia	74	9.1	HF	64	2.8		2018	HF2	HF2Fry
3D9.1C2DEE9224	11.06.2018	11:56:15	12	Hypoxia	75	9.8	HF	71	3.5		2018	HF2	HF2Fry
3D9.1C2DF1BD92	11.06.2018	12:03:51	12	Hypoxia	76	8.9	HF	70	3.5		2018	HF2	HF2Fry
3D9.1C2DF24F5E	11.06.2018	11:52:51	12	Hypoxia	77	10.1	HF	66	3.1		2018	HF2	HF2Fry
3D9.1C2DF41B24	11.06.2018	12:06:15	12	Hypoxia	78	8.7	HF	62	2.3		2018	HF2	HF2Fry
3D9.1C2DF80F5C	11.06.2018	12:01:47	12	Hypoxia	79	9.1	HF	64	3.1		2018	HF2	HF2Fry
3D9.1C2DF85A50	11.06.2018	11:45:27	12	Hypoxia	80	10.7	HF	62	2.5		2018	HF2	HF2Fry
3D6.1D595D1FF4	11.06.2018	11:46:56	12	Hypoxia	84	10.5	HF	62	2.6		2018	HF2	HF2Fry
3D6.1D595D2307	11.06.2018	12:06:54	12	Hypoxia	98	8.6	HF	70	3.8		2018	HF2	HF2Fry
3D6.1D595D234B	11.06.2018	11:57:20	12	Hypoxia	101	9.7	HF	62	2.4		2018	HF2	HF2Fry
3D6.1D595D1FA4	11.07.2018	12:03:46	13	Hypoxia	3	9.6	HF	72	4.1		2018	HF2	HF2Fry
3D6.1D595D2031	11.07.2018	12:10:05	13	Hypoxia	12	9.1	HF	64	2.7		2018	HF2	HF2Fry
3D6.1D595D20BA	11.07.2018	12:17:07	13	Hypoxia	17	8.3	HF	65	2.8		2018	HF2	HF2Fry
3D6.1D595D21F3	11.07.2018	12:05:25	13	Hypoxia	48	9.5	HF	77	3.6		2018	HF2	HF2Fry
3D6.1D595D21FE	11.07.2018	12:06:20	13	Hypoxia	49	9.4	HF	70	4.1		2018	HF2	HF2Fry
3D6.1D595D2218	11.07.2018	12:14:26	13	Hypoxia	50	8.6	HF	65	2.9		2018	HF2	HF2Fry
3D6.1D595D2123	11.07.2018	12:00:49	13	Hypoxia	52	9.9	HF	72	4.1		2018	HF2	HF2Fry
3D6.1D595D2236	11.07.2018	12:10:29	13	Hypoxia	53	9	HF	67	3.5		2018	HF2	HF2Fry
3D6.1D595D2276	11.07.2018	12:17:10	13	Hypoxia	56	8.3	HF	73	4		2018	HF2	HF2Fry
3D6.1D595D214B	11.07.2018	12:27:58	13	Hypoxia	57	7.2	HF	72	3.9		2018	HF2	HF2Fry
3D6.1D595D2192	11.07.2018	12:14:08	13	Hypoxia	58	8.6	HF	67	3.2		2018	HF2	HF2Fry
3D6.1D595D1F87	11.07.2018	12:12:38	13	Hypoxia	86	8.8	HF	70	3.8		2018	HF2	HF2Fry
3D6.1D595D20EF	11.07.2018	12:19:54	13	Hypoxia	95	8.1	HF	71	4.1		2018	HF2	HF2Fry
3D6.1D595D2106	11.07.2018	12:09:40	13	Hypoxia	96	9.1	HF	81	6.1		2018	HF2	HF2Fry
3D9.1C2DD8EFA9	11.07.2018	12:03:05	13	Hypoxia	102	9.7	HF	70	3.2		2018	HF2	HF2Fry
3D9.1C2DD93DBE	11.07.2018	12:06:35	13	Hypoxia	103	9.4	HF	73	3.9		2018	HF2	HF2Fry
3D9.1C2DD9ADC3	11.07.2018	12:17:00	13	Hypoxia	104	8.3	HF	67	3.3		2018	HF2	HF2Fry
3D9.1C2DDB1BE3	11.07.2018	11:59:28	13	Hypoxia	105	10.1	HF	66	3.2		2018	HF2	HF2Fry
3D9.1C2DDB9C8D	11.07.2018	12:23:11	13	Hypoxia	106	7.7	HF	62	2.5		2018	HF2	HF2Fry
3D9.1C2DE5C10E	11.07.2018	12:16:41	13	Hypoxia	107	8.4	HF	71	4		2018	HF2	HF2Fry
3D9.1C2DE885AF	11.07.2018	12:19:19	13	Hypoxia	108	8.1	HF	66	3		2018	HF2	HF2Fry
3D9.1C2DEA08EA	11.07.2018	12:21:43	13	Hypoxia	109	7.9	HF	70	3.6		2018	HF2	HF2Fry
3D9.1C2DEAA28F	11.07.2018	12:08:42	13	Hypoxia	110	9.1	HF	66	3		2018	HF2	HF2Fry
3D9.1C2DECB4A3	11.07.2018	12:10:47	13	Hypoxia	111	9	HF	71	3.7		2018	HF2	HF2Fry
3D9.1C2DED48C1	11.07.2018	12:05:57	13	Hypoxia	112	9.4	HF	62	2.6		2018	HF2	HF2Fry
3D9.1C2DEF7803	11.07.2018	12:14:22	13	Hypoxia	113	8.6	HF	55	2.8		2018	HF2	HF2Fry
3D9.1C2DF039CB	11.07.2018	12:16:05	13	Hypoxia	114	8.4	HF	74	4.5		2018	HF2	HF2Fry
3D9.1C2DF09666	11.07.2018	12:15:03	13	Hypoxia	115	8.5	HF	68	2.9		2018	HF2	HF2Fry
3D9.1C2DF1D445	11.07.2018	12:22:08	13	Hypoxia	116	7.8	HF	62	2.6		2018	HF2	HF2Fry
3D9.1C2DF26CD8	11.07.2018	12:23:23	13	Hypoxia	117	7.7	HF	66	3		2018	HF2	HF2Fry
3D9.1C2DF29739	11.07.2018	12:11:45	13	Hypoxia	118	8.9	HF	77	5		2018	HF2	HF2Fry
3D9.1C2DF2E43A	11.07.2018	12:12:48	13	Hypoxia	119	8.8	HF	63	2.3		2018	HF2	HF2Fry
3D9.1C2DF830CF	11.07.2018	12:16:37	13	Hypoxia	120	8.4	HF	70	3.7		2018	HF2	HF2Fry
3D6.1D595D2265	11.08.2018	12:27:10	14	Hypoxia	13	8.8	HF	69	3.3		2018	HF2	HF2Fry
3D6.1D595D22BD	11.08.2018	12:31:43	14	Hypoxia	20	8.3	HF	69	3.5		2018	HF2	HF2Fry
3D6.1D595D22CB	11.08.2018	12:30:10	14	Hypoxia	23	8.4	HF	66	3.3		2018	HF2	HF2Fry
3D6.1D595D23CA	11.08.2018	12:32:02	14	Hypoxia	30	8.3	HF	68	3.1		2018	HF2	HF2Fry
3D6.1D597A2FA6	11.08.2018	12:18:36	14	Hypoxia	35	9.3	HF	61	2.4		2018	HF2	HF2Fry
3D6.1D597A2FAB	11.08.2018	12:39:40	14	Hypoxia	36	7.3	HF	63	2.6		2018	HF2	HF2Fry
3D6.1D597A2FAF	11.08.2018	12:13:15	14	Hypoxia	37	9.8	HF	59	2.1		2018	HF2	HF2Fry
3D6.1D597A2FB1	11.08.2018	12:26:02	14	Hypoxia	38	8.9	HF	62	2.6		2018	HF2	HF2Fry
3D6.1D597A2FC2	11.08.2018	12:25:04	14	Hypoxia	39	8.9	HF	76	4.9		2018	HF2	HF2Fry
3D6.1D597A2FC7	11.08.2018	11:56:04	14	Hypoxia	40	11.3	HF	66	3		2018	HF2	HF2Fry
3D6.1D597A2FD3	11.08.2018	12:18:10	14	Hypoxia	41	9.4	HF	66	2.9		2018	HF2	HF2Fry
3D6.1D597A2FDE	11.08.2018	12:29:15	14	Hypoxia	42	8.5	HF	69	3.5		2018	HF2	HF2Fry
3D6.1D597A2FE3	11.08.2018	12:26:57	14	Hypoxia	43	8.8	HF	67	3.1		2018	HF2	HF2Fry
3D6.1D597A2FE4	11.08.2018	12:21:33	14	Hypoxia	44	9.1	HF	75	4.5		2018	HF2	HF2Fry
3D6.1D597A2FE7	11.08.2018	12:27:01	14	Hypoxia	45	8.8	HF	66	3		2018	HF2	HF2Fry
3D6.1D597A3005	11.08.2018	12:14:31	14	Hypoxia	46	9.7	HF	69	3.3		2018	HF2	HF2Fry
3D9.1C2DD8D333	11.08.2018	11:36:43	14	Hypoxia	47	13.5	HF	67	3.6		2018	HF2	HF2Fry
3D9.1C2DDA472E	11.08.2018	12:38:15	14	Hypoxia	48	7.5	HF	67	3		2018	HF2	HF2Fry
3D9.1C2DE54F18	11.08.2018	12:20:53	14	Hypoxia	49	9.1	HF	72	4.2		2018	HF2	HF2Fry
3D9.1C2DE78244	11.08.2018	12:20:58	14	Hypoxia	50	9.1	HF	62	2.4		2018	HF2	HF2Fry
3D9.1C2DED2F7B	11.08.2018	12:32:54	14	Hypoxia	51	8.2	HF	65	2.8		2018	HF2	HF2Fry
3D9.1C2DEE0692	11.08.2018	12:25:54	14	Hypoxia	52	8.9	HF	68	3.2		2018	HF2	HF2Fry
3D9.1C2DEF1241	11.08.2018	12:30:17	14	Hypoxia	53	8.4	HF	69	3.6		2018	HF2	HF2Fry
3D9.1C2DF3235C	11.08.2018	12:18:16	14	Hypoxia	54	9.4	HF	58	2.1		2018	HF2	HF2Fry
3D6.1D595D2130	11.08.2018	12:24:30	14	Hypoxia	70	9	HF	73	4.4		2018	HF2	HF2Fry
3D9.1C2DF80946	11.08.2018	12:38:33	14	Hypoxia	81	7.4	HF	66	2.9		2018	HF2	HF2Fry
3D6.1D595D1F52	11.08.2018	12:17:47	14	Hypoxia	122	9.4	HF	63	2.6		2018	HF2	HF2Fry
3D6.1D595D1F64	11.08.2018	12:13:49	14	Hypoxia	125	9.8	HF	67	3.2		2018	HF2	HF2Fry
3D6.1D595D1F8D	11.08.2018	12:38:18	14	Hypoxia	127	7.5	HF	72	3.7		2018	HF2	HF2Fry
3D6.1D595D2023	11.08.2018	12:44:33	14	Hypoxia	136	6.9	HF	67	3.1		2018	HF2	HF2Fry
3D6.1D595D2074	11.08.2018	12:16:39	14	Hypoxia	142	9.6	HF	69	3.3		2018	HF2	HF2Fry
3D6.1D595D20AE	11.08.2018	12:35:46	14	Hypoxia	148	7.8	HF	67	3.1		2018	HF2	HF2Fry
3D9.1C2DE1D372	11.09.2018	11:08:39	15	Hypoxia	1	14.8	HF	56	2		2018	HF2	HF2Fry
3D9.1C2DE43FAB	11.09.2018	12:22:18	15	Hypoxia	2	7.9	HF	63	2.8		2018	HF2	HF2Fry
3D9.1C2DE90F7A	11.09.2018	12:17:19	15	Hypoxia	3	8.3	HF	67	3		2018	HF2	HF2Fry
3D9.1C2DECEBBB	11.09.2018	11:47:25	15	Hypoxia	4	10.9	HF	69	3.4		2018	HF2	HF2Fry
3D9.1C2DEE0F17	11.09.2018	12:13:13	15	Hypoxia	5	8.7	HF	65	3		2018	HF2	HF2Fry
3D9.1C2DEF86CA	11.09.2018	12:11:47	15	Hypoxia	6	8.9	HF	62	2.4		2018	HF2	HF2Fry
3D6.0018564928	11.09.2018	12:28:42	15	Hypoxia	31	7.5	HF	69	3.4		2018	HF2	HF2Fry
3D6.1D597A2FB6	11.09.2018	12:20:25	15	Hypoxia	61	8.1	HF	66	3.2		2018	HF2	HF2Fry
3D6.1D597A2FB7	11.09.2018	12:11:16	15	Hypoxia	62	8.9	HF	71	3.7		2018	HF2	HF2Fry
3D9.1C2DF254D8	11.09.2018	12:17:32	15	Hypoxia	62	8.3	HF	68	3.5		2018	HF2	HF2Fry
3D6.1D597A2FB8	11.09.2018	12:11:02	15	Hypoxia	63	8.9	HF	72	3.9		2018	HF2	HF2Fry
3D9.1C2DF81093	11.09.2018	12:23:14	15	Hypoxia	63	7.9	HF	64	2.8		2018	HF2	HF2Fry
3D6.1D597A2FB9	11.09.2018	12:15:19	15	Hypoxia	64	8.4	HF	65	2.7		2018	HF2	HF2Fry
3D6.1D597A2FBA	11.09.2018	12:16:15	15	Hypoxia	65	8.3	HF	71	3.7		2018	HF2	HF2Fry
3D6.1D597A2FC1	11.09.2018	11:56:06	15	Hypoxia	67	10.4	HF	67	3.2		2018	HF2	HF2Fry
3D6.1D597A2FC4	11.09.2018	12:14:43	15	Hypoxia	68	8.5	HF	62	2.4		2018	HF2	HF2Fry
3D6.1D597A2FC9	11.09.2018	12:28:05	15	Hypoxia	69	7.6	HF	77	5.1		2018	HF2	HF2Fry
3D6.1D597A2FCF	11.09.2018	12:12:15	15	Hypoxia	70	8.8	HF	67	3.3		2018	HF2	HF2Fry
3D6.1D597A2FD2	11.09.2018	12:08:12	15	Hypoxia	71	9.1	HF	67	3.5		2018	HF2	HF2Fry
3D6.1D597A2FD5	11.09.2018	12:05:54	15	Hypoxia	72	9.2	HF	56	1.8		2018	HF2	HF2Fry
3D6.1D597A2FD6	11.09.2018	11:45:41	15	Hypoxia	73	11.2	HF	62	2.3		2018	HF2	HF2Fry
3D6.1D597A2FD7	11.09.2018	12:03:40	15	Hypoxia	74	9.6	HF	74	4.8		2018	HF2	HF2Fry
3D6.1D597A2FF1	11.09.2018	12:14:52	15	Hypoxia	77	8.4	HF	72	3.9		2018	HF2	HF2Fry
3D6.1D597A2FF5	11.09.2018	12:01:59	15	Hypoxia	78	9.8	HF	65	2.9		2018	HF2	HF2Fry
3D6.1D597A2FF6	11.09.2018	12:07:03	15	Hypoxia	79	9.2	HF	73	4.1		2018	HF2	HF2Fry
3D6.1D597A2FFD	11.09.2018	12:22:53	15	Hypoxia	81	7.9	HF	62	2.6		2018	HF2	HF2Fry
3D6.1D597A2FFF	11.09.2018	12:16:29	15	Hypoxia	82	8.3	HF	63	2.6		2018	HF2	HF2Fry
3D6.1D597A3000	11.09.2018	12:00:47	15	Hypoxia	83	9.8	HF	67	3.4		2018	HF2	HF2Fry
3D6.1D595D23BB	11.09.2018	12:08:27	15	Hypoxia	83	9.1	HF	71	4		2018	HF2	HF2Fry
3D6.1D597A3006	11.09.2018	12:09:09	15	Hypoxia	84	9	HF	72	3.8		2018	HF2	HF2Fry
3D6.1D597A3007	11.09.2018	12:09:41	15	Hypoxia	85	9	HF	71	3.7		2018	HF2	HF2Fry
3D6.1D595D2040	11.09.2018	12:02:31	15	Hypoxia	87	9.7	HF	69	3.4		2018	HF2	HF2Fry
3D6.1D595D2260	11.09.2018	11:57:50	15	Hypoxia	106	10.1	HF	64	2.8		2018	HF2	HF2Fry
3D6.1D595D2266	11.09.2018	12:06:44	15	Hypoxia	108	9.2	HF	59	2.1		2018	HF2	HF2Fry
3D6.1D595D22CC	11.09.2018	12:09:03	15	Hypoxia	116	9	HF	69	3.5		2018	HF2	HF2Fry
3D6.1D595D22E6	11.09.2018	12:11:24	15	Hypoxia	120	8.9	HF	66	3		2018	HF2	HF2Fry
3D6.1D595D23EE	01.28.2019	11:36:05	PN 1	Hypoxia	1	13.3	PN	60	1.6		2018	PN2	PN2Fry
3D6.1D597A3003	01.28.2019	11:38:28	PN 1	Hypoxia	2	13.1	PN	54	1.51		2018	PN2	PN2Fry
3D6.1D595D23E8	01.28.2019	11:54:11	PN 1	Hypoxia	4	11.7	PN	65	2.3		2018	PN2	PN2Fry
3D6.1D595D213F	01.28.2019	11:54:26	PN 1	Hypoxia	5	11.6	PN	61	2.2		2018	PN2	PN2Fry
3D6.1D595D211C	01.28.2019	11:57:10	PN 1	Hypoxia	6	11.3	PN	64	2.5		2018	PN2	PN2Fry
3D6.1D595D20FC	01.28.2019	11:59:51	PN 1	Hypoxia	7	11.1	PN	59	2		2018	PN2	PN2Fry
3D6.1D595D224D	01.28.2019	12:01:12	PN 1	Hypoxia	8	11	PN	61	2.17		2018	PN2	PN2Fry
3D6.1D595D21AB	01.28.2019	12:01:54	PN 1	Hypoxia	9	10.9	PN	62	2		2018	PN2	PN2Fry
3D9.1C2DEFC2EA	01.28.2019	12:02:52	PN 1	Hypoxia	10	10.9	PN	60	1.9		2018	PN2	PN2Fry
3D9.1C2DF3354E	01.28.2019	12:03:08	PN 1	Hypoxia	12	10.8	PN	60	1.9		2018	PN2	PN2Fry
3D6.1D595D22B1	01.28.2019	12:03:39	PN 1	Hypoxia	13	10.8	PN	57	1.7		2018	PN2	PN2Fry
3D9.1C2DED2474	01.28.2019	12:04:33	PN 1	Hypoxia	14	10.8	PN	63	2.2		2018	PN2	PN2Fry
3D6.1D595D2265	01.28.2019	12:04:39	PN 1	Hypoxia	15	10.8	PN	67	2.7		2018	PN2	PN2Fry
3D6.1D597A2FCE	01.28.2019	12:05:13	PN 1	Hypoxia	16	10.7	PN	59	1.98		2018	PN2	PN2Fry
3D9.1C2DE40186	01.28.2019	12:06:19	PN 1	Hypoxia	18	10.6	PN	62	2.1		2018	PN2	PN2Fry
3D9.1C2DF2248E	01.28.2019	12:06:25	PN 1	Hypoxia	19	10.6	PN	60	2.1		2018	PN2	PN2Fry
3D9.1C2DF22879	01.28.2019	12:06:37	PN 1	Hypoxia	20	10.5	PN	58	1.7		2018	PN2	PN2Fry
3D6.1D595D222B	01.28.2019	12:07:46	PN 1	Hypoxia	22	10.4	PN	66	2.8		2018	PN2	PN2Fry
3D9.1C2DF1F960	01.28.2019	12:08:13	PN 1	Hypoxia	23	10.3	PN	57	1.7		2018	PN2	PN2Fry
3D6.1D595D212F	01.28.2019	12:08:46	PN 1	Hypoxia	24	10.3	PN	65	2.8		2018	PN2	PN2Fry
3D9.1C2DE7A6DE	01.28.2019	12:08:53	PN 1	Hypoxia	25	10.3	PN	64	2.4		2018	PN2	PN2Fry
3D6.1D595D216B	01.28.2019	12:09:13	PN 1	Hypoxia	26	10.2	PN	58	1.8		2018	PN2	PN2Fry
3D6.1D595D2221	01.28.2019	12:09:53	PN 1	Hypoxia	28	10.1	PN	60	2		2018	PN2	PN2Fry
3D9.1C2DF0BB6D	01.28.2019	12:10:47	PN 1	Hypoxia	29	10.1	PN	61	2.2		2018	PN2	PN2Fry
3D6.1D597A2F66	01.28.2019	12:10:55	PN 1	Hypoxia	30	10.1	PN	62	2.2		2018	PN2	PN2Fry
3D6.1D595D2297	01.28.2019	12:11:00	PN 1	Hypoxia	31	10	PN	65	2.52		2018	PN2	PN2Fry
3D6.1D595D1F91	01.28.2019	12:11:31	PN 1	Hypoxia	32	10	PN	69	3.4		2018	PN2	PN2Fry
3D6.1D595D20F8	01.28.2019	12:11:52	PN 1	Hypoxia	33	10	PN	64	2.3		2018	PN2	PN2Fry
3D6.1D595D2264	01.28.2019	12:12:00	PN 1	Hypoxia	34	10	PN	63	2.57		2018	PN2	PN2Fry
3D6.1D595D236A	01.28.2019	12:12:20	PN 1	Hypoxia	35	9.9	PN	62	2.3		2018	PN2	PN2Fry
3D9.1C2DECEBBB	01.28.2019	12:12:37	PN 1	Hypoxia	36	9.9	PN	59	1.9		2018	PN2	PN2Fry
3D6.1D595D2281	01.28.2019	12:12:59	PN 1	Hypoxia	37	9.9	PN	63	2.29		2018	PN2	PN2Fry
3D6.1D595D1F80	01.28.2019	12:13:04	PN 1	Hypoxia	38	9.9	PN	64	2.5		2018	PN2	PN2Fry
3D9.1C2DF35948	01.28.2019	12:13:40	PN 1	Hypoxia	39	9.8	PN	58	1.93		2018	PN2	PN2Fry
3D6.1D595D2044	01.28.2019	12:14:16	PN 1	Hypoxia	40	9.7	PN	65	2.5		2018	PN2	PN2Fry
3D6.1D595D2397	01.28.2019	12:14:57	PN 1	Hypoxia	41	9.7	PN	61	2.1		2018	PN2	PN2Fry
3D6.1D595D2119	01.28.2019	12:15:06	PN 1	Hypoxia	42	9.7	PN	62	2.2		2018	PN2	PN2Fry
3D6.1D595D1F87	01.28.2019	12:15:27	PN 1	Hypoxia	43	9.6	PN	62	2		2018	PN2	PN2Fry
3D6.1D595D21B9	01.28.2019	12:16:10	PN 1	Hypoxia	44	9.6	PN	58	1.8		2018	PN2	PN2Fry
3D9.1C2DDA472E	01.28.2019	12:16:17	PN 1	Hypoxia	45	9.5	PN	59	1.9		2018	PN2	PN2Fry
3D6.1D597A2F6B	01.28.2019	12:17:13	PN 1	Hypoxia	46	9.5	PN	58	1.8		2018	PN2	PN2Fry
3D6.1D595D2046	01.28.2019	12:17:23	PN 1	Hypoxia	47	9.5	PN	60	2		2018	PN2	PN2Fry
3D9.1C2DEC959F	01.28.2019	12:17:32	PN 1	Hypoxia	48	9.4	PN	61	2		2018	PN2	PN2Fry
3D6.1D595D21B3	01.28.2019	12:18:06	PN 1	Hypoxia	49	9.4	PN	62	2.17		2018	PN2	PN2Fry
3D9.1C2DEFE803	01.28.2019	12:18:14	PN 1	Hypoxia	50	9.4	PN	62	2.2		2018	PN2	PN2Fry
3D6.1D595D233D	01.28.2019	12:18:32	PN 1	Hypoxia	51	9.3	PN	66	2.9		2018	PN2	PN2Fry
3D6.1D595D2275	01.28.2019	12:19:07	PN 1	Hypoxia	52	9.3	PN	69	3.1		2018	PN2	PN2Fry
3D6.1D595D1FD0	01.28.2019	12:19:36	PN 1	Hypoxia	53	9.2	PN	58	1.93		2018	PN2	PN2Fry
3D6.1D595D21EA	01.28.2019	12:19:59	PN 1	Hypoxia	54	9.2	PN	56	1.7		2018	PN2	PN2Fry
3D6.1D595D20AC	01.28.2019	12:20:08	PN 1	Hypoxia	55	9.2	PN	58	2		2018	PN2	PN2Fry
3D9.1C2DF20329	01.28.2019	12:20:13	PN 1	Hypoxia	56	9.2	PN	61	2.1		2018	PN2	PN2Fry
3D9.1C2DECC267	01.28.2019	12:20:18	PN 1	Hypoxia	57	9.2	PN	60	2.2		2018	PN2	PN2Fry
3D9.1C2DE1D372	01.28.2019	12:20:25	PN 1	Hypoxia	58	9.2	PN	63	2.4		2018	PN2	PN2Fry
3D6.1D597A2FAD	01.28.2019	12:20:35	PN 1	Hypoxia	59	9.2	PN	60	1.9		2018	PN2	PN2Fry
3D6.1D595D2179	01.28.2019	12:21:31	PN 1	Hypoxia	60	9.2	PN	68	2.9		2018	PN2	PN2Fry
3D9.1C2DEF7803	01.28.2019	12:22:22	PN 1	Hypoxia	62	9.1	PN	54	1.5		2018	PN2	PN2Fry
3D6.1D595D214B	01.28.2019	12:22:27	PN 1	Hypoxia	63	9.1	PN	55	1.6		2018	PN2	PN2Fry
3D9.1C2DE77D9B	01.28.2019	12:22:34	PN 1	Hypoxia	64	9.1	PN	64	2.6		2018	PN2	PN2Fry
3D6.1D595D20E3	01.28.2019	12:23:18	PN 1	Hypoxia	65	9	PN	66	2.7		2018	PN2	PN2Fry
3D6.1D595D2346	01.28.2019	12:23:25	PN 1	Hypoxia	66	9	PN	66	2.6		2018	PN2	PN2Fry
3D6.1D595D2105	01.28.2019	12:23:30	PN 1	Hypoxia	67	9	PN	62	2.2		2018	PN2	PN2Fry
3D6.1D595D2177	01.28.2019	12:23:41	PN 1	Hypoxia	68	9	PN	58	2		2018	PN2	PN2Fry
3D6.1D595D2126	01.28.2019	12:23:46	PN 1	Hypoxia	69	9	PN	53	1.5		2018	PN2	PN2Fry
3D9.1C2DEA08EA	01.28.2019	12:23:55	PN 1	Hypoxia	70	9	PN	64	2.5		2018	PN2	PN2Fry
3D6.1D595D20FA	01.28.2019	12:24:01	PN 1	Hypoxia	71	9	PN	67	2.69		2018	PN2	PN2Fry
3D6.1D595D2229	01.28.2019	12:24:08	PN 1	Hypoxia	72	9	PN	61	2.2		2018	PN2	PN2Fry
3D6.1D595D2156	01.28.2019	12:24:15	PN 1	Hypoxia	73	9	PN	60	1.9		2018	PN2	PN2Fry
3D9.1C2DEC7888	01.28.2019	12:24:21	PN 1	Hypoxia	74	9	PN	63	2.3		2018	PN2	PN2Fry
3D6.1D595D216F	01.28.2019	12:24:24	PN 1	Hypoxia	75	9	PN	60	2.1		2018	PN2	PN2Fry
3D9.1C2DF3885B	01.28.2019	12:24:28	PN 1	Hypoxia	76	9	PN	62	2		2018	PN2	PN2Fry
3D9.1C2DF85A50	01.28.2019	12:24:52	PN 1	Hypoxia	77	9	PN	64	2.4		2018	PN2	PN2Fry
3D6.1D597A2FFA	01.28.2019	12:25:02	PN 1	Hypoxia	78	9	PN	60	2.02		2018	PN2	PN2Fry
3D9.1C2DF1CEEF	01.28.2019	12:25:55	PN 1	Hypoxia	79	8.9	PN	64	2.4		2018	PN2	PN2Fry
3D6.1D595D20EE	01.28.2019	12:26:00	PN 1	Hypoxia	80	8.9	PN	59	2		2018	PN2	PN2Fry
3D6.1D595D211D	01.28.2019	12:26:41	PN 1	Hypoxia	81	8.8	PN	63	2.6		2018	PN2	PN2Fry
3D9.1C2DF3E46A	01.28.2019	12:28:15	PN 1	Hypoxia	82	8.6	PN	67	2.7		2018	PN2	PN2Fry
3D6.1D595D23D4	01.28.2019	12:28:27	PN 1	Hypoxia	83	8.6	PN	56	1.72		2018	PN2	PN2Fry
3D9.1C2DF4266E	01.28.2019	12:28:42	PN 1	Hypoxia	84	8.5	PN	61	2.1		2018	PN2	PN2Fry
3D6.1D595D1F5F	01.28.2019	12:29:43	PN 1	Hypoxia	85	8.5	PN	58	1.8		2018	PN2	PN2Fry
3D6.1D597A3004	01.28.2019	12:29:52	PN 1	Hypoxia	86	8.4	PN	58	1.8		2018	PN2	PN2Fry
3D6.1D597A2FDC	01.28.2019	12:32:02	PN 1	Hypoxia	87	8.2	PN	65	2.7		2018	PN2	PN2Fry
3D6.1D595D2321	01.28.2019	12:33:03	PN 1	Hypoxia	88	8.1	PN	55	1.67		2018	PN2	PN2Fry
3D6.1D595D1FD8	01.28.2019	12:33:35	PN 1	Hypoxia	89	8	PN	62	2.3		2018	PN2	PN2Fry
3D6.1D595D2028	01.28.2019	12:34:10	PN 1	Hypoxia	90	8	PN	56	1.6		2018	PN2	PN2Fry
3D6.1D595D21AE	01.28.2019	12:35:26	PN 1	Hypoxia	91	7.9	PN	62	2.1		2018	PN2	PN2Fry
3D6.1D597A2F92	01.28.2019	12:36:05	PN 1	Hypoxia	92	7.8	PN	60	2.02		2018	PN2	PN2Fry
3D6.001856490E	01.28.2019	12:36:44	PN 1	Hypoxia	93	7.8	PN	61	2		2018	PN2	PN2Fry
3D9.1C2DEFA82A	01.28.2019	12:37:16	PN 1	Hypoxia	94	7.7	PN	58	1.7		2018	PN2	PN2Fry
3D6.1D595D22D6	01.28.2019	12:37:27	PN 1	Hypoxia	95	7.7	PN	62	2.2		2018	PN2	PN2Fry
3D9.1C2DF07E2D	01.28.2019	12:38:35	PN 1	Hypoxia	96	7.6	PN	61	2		2018	PN2	PN2Fry
3D6.1D595D1FCC	01.28.2019	12:39:20	PN 1	Hypoxia	97	7.6	PN	65	2.3		2018	PN2	PN2Fry
3D9.1C2DE53E2C	01.28.2019	12:39:37	PN 1	Hypoxia	98	7.6	PN	55	1.5		2018	PN2	PN2Fry
3D6.1D597A2FBF	01.28.2019	12:47:15	PN 1	Hypoxia	99	6.9	PN	55	1.6		2018	PN2	PN2Fry
3D6.1D595D232E	01.28.2019	12:47:51	PN 1	Hypoxia	100	6.9	PN	56	1.75		2018	PN2	PN2Fry
3D9.1C2DDC7257	01.22.2019	12:05:52	PN 2	Hypoxia	1	13.2	PN	58	1.7		2018	PN2	PN2Fry
3D6.1D595D217B	01.22.2019	12:12:07	PN 2	Hypoxia	2	12.6	PN	60	1.9		2018	PN2	PN2Fry
3D6.1D595D207B	01.22.2019	12:14:53	PN 2	Hypoxia	3	12.4	PN	67	2.86		2018	PN2	PN2Fry
3D9.1C2DF2EAFE	01.22.2019	12:23:16	PN 2	Hypoxia	4	11.5	PN	68	1.84		2018	PN2	PN2Fry
3D6.1D595D238E	01.22.2019	12:24:16	PN 2	Hypoxia	5	11.4	PN	65	2.66		2018	PN2	PN2Fry
3D6.1D595D20AA	01.22.2019	12:25:05	PN 2	Hypoxia	6	11.3	PN	63	2		2018	PN2	PN2Fry
3D9.1C2DE42A6C	01.22.2019	12:26:23	PN 2	Hypoxia	7	11.2	PN	56	1.8		2018	PN2	PN2Fry
3D9.1C2DF8469A	01.22.2019	12:26:41	PN 2	Hypoxia	8	11.2	PN	67	2.9		2018	PN2	PN2Fry
3D6.1D595D2307	01.22.2019	12:28:34	PN 2	Hypoxia	9	11	PN	58	1.7		2018	PN2	PN2Fry
3D6.1D595D21C2	01.22.2019	12:29:22	PN 2	Hypoxia	10	10.9	PN	61	2		2018	PN2	PN2Fry
3D6.1D595D206B	01.22.2019	12:30:40	PN 2	Hypoxia	11	10.8	PN	61	2.2		2018	PN2	PN2Fry
3D9.1C2DDB701B	01.22.2019	12:31:41	PN 2	Hypoxia	12	10.7	PN	66	2.78		2018	PN2	PN2Fry
3D9.1C2DD91B4E	01.22.2019	12:32:04	PN 2	Hypoxia	13	10.7	PN	58	1.9		2018	PN2	PN2Fry
3D6.1D595D215C	01.22.2019	12:32:13	PN 2	Hypoxia	14	10.7	PN	69	3		2018	PN2	PN2Fry
3D6.1D595D2207	01.22.2019	12:32:26	PN 2	Hypoxia	15	10.7	PN	60	2		2018	PN2	PN2Fry
3D6.1D595D200F	01.22.2019	12:32:44	PN 2	Hypoxia	16	10.6	PN	66	2.4		2018	PN2	PN2Fry
3D9.1C2DF41CAC	01.22.2019	12:33:11	PN 2	Hypoxia	17	10.6	PN	61	2.1		2018	PN2	PN2Fry
3D6.1D595D21FE	01.22.2019	12:33:40	PN 2	Hypoxia	18	10.6	PN	62	2.2		2018	PN2	PN2Fry
3D6.1D595D23DD	01.22.2019	12:33:59	PN 2	Hypoxia	19	10.6	PN	59	1.8		2018	PN2	PN2Fry
3D9.1C2DED6769	01.22.2019	12:35:01	PN 2	Hypoxia	20	10.5	PN	59	1.83		2018	PN2	PN2Fry
3D9.1C2DEDF6F2	01.22.2019	12:35:29	PN 2	Hypoxia	21	10.4	PN	61	2.2		2018	PN2	PN2Fry
3D6.1D595D212C	01.22.2019	12:35:32	PN 2	Hypoxia	22	10.4	PN	64	2.64		2018	PN2	PN2Fry
3D9.1C2DF3E953	01.22.2019	12:35:42	PN 2	Hypoxia	23	10.4	PN	68	2.8		2018	PN2	PN2Fry
3D6.1D595D21B8	01.22.2019	12:36:06	PN 2	Hypoxia	24	10.4	PN	61	2.2		2018	PN2	PN2Fry
3D6.1D595D2189	01.22.2019	12:36:25	PN 2	Hypoxia	25	10.3	PN	64	2.4		2018	PN2	PN2Fry
3D9.1C2DEFD919	01.22.2019	12:36:45	PN 2	Hypoxia	26	10.3	PN	57	1.7		2018	PN2	PN2Fry
3D6.1D595D23A1	01.22.2019	12:37:01	PN 2	Hypoxia	27	10.3	PN	62	2.2		2018	PN2	PN2Fry
3D6.1D595D2050	01.22.2019	12:37:29	PN 2	Hypoxia	28	10.2	PN	60	2.1		2018	PN2	PN2Fry
3D9.1C2DF29D4D	01.22.2019	12:37:42	PN 2	Hypoxia	29	10.2	PN	53	1.3		2018	PN2	PN2Fry
3D6.1D595D2361	01.22.2019	12:38:00	PN 2	Hypoxia	30	10.2	PN	56	1.5		2018	PN2	PN2Fry
3D6.1D595D2197	01.22.2019	12:38:06	PN 2	Hypoxia	31	10.2	PN	60	2		2018	PN2	PN2Fry
3D6.1D595D2215	01.22.2019	12:38:12	PN 2	Hypoxia	32	10.1	PN	57	1.7		2018	PN2	PN2Fry
3D9.1C2DF28463	01.22.2019	12:38:24	PN 2	Hypoxia	33	10.1	PN	68	3		2018	PN2	PN2Fry
3D6.1D595D21ED	01.22.2019	12:38:27	PN 2	Hypoxia	34	10.1	PN	58	1.9		2018	PN2	PN2Fry
3D6.1D595D2385	01.22.2019	12:39:07	PN 2	Hypoxia	35	10.1	PN	58	1.7		2018	PN2	PN2Fry
3D6.1D595D2127	01.22.2019	12:39:14	PN 2	Hypoxia	36	10.1	PN	56	1.6		2018	PN2	PN2Fry
3D6.1D595D224B	01.22.2019	12:39:21	PN 2	Hypoxia	37	10.1	PN	62	2.3		2018	PN2	PN2Fry
3D6.1D595D1FF8	01.22.2019	12:39:33	PN 2	Hypoxia	38	10.1	PN	60	2.05		2018	PN2	PN2Fry
3D6.1D595D22C6	01.22.2019	12:39:39	PN 2	Hypoxia	39	10	PN	65	2.5		2018	PN2	PN2Fry
3D6.1D597A2FB6	01.22.2019	12:39:45	PN 2	Hypoxia	40	10	PN	61	2.1		2018	PN2	PN2Fry
3D9.1C2DE1E0A5	01.22.2019	12:40:00	PN 2	Hypoxia	41	10	PN	62	2.2		2018	PN2	PN2Fry
3D6.1D595D23F3	01.22.2019	12:40:21	PN 2	Hypoxia	42	10	PN	57	1.6		2018	PN2	PN2Fry
3D6.1D595D2130	01.22.2019	12:40:35	PN 2	Hypoxia	43	10	PN	71	3.3		2018	PN2	PN2Fry
3D6.1D595D20BA	01.22.2019	12:41:08	PN 2	Hypoxia	44	10	PN	62	2.2		2018	PN2	PN2Fry
3D6.1D595D1F6F	01.22.2019	12:41:18	PN 2	Hypoxia	45	10	PN	59	1.8		2018	PN2	PN2Fry
3D6.1D597A2FF9	01.22.2019	12:41:32	PN 2	Hypoxia	46	9.9	PN	61	2.06		2018	PN2	PN2Fry
3D6.1D595D2187	01.22.2019	12:41:39	PN 2	Hypoxia	47	9.9	PN	61	2.2		2018	PN2	PN2Fry
3D6.1D595D2043	01.22.2019	12:42:10	PN 2	Hypoxia	48	9.9	PN	63	2.3		2018	PN2	PN2Fry
3D6.1D597A2FD3	01.22.2019	12:42:51	PN 2	Hypoxia	49	9.8	PN	66	2.7		2018	PN2	PN2Fry
3D6.1D595D21F6	01.22.2019	12:43:23	PN 2	Hypoxia	50	9.7	PN	63	2.3		2018	PN2	PN2Fry
3D6.1D595D20ED	01.22.2019	12:43:45	PN 2	Hypoxia	51	9.7	PN	60	2.1		2018	PN2	PN2Fry
3D6.1D597A2F42	01.22.2019	12:43:57	PN 2	Hypoxia	52	9.7	PN	62	1.9		2018	PN2	PN2Fry
3D6.1D595D2193	01.22.2019	12:44:04	PN 2	Hypoxia	53	9.7	PN	60	2		2018	PN2	PN2Fry
3D9.1C2DD962C8	01.22.2019	12:44:09	PN 2	Hypoxia	54	9.7	PN	56	1.5		2018	PN2	PN2Fry
3D6.1D595D2031	01.22.2019	12:44:16	PN 2	Hypoxia	55	9.7	PN	63	2.3		2018	PN2	PN2Fry
3D9.1C2DF3ADC6	01.22.2019	12:44:20	PN 2	Hypoxia	56	9.7	PN	63	2.5		2018	PN2	PN2Fry
3D9.1C2DE885AF	01.22.2019	12:44:28	PN 2	Hypoxia	57	9.7	PN	61	1.9		2018	PN2	PN2Fry
3D6.1D597A2FAF	01.22.2019	12:44:34	PN 2	Hypoxia	58	9.7	PN	64	2.4		2018	PN2	PN2Fry
3D6.1D595D223E	01.22.2019	13:18:52	PN 2	Hypoxia	59	9.7	PN	58	1.87	Tag lost prior to trial and reinserted following trial	2018	PN2	PN2Fry
3D9.1C2DED8477	01.22.2019	12:46:01	PN 2	Hypoxia	60	9.6	PN	70	3.1		2018	PN2	PN2Fry
3D9.1C2DF09AC3	01.22.2019	12:46:56	PN 2	Hypoxia	61	9.5	PN	62	2.3		2018	PN2	PN2Fry
3D6.1D595D2056	01.22.2019	12:47:09	PN 2	Hypoxia	62	9.5	PN	58	2		2018	PN2	PN2Fry
3D9.1C2DF3E48C	01.22.2019	12:47:19	PN 2	Hypoxia	63	9.4	PN	52	1.2		2018	PN2	PN2Fry
3D6.1D597A2FC9	01.22.2019	12:47:41	PN 2	Hypoxia	64	9.4	PN	60	2.1		2018	PN2	PN2Fry
3D6.1D595D1F96	01.22.2019	12:47:45	PN 2	Hypoxia	65	9.4	PN	58	1.7		2018	PN2	PN2Fry
3D6.1D595D1FAD	01.22.2019	12:47:52	PN 2	Hypoxia	66	9.4	PN	58	2		2018	PN2	PN2Fry
3D6.1D595D1FA9	01.22.2019	12:48:06	PN 2	Hypoxia	67	9.4	PN	62	1.93		2018	PN2	PN2Fry
3D6.1D595D2249	01.22.2019	12:48:10	PN 2	Hypoxia	68	9.4	PN	64	2.4		2018	PN2	PN2Fry
3D9.1C2DED5536	01.22.2019	12:48:47	PN 2	Hypoxia	69	9.3	PN	62	2.1		2018	PN2	PN2Fry
3D9.1C2DF24911	01.22.2019	12:49:22	PN 2	Hypoxia	70	9.3	PN	58	1.7		2018	PN2	PN2Fry
3D6.1D595D2302	01.22.2019	12:50:20	PN 2	Hypoxia	71	9.2	PN	61	2.1		2018	PN2	PN2Fry
3D6.1D597A2FEE	01.22.2019	12:50:25	PN 2	Hypoxia	72	9.2	PN	58	1.9		2018	PN2	PN2Fry
3D6.1D595D20EF	01.22.2019	12:50:30	PN 2	Hypoxia	73	9.1	PN	60	2.2		2018	PN2	PN2Fry
3D6.1D595D22F6	01.22.2019	12:51:39	PN 2	Hypoxia	74	9	PN	65	2.61		2018	PN2	PN2Fry
3D6.1D595D220E	01.22.2019	12:53:47	PN 2	Hypoxia	75	8.8	PN	63	2.23		2018	PN2	PN2Fry
3D9.1C2DEF1241	01.22.2019	12:54:14	PN 2	Hypoxia	76	8.8	PN	59	2		2018	PN2	PN2Fry
3D6.1D595D238C	01.22.2019	12:54:31	PN 2	Hypoxia	77	8.8	PN	59	2.1		2018	PN2	PN2Fry
3D9.1C2DF26D2E	01.22.2019	12:54:35	PN 2	Hypoxia	78	8.8	PN	52	1.2		2018	PN2	PN2Fry
3D6.1D595D2310	01.22.2019	12:54:38	PN 2	Hypoxia	79	8.8	PN	61	2.3		2018	PN2	PN2Fry
3D9.1C2DED743F	01.22.2019	12:54:49	PN 2	Hypoxia	80	8.7	PN	58	1.8		2018	PN2	PN2Fry
3D6.1D595D22A9	01.22.2019	12:55:13	PN 2	Hypoxia	81	8.7	PN	55	1.4		2018	PN2	PN2Fry
3D6.1D595D2134	01.22.2019	12:57:48	PN 2	Hypoxia	82	8.5	PN	67	2.7		2018	PN2	PN2Fry
3D9.1C2DEC5D2C	01.22.2019	12:58:01	PN 2	Hypoxia	83	8.5	PN	60	1.9		2018	PN2	PN2Fry
3D6.1D595D20AF	01.22.2019	12:58:38	PN 2	Hypoxia	84	8.4	PN	58	1.7		2018	PN2	PN2Fry
3D9.1C2DD93DBE	01.22.2019	12:58:46	PN 2	Hypoxia	85	8.4	PN	58	1.9		2018	PN2	PN2Fry
3D6.1D595D20C4	01.22.2019	12:59:33	PN 2	Hypoxia	86	8.4	PN	57	1.64		2018	PN2	PN2Fry
3D9.1C2DEFFFE9	01.22.2019	13:00:37	PN 2	Hypoxia	87	8.3	PN	61	2.1		2018	PN2	PN2Fry
3D6.1D595D1F66	01.22.2019	13:01:17	PN 2	Hypoxia	88	8.2	PN	63	2.5		2018	PN2	PN2Fry
3D9.1C2DDB9412	01.22.2019	13:01:40	PN 2	Hypoxia	89	8.2	PN	58	1.7		2018	PN2	PN2Fry
3D6.1D595D2239	01.22.2019	13:01:55	PN 2	Hypoxia	90	8.2	PN	57	1.9		2018	PN2	PN2Fry
3D6.1D595D22B6	01.22.2019	13:02:33	PN 2	Hypoxia	91	8.1	PN	53	1.5		2018	PN2	PN2Fry
3D9.1C2DE46A38	01.22.2019	13:03:59	PN 2	Hypoxia	92	8	PN	62	2.1		2018	PN2	PN2Fry
3D9.1C2DF31E54	01.22.2019	13:04:38	PN 2	Hypoxia	93	7.9	PN	63	2.3		2018	PN2	PN2Fry
3D6.1D595D2025	01.22.2019	13:06:38	PN 2	Hypoxia	94	7.7	PN	61	1.95		2018	PN2	PN2Fry
3D9.1C2DE1BA0B	01.22.2019	13:08:11	PN 2	Hypoxia	95	7.6	PN	54	1.4		2018	PN2	PN2Fry
3D6.1D597A2FB5	01.22.2019	13:10:10	PN 2	Hypoxia	96	7.4	PN	61	2		2018	PN2	PN2Fry
3D6.1D595D1F5E	01.22.2019	13:12:05	PN 2	Hypoxia	97	7.2	PN	53	1.4		2018	PN2	PN2Fry
3D6.1D595D203D	01.22.2019	13:12:52	PN 2	Hypoxia	98	7.2	PN	59	2		2018	PN2	PN2Fry
3D9.1C2DF2E43A	01.22.2019	13:14:08	PN 2	Hypoxia	99	N/A	PN	56	1.6	Fish was trapped behind pump - uncertain what hypxoia tolerance was - placed in recovery but in rough shape	2018	PN2	PN2Fry
3D6.1D595D2267	01.22.2019	13:17:40	PN 2	Hypoxia	100	N/A	PN	56	1.6	Fish did not go through hypoxia trial (was left in starve tank by accident)	2018	PN2	PN2Fry
3D6.1D595D1F68	01.23.2019	11:10:46	PN 3	Hypoxia	1	14.9	PN	61	1.9		2018	PN2	PN2Fry
3D6.001856490F	01.23.2019	11:34:22	PN 3	Hypoxia	2	12.6	PN	55	1.5		2018	PN2	PN2Fry
3D6.1D595D1F94	01.23.2019	11:37:45	PN 3	Hypoxia	3	12.3	PN	61	2.3		2018	PN2	PN2Fry
3D6.1D595D1FF1	01.23.2019	11:38:20	PN 3	Hypoxia	4	12.3	PN	63	2.2		2018	PN2	PN2Fry
3D6.1D595D23BB	01.23.2019	11:40:01	PN 3	Hypoxia	5	12	PN	60	2.2		2018	PN2	PN2Fry
3D6.1D595D2308	01.23.2019	11:43:56	PN 3	Hypoxia	6	11.8	PN	53	1.6		2018	PN2	PN2Fry
No Tag ID			PN 3	Hypoxia	7	11.7	PN			Fish returned to recovery tank with tag still missing	2018	PN2	PN2Fry
3D6.1D595D2238	01.23.2019	11:46:38	PN 3	Hypoxia	8	11.5	PN	58	1.87		2018	PN2	PN2Fry
3D6.1D597A2F98	01.23.2019	11:48:39	PN 3	Hypoxia	9	11.2	PN	54	1.56		2018	PN2	PN2Fry
3D6.1D595D21CD	01.23.2019	11:48:57	PN 3	Hypoxia	10	11.2	PN	63	2.3		2018	PN2	PN2Fry
No Tag ID			PN 3	Hypoxia	11	11.1	PN				2018	PN2	PN2Fry
3D6.001856491C	01.23.2019	11:51:56	PN 3	Hypoxia	12	10.9	PN	58	1.78		2018	PN2	PN2Fry
3D6.0018564969	01.23.2019	11:52:49	PN 3	Hypoxia	13	10.8	PN	57	1.6		2018	PN2	PN2Fry
3D6.1D595D20D8	01.23.2019	11:53:16	PN 3	Hypoxia	14	10.8	PN	63	2.3		2018	PN2	PN2Fry
3D6.1D595D1FE5	01.23.2019	11:55:11	PN 3	Hypoxia	15	10.6	PN	63	2.5		2018	PN2	PN2Fry
3D9.1C2DF0DD45	01.23.2019	11:55:46	PN 3	Hypoxia	16	10.6	PN	59	1.9		2018	PN2	PN2Fry
3D6.1D595D22EA	01.23.2019	11:56:37	PN 3	Hypoxia	17	10.5	PN	69	3.1		2018	PN2	PN2Fry
3D9.1C2DE7F5E4	01.23.2019	11:57:14	PN 3	Hypoxia	18	10.5	PN	56	1.6		2018	PN2	PN2Fry
3D9.1C2DEE88E5	01.23.2019	11:57:25	PN 3	Hypoxia	19	10.5	PN	61	2.29		2018	PN2	PN2Fry
3D6.1D595D1F9A	01.23.2019	11:57:39	PN 3	Hypoxia	20	10.4	PN	60	2.2		2018	PN2	PN2Fry
3D6.1D595D23AC	01.23.2019	11:58:07	PN 3	Hypoxia	21	10.4	PN	64	2.4		2018	PN2	PN2Fry
3D9.1C2DE9CCFE	01.23.2019	11:59:05	PN 3	Hypoxia	22	10.3	PN	65	2.6		2018	PN2	PN2Fry
3D6.1D595D2282	01.23.2019	11:59:27	PN 3	Hypoxia	23	10.2	PN	62	2.1		2018	PN2	PN2Fry
3D6.1D595D2194	01.23.2019	11:59:39	PN 3	Hypoxia	24	10.2	PN	70	3		2018	PN2	PN2Fry
3D9.1C2DE5C10E	01.23.2019	11:59:53	PN 3	Hypoxia	25	10.1	PN	65	2.7		2018	PN2	PN2Fry
3D9.1C2DEF84B3	01.23.2019	12:00:17	PN 3	Hypoxia	26	10.1	PN	64	2.4		2018	PN2	PN2Fry
3D6.1D595D2347	01.23.2019	12:00:24	PN 3	Hypoxia	27	10.1	PN	60	2.1		2018	PN2	PN2Fry
3D9.1C2DDC80EA	01.23.2019	12:00:51	PN 3	Hypoxia	28	10.1	PN	63	2.3		2018	PN2	PN2Fry
3D9.1C2DF24F8C	01.23.2019	12:00:57	PN 3	Hypoxia	29	10.1	PN	59	2		2018	PN2	PN2Fry
3D6.1D595D225F	01.23.2019	12:01:05	PN 3	Hypoxia	30	10.1	PN	58	1.69		2018	PN2	PN2Fry
3D6.1D597A2FF6	01.23.2019	12:01:36	PN 3	Hypoxia	31	10	PN	58	2		2018	PN2	PN2Fry
3D6.1D597A2FF8	01.23.2019	12:01:51	PN 3	Hypoxia	32	10	PN	60	2.2		2018	PN2	PN2Fry
3D6.1D595D20A0	01.23.2019	12:02:04	PN 3	Hypoxia	33	10	PN	60	2.03		2018	PN2	PN2Fry
3D6.1D597A2FCC	01.23.2019	12:02:30	PN 3	Hypoxia	34	10	PN	63	2.5		2018	PN2	PN2Fry
[truncated: 272 more rows]

## Sheet: AllstrainsyearlingCTmax
HEX Tag ID	Scan Date	Scan Time	Group	Trial	Fish Order	CTmax	Strain	Length (mm)	Weight (g)	Comments	Brood Year	Strain/Brood Year	Strain/Brood Year/lifestage
3D6.1D595D2336	04.23.2018	00:53:37	Group 1 - Ctmax	Temperature	1	27.5	BW	87	6.99		2017	BW1	BW1Yearling
3D6.1D595D1FB9	04.23.2018	00:54:53	Group 1 - Ctmax	Temperature	2	27.7	BW	98	9.12		2017	BW1	BW1Yearling
3D6.1D595D2060	04.23.2018	00:55:50	Group 1 - Ctmax	Temperature	3	27.8	BW	123	19.14		2017	BW1	BW1Yearling
3D6.1D595D2382	04.23.2018	00:56:35	Group 1 - Ctmax	Temperature	4	27.8	BW	128	21.08		2017	BW1	BW1Yearling
3D6.1D595D2378	04.23.2018	00:56:55	Group 1 - Ctmax	Temperature	5	27.9	BW	98	11.48		2017	BW1	BW1Yearling
3D6.1D595D200E	04.23.2018	00:57:19	Group 1 - Ctmax	Temperature	6	27.9	BW	100	10.42		2017	BW1	BW1Yearling
3D6.1D595D204B	04.23.2018	00:57:29	Group 1 - Ctmax	Temperature	7	27.9	BW	110	13.91		2017	BW1	BW1Yearling
3D6.1D595D237F	04.23.2018	00:57:58	Group 1 - Ctmax	Temperature	8	28	BW	103	11.59		2017	BW1	BW1Yearling
3D6.1D595D1F80	04.23.2018	00:58:46	Group 1 - Ctmax	Temperature	9	28.1	BW	112	14.82		2017	BW1	BW1Yearling
3D6.1D595D2040	04.23.2018	00:59:21	Group 1 - Ctmax	Temperature	10	28.1	BW	125	20.6		2017	BW1	BW1Yearling
3D6.1D595D1FB4	04.23.2018	00:59:26	Group 1 - Ctmax	Temperature	11	28.1	BW	88	7.26		2017	BW1	BW1Yearling
3D6.1D595D1F70	04.23.2018	00:00:05	Group 1 - Ctmax	Temperature	12	28.2	BW	130	22.23		2017	BW1	BW1Yearling
3D6.1D595D2337	04.23.2018	00:00:09	Group 1 - Ctmax	Temperature	13	28.2	BW	101	11.16		2017	BW1	BW1Yearling
3D6.1D595D2313	04.23.2018	00:01:01	Group 1 - Ctmax	Temperature	14	28.3	BW	122	18.45		2017	BW1	BW1Yearling
3D6.1D595D1FCE	04.23.2018	00:01:24	Group 1 - Ctmax	Temperature	15	28.3	BW	98	10		2017	BW1	BW1Yearling
3D6.1D595D2359	04.23.2018	00:01:39	Group 1 - Ctmax	Temperature	16	28.3	BW	115	15.85	Died April 26th	2017	BW1	BW1Yearling
3D6.1D595D22F9	04.23.2018	00:01:46	Group 1 - Ctmax	Temperature	17	28.3	BW	109	14.16		2017	BW1	BW1Yearling
3D6.1D595D20A2	04.23.2018	00:02:00	Group 1 - Ctmax	Temperature	18	28.4	BW	114	15.8		2017	BW1	BW1Yearling
3D6.1D595D2051	04.23.2018	00:02:16	Group 1 - Ctmax	Temperature	19	28.4	BW	114	16.17		2017	BW1	BW1Yearling
3D6.1D595D2014	04.23.2018	00:02:22	Group 1 - Ctmax	Temperature	20	28.4	BW	125	17.69		2017	BW1	BW1Yearling
3D6.1D595D22C3	04.23.2018	00:02:33	Group 1 - Ctmax	Temperature	21	28.4	BW	99	10.56		2017	BW1	BW1Yearling
3D6.1D595D2332	04.23.2018	00:02:40	Group 1 - Ctmax	Temperature	22	28.4	BW	114	15.66		2017	BW1	BW1Yearling
3D6.1D595D1FD6	04.23.2018	00:02:50	Group 1 - Ctmax	Temperature	23	28.4	BW	116	16.45		2017	BW1	BW1Yearling
3D6.1D595D2373	04.23.2018	00:02:54	Group 1 - Ctmax	Temperature	24	28.5	BW	99	10.29		2017	BW1	BW1Yearling
3D6.1D595D2331	04.23.2018	00:02:57	Group 1 - Ctmax	Temperature	25	28.5	BW	95	8.99		2017	BW1	BW1Yearling
3D6.1D595D200F	04.23.2018	00:03:06	Group 1 - Ctmax	Temperature	26	28.5	BW	101	10.21		2017	BW1	BW1Yearling
3D6.1D595D22AB	04.23.2018	00:03:10	Group 1 - Ctmax	Temperature	27	28.5	BW	114	15.3		2017	BW1	BW1Yearling
3D6.1D595D23DF	04.23.2018	00:03:18	Group 1 - Ctmax	Temperature	28	28.5	BW	121	18.77		2017	BW1	BW1Yearling
3D6.1D595D2348	04.23.2018	00:03:21	Group 1 - Ctmax	Temperature	29	28.5	BW	90	8.11		2017	BW1	BW1Yearling
3D6.1D595D206C	04.23.2018	00:03:25	Group 1 - Ctmax	Temperature	30	28.5	BW	116	16.94		2017	BW1	BW1Yearling
3D6.1D595D20DA	04.23.2018	00:03:30	Group 1 - Ctmax	Temperature	31	28.5	BW	95	9.36		2017	BW1	BW1Yearling
3D6.1D595D2318	04.23.2018	00:03:35	Group 1 - Ctmax	Temperature	32	28.5	BW	96	9.47		2017	BW1	BW1Yearling
3D6.1D595D2335	04.23.2018	00:03:41	Group 1 - Ctmax	Temperature	33	28.5	BW	136	24.78	Died April 25th	2017	BW1	BW1Yearling
3D6.1D595D2013	04.23.2018	00:03:45	Group 1 - Ctmax	Temperature	34	28.5	BW	102	10.32		2017	BW1	BW1Yearling
3D6.1D595D2368	04.23.2018	00:03:59	Group 1 - Ctmax	Temperature	35	28.6	BW	136	28.72		2017	BW1	BW1Yearling
3D6.1D595D1F69	04.23.2018	00:04:04	Group 1 - Ctmax	Temperature	36	28.6	BW	161	45.55		2017	BW1	BW1Yearling
3D6.1D595D1F8E	04.23.2018	00:04:08	Group 1 - Ctmax	Temperature	37	28.6	BW	124	19.07		2017	BW1	BW1Yearling
3D6.1D595D2017	04.23.2018	00:04:11	Group 1 - Ctmax	Temperature	38	28.6	BW	167	46.42		2017	BW1	BW1Yearling
3D6.1D595D206A	04.23.2018	00:04:18	Group 1 - Ctmax	Temperature	39	28.6	BW	105	11.42		2017	BW1	BW1Yearling
3D6.1D595D1F86	04.23.2018	00:04:22	Group 1 - Ctmax	Temperature	40	28.6	BW	133	21.96		2017	BW1	BW1Yearling
3D6.1D595D23CD	04.23.2018	00:04:25	Group 1 - Ctmax	Temperature	41	28.6	BW	94	9.15		2017	BW1	BW1Yearling
3D6.1D595D1F66	04.23.2018	00:04:29	Group 1 - Ctmax	Temperature	42	28.6	BW	121	17.69		2017	BW1	BW1Yearling
3D6.1D595D208A	04.23.2018	00:04:32	Group 1 - Ctmax	Temperature	43	28.6	BW	147	29.5		2017	BW1	BW1Yearling
3D6.1D595D23EF	04.23.2018	00:04:36	Group 1 - Ctmax	Temperature	44	28.6	BW	142	28.58		2017	BW1	BW1Yearling
3D6.1D595D1FE7	04.23.2018	00:04:40	Group 1 - Ctmax	Temperature	45	28.6	BW	162	43.56		2017	BW1	BW1Yearling
3D6.1D595D1FF2	04.23.2018	00:04:45	Group 1 - Ctmax	Temperature	46	28.6	BW	101	9.97		2017	BW1	BW1Yearling
3D6.1D595D209D	04.23.2018	00:04:49	Group 1 - Ctmax	Temperature	47	28.6	BW	103	11.1		2017	BW1	BW1Yearling
3D6.1D595D22F1	04.23.2018	00:04:54	Group 1 - Ctmax	Temperature	48	28.6	BW	112	14.75		2017	BW1	BW1Yearling
3D6.1D595D1F71	04.23.2018	00:04:58	Group 1 - Ctmax	Temperature	49	28.6	BW	94	8.76		2017	BW1	BW1Yearling
3D6.1D595D1FAA	04.23.2018	00:05:01	Group 1 - Ctmax	Temperature	50	28.6	BW	144	33.55		2017	BW1	BW1Yearling
3D6.1D595D238D	04.23.2018	00:05:07	Group 1 - Ctmax	Temperature	51	28.6	BW	111	12.94		2017	BW1	BW1Yearling
3D6.1D595D2312	04.23.2018	00:05:12	Group 1 - Ctmax	Temperature	52	28.6	BW	112	15.15		2017	BW1	BW1Yearling
3D6.1D595D236F	04.23.2018	00:05:14	Group 1 - Ctmax	Temperature	53	28.6	BW	123	22.44		2017	BW1	BW1Yearling
3D6.1D595D1FD3	04.23.2018	00:05:17	Group 1 - Ctmax	Temperature	54	28.7	BW	92	8.32		2017	BW1	BW1Yearling
3D6.1D595D23F8	04.23.2018	00:05:21	Group 1 - Ctmax	Temperature	55	28.7	BW	117	17.47		2017	BW1	BW1Yearling
3D6.1D595D2339	04.23.2018	00:05:23	Group 1 - Ctmax	Temperature	56	28.7	BW	163	41.62		2017	BW1	BW1Yearling
3D6.1D595D20B4	04.23.2018	00:05:26	Group 1 - Ctmax	Temperature	57	28.7	BW	104	12.02		2017	BW1	BW1Yearling
3D6.1D595D20F5	04.23.2018	00:05:31	Group 1 - Ctmax	Temperature	58	28.7	BW	144	32.73		2017	BW1	BW1Yearling
3D6.1D595D235C	04.23.2018	00:05:34	Group 1 - Ctmax	Temperature	59	28.7	BW	142	28.62		2017	BW1	BW1Yearling
3D6.1D595D230F	04.23.2018	00:05:37	Group 1 - Ctmax	Temperature	60	28.7	BW	131	23.37		2017	BW1	BW1Yearling
3D6.1D595D1F79	04.23.2018	00:05:40	Group 1 - Ctmax	Temperature	61	28.7	BW	99	9.23		2017	BW1	BW1Yearling
3D6.1D595D201B	04.23.2018	00:05:44	Group 1 - Ctmax	Temperature	62	28.7	BW	115	15.7		2017	BW1	BW1Yearling
3D6.1D595D2097	04.23.2018	00:05:47	Group 1 - Ctmax	Temperature	63	28.7	BW	124	20.5		2017	BW1	BW1Yearling
3D6.1D595D2085	04.23.2018	00:05:49	Group 1 - Ctmax	Temperature	64	28.8	BW	136	26.8		2017	BW1	BW1Yearling
3D6.1D595D2322	04.23.2018	00:05:54	Group 1 - Ctmax	Temperature	65	28.8	BW	137	26.53		2017	BW1	BW1Yearling
3D6.1D595D2041	04.23.2018	00:05:57	Group 1 - Ctmax	Temperature	66	28.8	BW	126	21.65		2017	BW1	BW1Yearling
3D6.1D595D2048	04.23.2018	00:06:00	Group 1 - Ctmax	Temperature	67	28.8	BW	133	26.57		2017	BW1	BW1Yearling
3D6.1D595D1FDA	04.23.2018	00:06:03	Group 1 - Ctmax	Temperature	68	28.8	BW	114	15.45		2017	BW1	BW1Yearling
3D6.1D595D205A	04.23.2018	00:06:06	Group 1 - Ctmax	Temperature	69	28.8	BW	98	9.54	Died April 25th	2017	BW1	BW1Yearling
3D6.1D595D1F6B	04.23.2018	00:06:09	Group 1 - Ctmax	Temperature	70	28.8	BW	142	92.31		2017	BW1	BW1Yearling
3D6.1D595D1F58	04.23.2018	00:06:12	Group 1 - Ctmax	Temperature	71	28.8	BW	119	17.61		2017	BW1	BW1Yearling
3D6.1D595D2303	04.23.2018	00:06:16	Group 1 - Ctmax	Temperature	72	28.8	BW	105	12.44		2017	BW1	BW1Yearling
3D6.1D595D202F	04.23.2018	00:06:20	Group 1 - Ctmax	Temperature	73	28.8	BW	113	15.22		2017	BW1	BW1Yearling
3D6.1D595D2300	04.23.2018	00:06:23	Group 1 - Ctmax	Temperature	74	28.8	BW	99	10.01		2017	BW1	BW1Yearling
3D6.1D595D20DD	04.23.2018	00:06:26	Group 1 - Ctmax	Temperature	75	28.8	BW	110	13.99		2017	BW1	BW1Yearling
3D6.1D595D2329	04.23.2018	00:06:36	Group 1 - Ctmax	Temperature	76	28.8	BW	98	10.14		2017	BW1	BW1Yearling
3D6.1D595D2328	04.23.2018	00:06:39	Group 1 - Ctmax	Temperature	77	28.8	BW	95	8.97		2017	BW1	BW1Yearling
3D6.1D595D1FF7	04.23.2018	00:06:42	Group 1 - Ctmax	Temperature	78	28.8	BW	103	10.86		2017	BW1	BW1Yearling
3D6.1D595D1FA4	04.23.2018	00:06:45	Group 1 - Ctmax	Temperature	79	28.8	BW	119	16.16		2017	BW1	BW1Yearling
3D6.1D595D236C	04.23.2018	00:06:48	Group 1 - Ctmax	Temperature	80	28.8	BW	111	15.44		2017	BW1	BW1Yearling
3D6.1D595D1FE2	04.23.2018	00:06:51	Group 1 - Ctmax	Temperature	81	28.8	BW	110	14		2017	BW1	BW1Yearling
3D6.1D595D22AE	04.23.2018	00:06:54	Group 1 - Ctmax	Temperature	82	28.8	BW	103	12.43		2017	BW1	BW1Yearling
3D6.1D595D22EF	04.23.2018	00:07:00	Group 1 - Ctmax	Temperature	83	28.8	BW	124	21.15		2017	BW1	BW1Yearling
3D6.1D595D2075	04.23.2018	00:07:03	Group 1 - Ctmax	Temperature	84	28.8	BW	105	12.07		2017	BW1	BW1Yearling
3D6.1D595D1FBF	04.23.2018	00:07:06	Group 1 - Ctmax	Temperature	85	28.8	BW	102	10.36		2017	BW1	BW1Yearling
3D6.1D595D22D7	04.23.2018	00:07:09	Group 1 - Ctmax	Temperature	86	28.9	BW	108	13.17		2017	BW1	BW1Yearling
3D6.1D595D2272	04.23.2018	00:07:11	Group 1 - Ctmax	Temperature	87	28.9	BW	119	17.33		2017	BW1	BW1Yearling
3D6.1D595D2007	04.23.2018	00:07:14	Group 1 - Ctmax	Temperature	88	28.9	BW	102	10.68		2017	BW1	BW1Yearling
3D6.1D595D202C	04.23.2018	00:07:17	Group 1 - Ctmax	Temperature	89	28.9	BW	101	9.66	Died April 26th	2017	BW1	BW1Yearling
3D6.1D595D20A5	04.23.2018	00:07:20	Group 1 - Ctmax	Temperature	90	28.9	BW	98	10.77		2017	BW1	BW1Yearling
3D6.1D595D1FF1	04.23.2018	00:07:23	Group 1 - Ctmax	Temperature	91	28.9	BW	116	17.47	Died April 26th	2017	BW1	BW1Yearling
3D6.1D595D1F9A	04.23.2018	00:07:36	Group 1 - Ctmax	Temperature	92	28.9	BW	121	18.35	Died April 26th	2017	BW1	BW1Yearling
3D6.1D595D2046	04.23.2018	00:07:40	Group 1 - Ctmax	Temperature	93	28.9	BW	132	22.62		2017	BW1	BW1Yearling
3D6.1D595D201C	04.23.2018	00:07:43	Group 1 - Ctmax	Temperature	94	28.9	BW	122	19.71		2017	BW1	BW1Yearling
3D6.1D595D2067	04.23.2018	00:07:46	Group 1 - Ctmax	Temperature	95	29	BW	117	17.8		2017	BW1	BW1Yearling
3D6.1D595D2307	04.23.2018	00:07:52	Group 1 - Ctmax	Temperature	96	29	BW	108	13.55		2017	BW1	BW1Yearling
3D6.1D595D2365	04.23.2018	00:07:54	Group 1 - Ctmax	Temperature	97	29	BW	98	9.66		2017	BW1	BW1Yearling
3D6.1D595D1F51	04.23.2018	00:07:58	Group 1 - Ctmax	Temperature	98	29	BW	96	9.13		2017	BW1	BW1Yearling
3D6.1D595D1F55	04.23.2018	00:08:01	Group 1 - Ctmax	Temperature	99	29	BW	99	10.28		2017	BW1	BW1Yearling
3D6.1D595D20AB	04.23.2018	00:08:06	Group 1 - Ctmax	Temperature	100	29	BW	86	7.1		2017	BW1	BW1Yearling
3D6.1D595D22FC	04.24.2018	11:52:27	Group 2 - Ctmax	Temperature	1	27.4	BW	109	13.1		2017	BW1	BW1Yearling
3D6.1D595D20B8	04.24.2018	11:54:05	Group 2 - Ctmax	Temperature	2	27.5	BW	105	12.7		2017	BW1	BW1Yearling
3D6.1D595D228D	04.24.2018	11:55:01	Group 2 - Ctmax	Temperature	3	27.6	BW	120	17.16		2017	BW1	BW1Yearling
3D6.1D595D203F	04.24.2018	11:55:46	Group 2 - Ctmax	Temperature	4	27.7	BW	92	7.77		2017	BW1	BW1Yearling
3D6.1D595D2035	04.24.2018	11:59:15	Group 2 - Ctmax	Temperature	5	28	BW	104	10.47		2017	BW1	BW1Yearling
3D6.1D595D2355	04.24.2018	11:59:20	Group 2 - Ctmax	Temperature	6	28	BW	112	14.85		2017	BW1	BW1Yearling
3D6.1D595D2081	04.24.2018	11:59:30	Group 2 - Ctmax	Temperature	7	28	BW	99	10.06		2017	BW1	BW1Yearling
3D6.1D595D1FE8	04.24.2018	11:59:33	Group 2 - Ctmax	Temperature	8	28	BW	138	26.71		2017	BW1	BW1Yearling
3D6.1D595D207F	04.24.2018	11:59:46	Group 2 - Ctmax	Temperature	9	28.1	BW	94	8.33		2017	BW1	BW1Yearling
3D6.1D595D23CC	04.24.2018	12:00:38	Group 2 - Ctmax	Temperature	10	28.1	BW	180	61.31	Died April 26th	2017	BW1	BW1Yearling
3D6.1D595D236B	04.24.2018	12:01:24	Group 2 - Ctmax	Temperature	11	28.2	BW	102	10.34		2017	BW1	BW1Yearling
3D6.1D595D1F84	04.24.2018	12:02:13	Group 2 - Ctmax	Temperature	12	28.3	BW	96	8.93		2017	BW1	BW1Yearling
3D6.1D595D2036	04.24.2018	12:02:16	Group 2 - Ctmax	Temperature	13	28.3	BW	123	17.95	Died April 26th	2017	BW1	BW1Yearling
3D6.1D595D22B6	04.24.2018	12:02:21	Group 2 - Ctmax	Temperature	14	28.3	BW	103	11.08		2017	BW1	BW1Yearling
3D6.1D595D202E	04.24.2018	12:02:25	Group 2 - Ctmax	Temperature	15	28.3	BW	112	14.52		2017	BW1	BW1Yearling
3D6.1D595D204E	04.24.2018	12:02:51	Group 2 - Ctmax	Temperature	16	28.4	BW	101	11.32		2017	BW1	BW1Yearling
3D6.1D595D206E	04.24.2018	12:02:56	Group 2 - Ctmax	Temperature	17	28.4	BW	108	12.4		2017	BW1	BW1Yearling
3D6.1D595D1FFF	04.24.2018	12:03:09	Group 2 - Ctmax	Temperature	18	28.4	BW	106	11.57		2017	BW1	BW1Yearling
3D6.1D595D22BD	04.24.2018	12:03:11	Group 2 - Ctmax	Temperature	19	28.4	BW	84	5.96		2017	BW1	BW1Yearling
3D6.1D595D1FBA	04.24.2018	12:03:18	Group 2 - Ctmax	Temperature	20	28.4	BW	102	11.18		2017	BW1	BW1Yearling
3D6.1D595D1FD5	04.24.2018	12:03:30	Group 2 - Ctmax	Temperature	21	28.4	BW	111	13.31		2017	BW1	BW1Yearling
3D6.1D595D22D5	04.24.2018	12:03:33	Group 2 - Ctmax	Temperature	22	28.4	BW	146	34.38	Died April 25th	2017	BW1	BW1Yearling
3D6.1D595D2363	04.24.2018	12:03:38	Group 2 - Ctmax	Temperature	23	28.4	BW	101	10.94		2017	BW1	BW1Yearling
3D6.1D595D235D			Group 2 - Ctmax	Temperature	24	28.5	BW	96	8.51	tag reader didn't read before fish placed into recovery	2017	BW1	BW1Yearling
3D6.1D595D236E	04.24.2018	12:03:45	Group 2 - Ctmax	Temperature	25	28.5	BW	112	14.21		2017	BW1	BW1Yearling
3D6.1D595D1FFA	04.24.2018	12:03:51	Group 2 - Ctmax	Temperature	26	28.5	BW	115	15.63		2017	BW1	BW1Yearling
3D6.1D595D22F6	04.24.2018	12:04:09	Group 2 - Ctmax	Temperature	27	28.5	BW	105	12.28		2017	BW1	BW1Yearling
3D6.1D595D2021	04.24.2018	12:04:12	Group 2 - Ctmax	Temperature	28	28.5	BW	121	18.5		2017	BW1	BW1Yearling
3D6.1D595D2349	04.24.2018	12:04:18	Group 2 - Ctmax	Temperature	29	28.5	BW	103	10.74		2017	BW1	BW1Yearling
3D6.1D595D1F64	04.24.2018	12:04:20	Group 2 - Ctmax	Temperature	30	28.5	BW	105	11.9		2017	BW1	BW1Yearling
3D6.1D595D233B	04.24.2018	12:04:26	Group 2 - Ctmax	Temperature	31	28.6	BW	115	16.06	Died April 25th	2017	BW1	BW1Yearling
3D6.1D595D1FA8	04.24.2018	12:04:31	Group 2 - Ctmax	Temperature	32	28.6	BW	155	39.35		2017	BW1	BW1Yearling
3D6.1D595D22B7	04.24.2018	12:04:34	Group 2 - Ctmax	Temperature	33	28.6	BW	104	12.35		2017	BW1	BW1Yearling
3D6.1D595D2086	04.24.2018	12:04:44	Group 2 - Ctmax	Temperature	34	28.6	BW	121	18.98		2017	BW1	BW1Yearling
3D6.1D595D1F50	04.24.2018	12:04:48	Group 2 - Ctmax	Temperature	35	28.6	BW	104	11.21		2017	BW1	BW1Yearling
3D6.1D595D20BC	04.24.2018	12:04:52	Group 2 - Ctmax	Temperature	36	28.6	BW	125	21.47		2017	BW1	BW1Yearling
3D6.1D595D232D	04.24.2018	12:04:58	Group 2 - Ctmax	Temperature	37	28.6	BW	133	24.42	Died April 26th	2017	BW1	BW1Yearling
3D6.1D595D1FA0	04.24.2018	12:05:02	Group 2 - Ctmax	Temperature	38	28.6	BW	95	9.29		2017	BW1	BW1Yearling
3D6.1D595D201D	04.24.2018	12:05:06	Group 2 - Ctmax	Temperature	39	28.6	BW	104	11.5		2017	BW1	BW1Yearling
3D6.1D595D2011	04.24.2018	12:05:09	Group 2 - Ctmax	Temperature	40	28.6	BW	111	15.38		2017	BW1	BW1Yearling
3D6.1D595D1F72	04.24.2018	12:05:13	Group 2 - Ctmax	Temperature	41	28.6	BW	99	10.4		2017	BW1	BW1Yearling
3D6.1D595D1FF4	04.24.2018	12:05:18	Group 2 - Ctmax	Temperature	42	28.6	BW	116	16.93		2017	BW1	BW1Yearling
3D6.1D595D2284	04.24.2018	12:05:22	Group 2 - Ctmax	Temperature	43	28.7	BW	103	11.71		2017	BW1	BW1Yearling
3D6.1D595D2057	04.24.2018	12:05:30	Group 2 - Ctmax	Temperature	44	28.7	BW	101	9.92	Died April 27th	2017	BW1	BW1Yearling
3D6.1D595D2030	04.24.2018	12:05:34	Group 2 - Ctmax	Temperature	45	28.7	BW	121	17.93		2017	BW1	BW1Yearling
3D6.1D595D1F74	04.24.2018	12:05:38	Group 2 - Ctmax	Temperature	46	28.7	BW	143	29.78		2017	BW1	BW1Yearling
3D6.1D595D2093	04.24.2018	12:05:42	Group 2 - Ctmax	Temperature	47	28.7	BW	138	28.53		2017	BW1	BW1Yearling
3D6.1D595D1FDB	04.24.2018	12:05:49	Group 2 - Ctmax	Temperature	48	28.7	BW	108	12.92		2017	BW1	BW1Yearling
3D6.1D595D2314	04.24.2018	12:05:53	Group 2 - Ctmax	Temperature	49	28.7	BW	117	16.35		2017	BW1	BW1Yearling
3D6.1D595D2375	04.24.2018	12:05:56	Group 2 - Ctmax	Temperature	50	28.7	BW	113	14.47		2017	BW1	BW1Yearling
3D6.1D595D2293	04.24.2018	12:05:59	Group 2 - Ctmax	Temperature	51	28.7	BW	106	12.52	Died April 26th (pm)	2017	BW1	BW1Yearling
3D6.1D595D23E7	04.24.2018	12:06:03	Group 2 - Ctmax	Temperature	52	28.7	BW	95	9.02		2017	BW1	BW1Yearling
3D6.1D595D234C	04.24.2018	12:06:06	Group 2 - Ctmax	Temperature	53	28.7	BW	101	10.76		2017	BW1	BW1Yearling
3D6.1D595D1F62	04.24.2018	12:06:09	Group 2 - Ctmax	Temperature	54	28.7	BW	122	18.95		2017	BW1	BW1Yearling
3D6.1D595D233E	04.24.2018	12:06:13	Group 2 - Ctmax	Temperature	55	28.7	BW	95	9.03		2017	BW1	BW1Yearling
3D6.1D595D2396	04.24.2018	12:06:15	Group 2 - Ctmax	Temperature	56	28.7	BW	105	11.37		2017	BW1	BW1Yearling
3D6.1D595D1F78	04.24.2018	12:06:18	Group 2 - Ctmax	Temperature	57	28.7	BW	116	15.52		2017	BW1	BW1Yearling
3D6.1D595D1F9E	04.24.2018	12:06:21	Group 2 - Ctmax	Temperature	58	28.8	BW	113	14.45		2017	BW1	BW1Yearling
3D6.1D595D2023	04.24.2018	12:06:24	Group 2 - Ctmax	Temperature	59	28.8	BW	123	18.66		2017	BW1	BW1Yearling
3D6.1D595D2330	04.24.2018	12:06:34	Group 2 - Ctmax	Temperature	60	28.8	BW	113	14.78		2017	BW1	BW1Yearling
3D6.1D595D1F5F	04.24.2018	12:06:37	Group 2 - Ctmax	Temperature	61	28.8	BW	97	10.04		2017	BW1	BW1Yearling
3D6.1D595D1FC1	04.24.2018	12:06:41	Group 2 - Ctmax	Temperature	62	28.8	BW	110	13.86		2017	BW1	BW1Yearling
3D6.1D595D1F87	04.24.2018	12:06:45	Group 2 - Ctmax	Temperature	63	28.8	BW	81	5.5		2017	BW1	BW1Yearling
3D6.1D595D2326	04.24.2018	12:06:48	Group 2 - Ctmax	Temperature	64	28.8	BW	127	20.7		2017	BW1	BW1Yearling
3D6.1D595D1F7E	04.24.2018	12:06:52	Group 2 - Ctmax	Temperature	65	28.8	BW	124	21.66	Died April 26th	2017	BW1	BW1Yearling
3D6.1D595D1F77	04.24.2018	12:06:55	Group 2 - Ctmax	Temperature	66	28.8	BW	104	11.72		2017	BW1	BW1Yearling
3D6.1D595D2377	04.24.2018	12:06:58	Group 2 - Ctmax	Temperature	67	28.8	BW	111	13.45	Died April 25th	2017	BW1	BW1Yearling
3D6.1D595D20BB	04.24.2018	12:07:01	Group 2 - Ctmax	Temperature	68	28.8	BW	139	29.31		2017	BW1	BW1Yearling
3D6.1D595D209F	04.24.2018	12:07:05	Group 2 - Ctmax	Temperature	69	28.8	BW	135	25.8		2017	BW1	BW1Yearling
3D6.1D595D238B	04.24.2018	12:07:07	Group 2 - Ctmax	Temperature	70	28.8	BW	108	13.62		2017	BW1	BW1Yearling
3D6.1D595D1F8F	04.24.2018	12:07:12	Group 2 - Ctmax	Temperature	71	28.8	BW	105	11.32		2017	BW1	BW1Yearling
3D6.1D595D239A	04.24.2018	12:07:15	Group 2 - Ctmax	Temperature	72	28.8	BW	97	9.77		2017	BW1	BW1Yearling
3D6.1D595D205F	04.24.2018	12:07:19	Group 2 - Ctmax	Temperature	73	28.9	BW	120	17.83		2017	BW1	BW1Yearling
3D6.1D595D2006	04.24.2018	12:07:26	Group 2 - Ctmax	Temperature	74	28.9	BW	114	13.16		2017	BW1	BW1Yearling
3D6.1D595D20C9	04.24.2018	12:07:28	Group 2 - Ctmax	Temperature	75	28.9	BW	106	12.88	Died April 25th	2017	BW1	BW1Yearling
3D6.1D595D1F67	04.24.2018	12:07:31	Group 2 - Ctmax	Temperature	76	28.9	BW	126	20.85		2017	BW1	BW1Yearling
3D6.1D595D20CF	04.24.2018	12:07:35	Group 2 - Ctmax	Temperature	77	28.9	BW	139	27.57		2017	BW1	BW1Yearling
3D6.1D595D20CE	04.24.2018	12:07:38	Group 2 - Ctmax	Temperature	78	28.9	BW	92	7.88		2017	BW1	BW1Yearling
3D6.1D595D1F53	04.24.2018	12:07:41	Group 2 - Ctmax	Temperature	79	28.9	BW	93	8.37		2017	BW1	BW1Yearling
3D6.1D595D200B	04.24.2018	12:07:44	Group 2 - Ctmax	Temperature	80	28.9	BW	91	7.95		2017	BW1	BW1Yearling
3D6.1D595D1FCF	04.24.2018	12:07:47	Group 2 - Ctmax	Temperature	81	28.9	BW	100	10.48		2017	BW1	BW1Yearling
3D6.1D595D1FD4	04.24.2018	12:07:50	Group 2 - Ctmax	Temperature	82	28.9	BW	117	15.13		2017	BW1	BW1Yearling
3D6.1D595D20A8	04.24.2018	12:07:53	Group 2 - Ctmax	Temperature	83	28.9	BW	107	13.12		2017	BW1	BW1Yearling
3D6.1D595D20B0	04.24.2018	12:07:55	Group 2 - Ctmax	Temperature	84	28.9	BW	103	11.25		2017	BW1	BW1Yearling
3D6.1D595D2357	04.24.2018	12:07:58	Group 2 - Ctmax	Temperature	85	28.9	BW	103	11.13		2017	BW1	BW1Yearling
3D6.1D595D22B5	04.24.2018	12:08:01	Group 2 - Ctmax	Temperature	86	28.9	BW	120	18.28		2017	BW1	BW1Yearling
3D6.1D595D2343	04.24.2018	12:08:04	Group 2 - Ctmax	Temperature	87	28.9	BW	107	12.41	Died April 25th	2017	BW1	BW1Yearling
3D6.1D595D1FD7	04.24.2018	12:08:07	Group 2 - Ctmax	Temperature	88	28.9	BW	106	11.82		2017	BW1	BW1Yearling
3D6.1D595D20AD	04.24.2018	12:08:10	Group 2 - Ctmax	Temperature	89	28.9	BW	111	13.97	Died April 25th	2017	BW1	BW1Yearling
3D6.1D595D2010	04.24.2018	12:08:13	Group 2 - Ctmax	Temperature	90	28.9	BW	98	10.08	Died April 25th	2017	BW1	BW1Yearling
3D6.1D595D1F7B	04.24.2018	12:08:16	Group 2 - Ctmax	Temperature	91	28.9	BW	101	11.47		2017	BW1	BW1Yearling
3D6.1D595D2309	04.24.2018	12:08:19	Group 2 - Ctmax	Temperature	92	28.9	BW	133	25.85		2017	BW1	BW1Yearling
3D6.1D595D1F6A	04.24.2018	12:08:22	Group 2 - Ctmax	Temperature	93	28.9	BW	93	8.03		2017	BW1	BW1Yearling
3D6.1D595D201F	04.24.2018	12:08:25	Group 2 - Ctmax	Temperature	94	29	BW	95	9.1		2017	BW1	BW1Yearling
3D6.1D595D2070	04.24.2018	12:08:28	Group 2 - Ctmax	Temperature	95	29	BW	112	13.69		2017	BW1	BW1Yearling
3D6.1D595D2037	04.24.2018	12:08:31	Group 2 - Ctmax	Temperature	96	29	BW	98	9.69		2017	BW1	BW1Yearling
3D6.1D595D207C	04.24.2018	12:08:34	Group 2 - Ctmax	Temperature	97	29	BW	98	13.9		2017	BW1	BW1Yearling
3D6.1D595D232B	04.24.2018	12:08:44	Group 2 - Ctmax	Temperature	98	29	BW	125	20.6		2017	BW1	BW1Yearling
3D6.1D595D2346	04.24.2018	12:08:50	Group 2 - Ctmax	Temperature	99	29	BW	96	9.11		2017	BW1	BW1Yearling
3D6.1D595D230B	04.24.2018	12:08:56	Group 2 - Ctmax	Temperature	100	29	BW	138	29.23	Died April 25th	2017	BW1	BW1Yearling
3D6.1D595D2042	04.25.2018	11:47:13	Group 3 - Ctmax	Temperature	1	27.4	BW	101	11.09		2017	BW1	BW1Yearling
3D6.1D595D230D	04.25.2018	11:50:02	Group 3 - Ctmax	Temperature	2	27.7	BW	98	9.76		2017	BW1	BW1Yearling
3D6.1D595D22F3	04.25.2018	11:51:04	Group 3 - Ctmax	Temperature	3	27.8	BW	125	19.02		2017	BW1	BW1Yearling
3D6.1D595D22B2	04.25.2018	11:51:57	Group 3 - Ctmax	Temperature	4	27.8	BW	108	13.4		2017	BW1	BW1Yearling
3D6.1D595D2009	04.25.2018	11:53:25	Group 3 - Ctmax	Temperature	5	28	BW	103	10.54		2017	BW1	BW1Yearling
3D6.1D595D20B9	04.25.2018	11:54:11	Group 3 - Ctmax	Temperature	6	28	BW	102	13.25		2017	BW1	BW1Yearling
3D6.1D595D2089	04.25.2018	11:54:28	Group 3 - Ctmax	Temperature	7	28.1	BW	138	26.72		2017	BW1	BW1Yearling
3D6.1D595D2381	04.25.2018	11:54:31	Group 3 - Ctmax	Temperature	8	28.1	BW	119	17.65		2017	BW1	BW1Yearling
3D6.1D595D200D	04.25.2018	11:56:02	Group 3 - Ctmax	Temperature	9	28.3	BW	101	11.85		2017	BW1	BW1Yearling
3D6.1D595D235E	04.25.2018	11:56:05	Group 3 - Ctmax	Temperature	10	28.3	BW	139	27.36	Died April 26th	2017	BW1	BW1Yearling
3D6.1D595D2065	04.25.2018	11:56:13	Group 3 - Ctmax	Temperature	11	28.3	BW	107	12.7		2017	BW1	BW1Yearling
3D6.1D595D1F7A	04.25.2018	11:56:25	Group 3 - Ctmax	Temperature	12	28.3	BW	93	8.85		2017	BW1	BW1Yearling
3D6.1D595D2398	04.25.2018	11:56:35	Group 3 - Ctmax	Temperature	13	28.3	BW	94	8.74		2017	BW1	BW1Yearling
3D6.1D595D1FE5	04.25.2018	11:56:39	Group 3 - Ctmax	Temperature	14	28.3	BW	103	11.81		2017	BW1	BW1Yearling
3D6.1D595D208E	04.25.2018	11:56:42	Group 3 - Ctmax	Temperature	15	28.3	BW	108	13.48		2017	BW1	BW1Yearling
3D6.1D595D2020	04.25.2018	11:56:58	Group 3 - Ctmax	Temperature	16	28.4	BW	136	25.35		2017	BW1	BW1Yearling
3D6.1D595D232F	04.25.2018	11:57:05	Group 3 - Ctmax	Temperature	17	28.4	BW	133	24.26	Died April 26th	2017	BW1	BW1Yearling
3D6.1D595D2270	04.25.2018	11:57:16	Group 3 - Ctmax	Temperature	18	28.4	BW	101	11.09		2017	BW1	BW1Yearling
3D6.1D595D1FBB	04.25.2018	11:57:36	Group 3 - Ctmax	Temperature	19	28.4	BW	132	23.48		2017	BW1	BW1Yearling
3D6.1D595D1F60	04.25.2018	11:57:43	Group 3 - Ctmax	Temperature	20	28.4	BW	104	10.92		2017	BW1	BW1Yearling
3D6.1D595D1FF9	04.25.2018	11:57:47	Group 3 - Ctmax	Temperature	21	28.4	BW	100	10.29	Died April 26th (pm)	2017	BW1	BW1Yearling
3D6.1D595D20A4	04.25.2018	11:57:57	Group 3 - Ctmax	Temperature	22	28.5	BW	131	22.95		2017	BW1	BW1Yearling
3D6.1D595D2044	04.25.2018	11:58:05	Group 3 - Ctmax	Temperature	23	28.5	BW	113	14.69		2017	BW1	BW1Yearling
3D6.1D595D204C	04.25.2018	11:58:08	Group 3 - Ctmax	Temperature	24	28.5	BW	101	10.23		2017	BW1	BW1Yearling
3D6.1D595D2050	04.25.2018	11:58:13	Group 3 - Ctmax	Temperature	25	28.5	BW	111	13.99		2017	BW1	BW1Yearling
3D6.1D595D1FC7	04.25.2018	11:58:24	Group 3 - Ctmax	Temperature	26	28.5	BW	97	8.84		2017	BW1	BW1Yearling
3D6.1D595D200A	04.25.2018	11:58:36	Group 3 - Ctmax	Temperature	27	28.5	BW	91	7.98		2017	BW1	BW1Yearling
3D6.1D595D2052	04.25.2018	11:58:40	Group 3 - Ctmax	Temperature	28	28.5	BW	117	16.35	Died April 26th	2017	BW1	BW1Yearling
3D6.1D595D1F54	04.25.2018	11:58:49	Group 3 - Ctmax	Temperature	29	28.5	BW	121	18.15		2017	BW1	BW1Yearling
3D6.1D595D1F9D	04.25.2018	11:58:54	Group 3 - Ctmax	Temperature	30	28.6	BW	133	26.19		2017	BW1	BW1Yearling
3D6.1D595D207B	04.25.2018	11:58:59	Group 3 - Ctmax	Temperature	31	28.6	BW	179	57.68	Died April 27th	2017	BW1	BW1Yearling
3D6.1D595D1F99	04.25.2018	11:59:08	Group 3 - Ctmax	Temperature	32	28.6	BW	109	12.24		2017	BW1	BW1Yearling
3D6.1D595D2034	04.25.2018	11:59:10	Group 3 - Ctmax	Temperature	33	28.6	BW	103	11.08	Died April 28th	2017	BW1	BW1Yearling
3D6.1D595D2310	04.25.2018	11:59:14	Group 3 - Ctmax	Temperature	34	28.6	BW	110	15.41		2017	BW1	BW1Yearling
3D6.1D595D1FDD	04.25.2018	11:59:17	Group 3 - Ctmax	Temperature	35	28.6	BW	90	7.86		2017	BW1	BW1Yearling
3D6.1D595D2027	04.25.2018	11:59:23	Group 3 - Ctmax	Temperature	36	28.6	BW	102	10.23		2017	BW1	BW1Yearling
3D6.1D595D1FE9	04.25.2018	11:59:30	Group 3 - Ctmax	Temperature	37	28.6	BW	114	14.59	Died April 26th	2017	BW1	BW1Yearling
3D6.1D595D2352	04.25.2018	11:59:37	Group 3 - Ctmax	Temperature	38	28.6	BW	131	22.53	Died April 26th	2017	BW1	BW1Yearling
3D6.1D595D1F97	04.25.2018	11:59:41	Group 3 - Ctmax	Temperature	39	28.6	BW	98	9.93		2017	BW1	BW1Yearling
3D6.1D595D2350	04.25.2018	11:59:44	Group 3 - Ctmax	Temperature	40	28.7	BW	137	27.74	Died April 26th	2017	BW1	BW1Yearling
3D6.1D595D2333	04.25.2018	11:59:49	Group 3 - Ctmax	Temperature	41	28.7	BW	93	8.53		2017	BW1	BW1Yearling
3D6.1D595D2399	04.25.2018	11:59:51	Group 3 - Ctmax	Temperature	42	28.7	BW	91	7.73		2017	BW1	BW1Yearling
3D6.1D595D22BF	04.25.2018	11:59:55	Group 3 - Ctmax	Temperature	43	28.7	BW	108	14.22		2017	BW1	BW1Yearling
3D6.1D595D23A9	04.25.2018	11:59:58	Group 3 - Ctmax	Temperature	44	28.7	BW	110	13.49		2017	BW1	BW1Yearling
3D6.1D595D1F52	04.25.2018	12:00:01	Group 3 - Ctmax	Temperature	45	28.7	BW	127	22.09		2017	BW1	BW1Yearling
3D6.1D595D2369	04.25.2018	12:00:04	Group 3 - Ctmax	Temperature	46	28.7	BW	99	9.51		2017	BW1	BW1Yearling
3D6.1D595D2098	04.25.2018	12:00:07	Group 3 - Ctmax	Temperature	47	28.7	BW	136	27.36		2017	BW1	BW1Yearling
3D6.1D595D203E	04.25.2018	12:00:12	Group 3 - Ctmax	Temperature	48	28.7	BW	104	11.48		2017	BW1	BW1Yearling
3D6.1D595D228B	04.25.2018	12:00:15	Group 3 - Ctmax	Temperature	49	28.7	BW	129	23.84		2017	BW1	BW1Yearling
3D6.1D595D209E	04.25.2018	12:00:22	Group 3 - Ctmax	Temperature	50	28.7	BW	100	8.96	Died April 26th	2017	BW1	BW1Yearling
3D6.1D595D20A6	04.25.2018	12:00:25	Group 3 - Ctmax	Temperature	51	28.7	BW	119	15.36		2017	BW1	BW1Yearling
3D6.1D595D20C7	04.25.2018	12:00:28	Group 3 - Ctmax	Temperature	52	28.7	BW	96	12.55		2017	BW1	BW1Yearling
3D6.1D595D234F	04.25.2018	12:00:33	Group 3 - Ctmax	Temperature	53	28.7	BW	102	10.71		2017	BW1	BW1Yearling
3D6.1D595D238A	04.25.2018	12:00:36	Group 3 - Ctmax	Temperature	54	28.7	BW	101	9.88		2017	BW1	BW1Yearling
3D6.1D595D2344	04.25.2018	12:00:40	Group 3 - Ctmax	Temperature	55	28.7	BW	96	9.75		2017	BW1	BW1Yearling
3D6.1D595D1FC6	04.25.2018	12:00:43	Group 3 - Ctmax	Temperature	56	28.7	BW	94	8.37		2017	BW1	BW1Yearling
3D6.1D595D20B3	04.25.2018	12:00:46	Group 3 - Ctmax	Temperature	57	28.7	BW	102	10.85		2017	BW1	BW1Yearling
3D6.1D595D1F5E	04.25.2018	12:00:49	Group 3 - Ctmax	Temperature	58	28.8	BW	90	7.46		2017	BW1	BW1Yearling
3D6.1D595D237E	04.25.2018	12:00:53	Group 3 - Ctmax	Temperature	59	28.8	BW	115	15.68		2017	BW1	BW1Yearling
3D6.1D595D21C0	04.25.2018	12:00:57	Group 3 - Ctmax	Temperature	60	28.8	BW	118	17.02		2017	BW1	BW1Yearling
3D6.1D595D23BF	04.25.2018	12:01:00	Group 3 - Ctmax	Temperature	61	28.8	BW	128	24.4	Died April 26th	2017	BW1	BW1Yearling
3D6.1D595D23BE	04.25.2018	12:01:03	Group 3 - Ctmax	Temperature	62	28.8	BW	122	18.78	Died April 26th	2017	BW1	BW1Yearling
3D6.1D595D2320	04.25.2018	12:01:06	Group 3 - Ctmax	Temperature	63	28.8	BW	114	16.06		2017	BW1	BW1Yearling
3D6.1D595D1F91	04.25.2018	12:01:08	Group 3 - Ctmax	Temperature	64	28.8	BW	112	14.07		2017	BW1	BW1Yearling
3D6.1D595D23CE	04.25.2018	12:01:11	Group 3 - Ctmax	Temperature	65	28.8	BW	129	23.52	Died April 27th	2017	BW1	BW1Yearling
3D6.1D595D1FB0	04.25.2018	12:01:14	Group 3 - Ctmax	Temperature	66	28.8	BW	132	24.62		2017	BW1	BW1Yearling
3D6.1D595D202B	04.25.2018	12:01:16	Group 3 - Ctmax	Temperature	67	28.8	BW	105	13.02		2017	BW1	BW1Yearling
3D6.1D595D1F9B	04.25.2018	12:01:19	Group 3 - Ctmax	Temperature	68	28.8	BW	136	24.97		2017	BW1	BW1Yearling
3D6.1D595D209A	04.25.2018	12:01:22	Group 3 - Ctmax	Temperature	69	28.8	BW	115	16.64	Died April 27th	2017	BW1	BW1Yearling
3D6.1D595D202A	04.25.2018	12:01:26	Group 3 - Ctmax	Temperature	70	28.8	BW	91	8.04		2017	BW1	BW1Yearling
3D6.1D595D224E	04.25.2018	12:01:29	Group 3 - Ctmax	Temperature	71	28.8	BW	124	19.9		2017	BW1	BW1Yearling
3D6.1D595D1FDC	04.25.2018	12:01:31	Group 3 - Ctmax	Temperature	72	28.8	BW	123	20.1		2017	BW1	BW1Yearling
3D6.1D595D2334	04.25.2018	12:01:34	Group 3 - Ctmax	Temperature	73	28.9	BW	116	14.66		2017	BW1	BW1Yearling
3D6.1D595D20C0	04.25.2018	12:01:37	Group 3 - Ctmax	Temperature	74	28.9	BW	101	11.06	Died April 26th	2017	BW1	BW1Yearling
3D6.1D595D23FC	04.25.2018	12:01:41	Group 3 - Ctmax	Temperature	75	28.9	BW	108	12.83		2017	BW1	BW1Yearling
3D6.1D595D2391	04.25.2018	12:01:45	Group 3 - Ctmax	Temperature	76	28.9	BW	103	11.76		2017	BW1	BW1Yearling
3D6.1D595D23AA	04.25.2018	12:01:48	Group 3 - Ctmax	Temperature	77	28.9	BW	133	24.65		2017	BW1	BW1Yearling
3D6.1D595D20FF	04.25.2018	12:01:52	Group 3 - Ctmax	Temperature	78	28.9	BW	104	12.92		2017	BW1	BW1Yearling
3D6.1D595D2061	04.25.2018	12:01:55	Group 3 - Ctmax	Temperature	79	28.9	BW	140	29.32	Died April 27th	2017	BW1	BW1Yearling
3D6.1D595D20D5	04.25.2018	12:01:59	Group 3 - Ctmax	Temperature	80	28.9	BW	104	11.26		2017	BW1	BW1Yearling
3D6.1D595D2063	04.25.2018	12:02:03	Group 3 - Ctmax	Temperature	81	28.9	BW	107	12.26		2017	BW1	BW1Yearling
3D6.1D595D2361	04.25.2018	12:02:06	Group 3 - Ctmax	Temperature	82	28.9	BW	118	16.16	Died April 26th	2017	BW1	BW1Yearling
3D6.1D595D2074	04.25.2018	12:02:09	Group 3 - Ctmax	Temperature	83	28.9	BW	129	22.49	Died April 26th	2017	BW1	BW1Yearling
3D6.1D595D1F56	04.25.2018	12:02:13	Group 3 - Ctmax	Temperature	84	28.9	BW	119	18.35		2017	BW1	BW1Yearling
3D6.1D595D2362	04.25.2018	12:02:15	Group 3 - Ctmax	Temperature	85	28.9	BW	158	41.4		2017	BW1	BW1Yearling
3D6.1D595D2056	04.25.2018	12:02:19	Group 3 - Ctmax	Temperature	86	28.9	BW	150	36.3	Died April 26th	2017	BW1	BW1Yearling
3D6.1D595D208C	04.25.2018	12:02:23	Group 3 - Ctmax	Temperature	87	28.9	BW	106	12.13	Died April 26th	2017	BW1	BW1Yearling
3D6.1D595D2033	04.25.2018	12:02:29	Group 3 - Ctmax	Temperature	88	28.9	BW	114	15.14		2017	BW1	BW1Yearling
3D6.1D595D20AE	04.25.2018	12:02:32	Group 3 - Ctmax	Temperature	89	28.9	BW	86	6.84		2017	BW1	BW1Yearling
3D6.1D595D1FEC	04.25.2018	12:02:36	Group 3 - Ctmax	Temperature	90	28.9	BW	126	21.08		2017	BW1	BW1Yearling
3D6.1D595D1FF6	04.25.2018	12:02:46	Group 3 - Ctmax	Temperature	91	28.9	BW	137	26.05		2017	BW1	BW1Yearling
3D6.1D595D1FC5	04.25.2018	12:02:50	Group 3 - Ctmax	Temperature	92	28.9	BW	113	15.73		2017	BW1	BW1Yearling
3D6.1D595D2073	04.25.2018	12:02:54	Group 3 - Ctmax	Temperature	93	28.9	BW	110	13.27	Died April 26th	2017	BW1	BW1Yearling
3D6.1D595D20BE	04.25.2018	12:02:57	Group 3 - Ctmax	Temperature	94	28.9	BW	106	12.65		2017	BW1	BW1Yearling
3D6.1D595D201E	04.25.2018	12:03:01	Group 3 - Ctmax	Temperature	95	29	BW	135	24.05	Died April 26th	2017	BW1	BW1Yearling
3D6.1D595D2082	04.25.2018	12:03:03	Group 3 - Ctmax	Temperature	96	29	BW	121	19.83		2017	BW1	BW1Yearling
3D6.1D595D1FF8	04.25.2018	12:03:07	Group 3 - Ctmax	Temperature	97	29	BW	93	8.32		2017	BW1	BW1Yearling
3D6.1D595D2367	04.25.2018	12:03:14	Group 3 - Ctmax	Temperature	98	29	BW	102	7.71		2017	BW1	BW1Yearling
3D6.1D595D1FEF	04.25.2018	12:03:31	Group 3 - Ctmax	Temperature	99	29	BW	99	9.97		2017	BW1	BW1Yearling
3D6.1D595D2353	04.25.2018	12:03:48	Group 3 - Ctmax	Temperature	100	29	BW	161	45.28		2017	BW1	BW1Yearling
3D6.1D595D2001	04.26.2018	11:50:01	Group 4 - Ctmax	Temperature	1	27.7	BW	102	11.08		2017	BW1	BW1Yearling
3D6.1D595D2306	04.26.2018	11:51:59	Group 4 - Ctmax	Temperature	2	27.8	BW	94	9.35		2017	BW1	BW1Yearling
3D6.1D595D1F85	04.26.2018	11:52:22	Group 4 - Ctmax	Temperature	3	27.9	BW	105	12		2017	BW1	BW1Yearling
3D6.1D595D1FFC	04.26.2018	11:53:03	Group 4 - Ctmax	Temperature	4	28	BW	95	9.95		2017	BW1	BW1Yearling
3D6.1D595D2347	04.26.2018	11:54:27	Group 4 - Ctmax	Temperature	5	28.1	BW	82	5.42		2017	BW1	BW1Yearling
3D6.1D595D1FB5	04.26.2018	11:54:31	Group 4 - Ctmax	Temperature	6	28.1	BW	108	13.01		2017	BW1	BW1Yearling
3D6.1D595D207D	04.26.2018	11:54:52	Group 4 - Ctmax	Temperature	7	28.2	BW	94	9.12		2017	BW1	BW1Yearling
3D6.1D595D1FBD	04.26.2018	11:55:55	Group 4 - Ctmax	Temperature	8	28.2	BW	126	22.09		2017	BW1	BW1Yearling
3D6.1D595D1FAB	04.26.2018	11:55:59	Group 4 - Ctmax	Temperature	9	28.3	BW	127	19.83		2017	BW1	BW1Yearling
3D6.1D595D231F	04.26.2018	11:56:12	Group 4 - Ctmax	Temperature	10	28.3	BW	111	14.11		2017	BW1	BW1Yearling
3D6.1D595D2080	04.26.2018	11:56:38	Group 4 - Ctmax	Temperature	11	28.3	BW	130	22.01	Died April 29th	2017	BW1	BW1Yearling
3D6.1D595D205C	04.26.2018	11:56:45	Group 4 - Ctmax	Temperature	12	28.3	BW	115	14.09		2017	BW1	BW1Yearling
3D6.1D595D2045	04.26.2018	11:57:11	Group 4 - Ctmax	Temperature	13	28.4	BW	84	6.46		2017	BW1	BW1Yearling
3D6.1D595D2389	04.26.2018	11:57:21	Group 4 - Ctmax	Temperature	14	28.4	BW	104	11.33		2017	BW1	BW1Yearling
3D6.1D595D209B	04.26.2018	11:57:24	Group 4 - Ctmax	Temperature	15	28.4	BW	117	17.43		2017	BW1	BW1Yearling
3D6.1D595D2055	04.26.2018	11:57:31	Group 4 - Ctmax	Temperature	16	28.4	BW	131	23.08	Died April 27th	2017	BW1	BW1Yearling
3D6.1D595D22E0	04.26.2018	11:57:37	Group 4 - Ctmax	Temperature	17	28.4	BW	106	11.81		2017	BW1	BW1Yearling
3D6.1D595D20A9	04.26.2018	11:57:41	Group 4 - Ctmax	Temperature	18	28.4	BW	105	12.02		2017	BW1	BW1Yearling
3D6.1D595D2395	04.26.2018	11:57:47	Group 4 - Ctmax	Temperature	19	28.4	BW	112	15.09		2017	BW1	BW1Yearling
3D6.1D595D20A1	04.26.2018	11:57:50	Group 4 - Ctmax	Temperature	20	28.4	BW	96	8.91		2017	BW1	BW1Yearling
3D6.1D595D23B8	04.26.2018	11:57:53	Group 4 - Ctmax	Temperature	21	28.4	BW	104	12.41		2017	BW1	BW1Yearling
3D6.1D595D1F6C	04.26.2018	11:57:56	Group 4 - Ctmax	Temperature	22	28.5	BW	103	11.26		2017	BW1	BW1Yearling
3D6.1D595D22FB	04.26.2018	11:57:59	Group 4 - Ctmax	Temperature	23	28.5	BW	105	11.48		2017	BW1	BW1Yearling
3D6.1D595D2324	04.26.2018	11:58:09	Group 4 - Ctmax	Temperature	24	28.5	BW	133	21.15		2017	BW1	BW1Yearling
3D6.1D595D1FCD	04.26.2018	11:58:15	Group 4 - Ctmax	Temperature	25	28.5	BW	139	28.45	Died April 29th	2017	BW1	BW1Yearling
3D6.1D595D2364	04.26.2018	11:58:20	Group 4 - Ctmax	Temperature	26	28.5	BW	110	13.86		2017	BW1	BW1Yearling
3D6.1D595D20C8	04.26.2018	11:58:24	Group 4 - Ctmax	Temperature	27	28.5	BW	114	15.64	Died April 27th	2017	BW1	BW1Yearling
3D6.1D595D1FB6	04.26.2018	11:58:27	Group 4 - Ctmax	Temperature	28	28.5	BW	104	11.5	Died April 27th	2017	BW1	BW1Yearling
3D6.1D595D2025	04.26.2018	11:58:31	Group 4 - Ctmax	Temperature	29	28.5	BW	112	13.44		2017	BW1	BW1Yearling
3D6.1D595D2274	04.26.2018	11:58:34	Group 4 - Ctmax	Temperature	30	28.5	BW	115	16.71		2017	BW1	BW1Yearling
3D6.1D595D2299	04.26.2018	11:58:39	Group 4 - Ctmax	Temperature	31	28.5	BW	155	39.17	Died April 29th	2017	BW1	BW1Yearling
3D6.1D595D2321	04.26.2018	11:58:42	Group 4 - Ctmax	Temperature	32	28.5	BW	138	26.25	Died April 28th	2017	BW1	BW1Yearling
3D6.1D595D20B2	04.26.2018	11:58:46	Group 4 - Ctmax	Temperature	33	28.5	BW	132	22.86		2017	BW1	BW1Yearling
3D6.1D595D202D	04.26.2018	11:58:51	Group 4 - Ctmax	Temperature	34	28.6	BW	129	21.09	Died April 27th	2017	BW1	BW1Yearling
3D6.1D595D1FFB	04.26.2018	11:59:03	Group 4 - Ctmax	Temperature	35	28.6	BW	138	30.52	Died April 27th	2017	BW1	BW1Yearling
3D6.1D595D1F95	04.26.2018	11:59:07	Group 4 - Ctmax	Temperature	36	28.6	BW	109	13.62		2017	BW1	BW1Yearling
3D6.1D595D1F90	04.26.2018	11:59:13	Group 4 - Ctmax	Temperature	37	28.6	BW	106	12.25		2017	BW1	BW1Yearling
3D6.1D595D1FE4	04.26.2018	11:59:21	Group 4 - Ctmax	Temperature	38	28.6	BW	94	8.28		2017	BW1	BW1Yearling
3D6.1D595D2374	04.26.2018	11:59:25	Group 4 - Ctmax	Temperature	39	28.6	BW	114	14.97		2017	BW1	BW1Yearling
3D6.1D595D209C	04.26.2018	11:59:28	Group 4 - Ctmax	Temperature	40	28.6	BW	111	13.35	Died April 27th	2017	BW1	BW1Yearling
3D6.1D595D2323	04.26.2018	11:59:31	Group 4 - Ctmax	Temperature	41	28.6	BW	97	10.4		2017	BW1	BW1Yearling
3D6.1D595D1F8D	04.26.2018	11:59:38	Group 4 - Ctmax	Temperature	42	28.6	BW	87	6.89		2017	BW1	BW1Yearling
3D6.1D595D1F57	04.26.2018	11:59:42	Group 4 - Ctmax	Temperature	43	28.6	BW	125	19.64		2017	BW1	BW1Yearling
3D6.1D595D2084	04.26.2018	11:59:45	Group 4 - Ctmax	Temperature	44	28.6	BW	126	20.56		2017	BW1	BW1Yearling
3D6.1D595D233C	04.26.2018	11:59:51	Group 4 - Ctmax	Temperature	45	28.6	BW	108	13.24		2017	BW1	BW1Yearling
3D6.1D595D233A	04.26.2018	11:59:55	Group 4 - Ctmax	Temperature	46	28.6	BW	101	11.24		2017	BW1	BW1Yearling
3D6.1D595D2047	04.26.2018	12:00:01	Group 4 - Ctmax	Temperature	47	28.6	BW	99	10.34		2017	BW1	BW1Yearling
3D6.1D595D20CD	04.26.2018	12:00:06	Group 4 - Ctmax	Temperature	48	28.6	BW	86	6.66	Died April 29th	2017	BW1	BW1Yearling
3D6.1D595D1FF0	04.26.2018	12:00:12	Group 4 - Ctmax	Temperature	49	28.7	BW	92	9.09		2017	BW1	BW1Yearling
3D6.1D595D23C4	04.26.2018	12:00:16	Group 4 - Ctmax	Temperature	50	28.7	BW	98	9.6		2017	BW1	BW1Yearling
3D6.1D595D2072	04.26.2018	12:00:20	Group 4 - Ctmax	Temperature	51	28.7	BW	90	7.7		2017	BW1	BW1Yearling
3D6.1D595D206D	04.26.2018	12:00:24	Group 4 - Ctmax	Temperature	52	28.7	BW	95	9.29		2017	BW1	BW1Yearling
3D6.1D595D2022	04.26.2018	12:00:27	Group 4 - Ctmax	Temperature	53	28.7	BW	110	13.47		2017	BW1	BW1Yearling
3D6.1D595D1F73	04.26.2018	12:00:32	Group 4 - Ctmax	Temperature	54	28.7	BW	106	11.67		2017	BW1	BW1Yearling
3D6.1D595D230A	04.26.2018	12:00:36	Group 4 - Ctmax	Temperature	55	28.7	BW	158	39.8	Died April 27th	2017	BW1	BW1Yearling
3D6.1D595D23F5	04.26.2018	12:00:40	Group 4 - Ctmax	Temperature	56	28.7	BW	93	8.56		2017	BW1	BW1Yearling
3D6.1D595D235B	04.26.2018	12:00:43	Group 4 - Ctmax	Temperature	57	28.7	BW	99	9.69		2017	BW1	BW1Yearling
3D6.1D595D238C	04.26.2018	12:00:48	Group 4 - Ctmax	Temperature	58	28.7	BW	111	14.83		2017	BW1	BW1Yearling
3D6.1D595D231D	04.26.2018	12:00:52	Group 4 - Ctmax	Temperature	59	28.7	BW	154	40.43	Died April 27th	2017	BW1	BW1Yearling
3D6.1D595D1FE1	04.26.2018	12:00:57	Group 4 - Ctmax	Temperature	60	28.7	BW	115	16.77		2017	BW1	BW1Yearling
3D6.1D595D2092	04.26.2018	12:01:12	Group 4 - Ctmax	Temperature	61	28.7	BW	104	11.09		2017	BW1	BW1Yearling
3D6.1D595D203D	04.26.2018	12:01:16	Group 4 - Ctmax	Temperature	62	28.7	BW	110	13.97		2017	BW1	BW1Yearling
3D6.1D595D1FA3	04.26.2018	12:01:17	Group 4 - Ctmax	Temperature	63	28.7	BW	90	7.35		2017	BW1	BW1Yearling
3D6.1D595D2351	04.26.2018	12:01:20	Group 4 - Ctmax	Temperature	64	28.7	BW	88	7.06	Died April 27th	2017	BW1	BW1Yearling
3D6.1D595D1FD9	04.26.2018	12:01:23	Group 4 - Ctmax	Temperature	65	28.7	BW	120	19.04		2017	BW1	BW1Yearling
3D6.1D595D1FA6	04.26.2018	12:01:26	Group 4 - Ctmax	Temperature	66	28.7	BW	115	15.7	Died April 28th	2017	BW1	BW1Yearling
3D6.1D595D207E	04.26.2018	12:01:29	Group 4 - Ctmax	Temperature	67	28.8	BW	117	15.38		2017	BW1	BW1Yearling
3D6.1D595D1FE0	04.26.2018	12:01:31	Group 4 - Ctmax	Temperature	68	28.8	BW	108	12.78	Died April 28th	2017	BW1	BW1Yearling
3D6.1D595D2068	04.26.2018	12:01:33	Group 4 - Ctmax	Temperature	69	28.8	BW	125	19.55		2017	BW1	BW1Yearling
3D6.1D595D1FB8	04.26.2018	12:01:38	Group 4 - Ctmax	Temperature	70	28.8	BW	88	7.02		2017	BW1	BW1Yearling
3D6.1D595D20D8	04.26.2018	12:01:41	Group 4 - Ctmax	Temperature	71	28.8	BW	134	26.93	Died April 27th	2017	BW1	BW1Yearling
3D6.1D595D230E	04.26.2018	12:01:44	Group 4 - Ctmax	Temperature	72	28.8	BW	157	43.38	Died April 27th	2017	BW1	BW1Yearling
3D6.1D595D2032	04.26.2018	12:01:47	Group 4 - Ctmax	Temperature	73	28.8	BW	114	14.92		2017	BW1	BW1Yearling
3D6.1D595D1F83	04.26.2018	12:01:50	Group 4 - Ctmax	Temperature	74	28.8	BW	104	11.41		2017	BW1	BW1Yearling
3D6.1D595D20B5	04.26.2018	12:01:53	Group 4 - Ctmax	Temperature	75	28.8	BW	112	15.17		2017	BW1	BW1Yearling
3D6.1D595D1FBC	04.26.2018	12:01:56	Group 4 - Ctmax	Temperature	76	28.8	BW	98	10		2017	BW1	BW1Yearling
3D6.1D595D2311	04.26.2018	12:02:00	Group 4 - Ctmax	Temperature	77	28.8	BW	123	20.65		2017	BW1	BW1Yearling
3D6.1D595D1F7C	04.26.2018	12:02:03	Group 4 - Ctmax	Temperature	78	28.8	BW	103	11.46		2017	BW1	BW1Yearling
3D6.1D595D22BB	04.26.2018	12:02:06	Group 4 - Ctmax	Temperature	79	28.8	BW	103	12.44		2017	BW1	BW1Yearling
3D6.1D595D20AA	04.26.2018	12:02:08	Group 4 - Ctmax	Temperature	80	28.8	BW	99	10		2017	BW1	BW1Yearling
3D6.1D595D23EA	04.26.2018	12:02:13	Group 4 - Ctmax	Temperature	81	28.8	BW	104	11.59		2017	BW1	BW1Yearling
3D6.1D595D20AF	04.26.2018	12:02:17	Group 4 - Ctmax	Temperature	82	28.8	BW	94	9.34		2017	BW1	BW1Yearling
3D6.1D595D1FA2	04.26.2018	12:02:20	Group 4 - Ctmax	Temperature	83	28.8	BW	98	9.73	Died April 27th	2017	BW1	BW1Yearling
3D6.1D595D1FFD	04.26.2018	12:02:23	Group 4 - Ctmax	Temperature	84	28.8	BW	88	6.75		2017	BW1	BW1Yearling
3D6.1D595D2394	04.26.2018	12:02:26	Group 4 - Ctmax	Temperature	85	28.8	BW	117	17.26		2017	BW1	BW1Yearling
3D6.1D595D2370	04.26.2018	12:02:29	Group 4 - Ctmax	Temperature	86	28.8	BW	100	10.16		2017	BW1	BW1Yearling
3D6.1D595D1FC0	04.26.2018	12:02:32	Group 4 - Ctmax	Temperature	87	28.9	BW	121	19.53		2017	BW1	BW1Yearling
3D6.1D595D2183	04.26.2018	12:02:34	Group 4 - Ctmax	Temperature	88	28.9	BW	124	21.08		2017	BW1	BW1Yearling
3D6.1D595D23A2	04.26.2018	12:02:37	Group 4 - Ctmax	Temperature	89	28.9	BW	114	14.25		2017	BW1	BW1Yearling
3D6.1D595D20D4	04.26.2018	12:02:40	Group 4 - Ctmax	Temperature	90	28.9	BW	84	5.94		2017	BW1	BW1Yearling
3D6.1D595D1F96	04.26.2018	12:02:43	Group 4 - Ctmax	Temperature	91	28.9	BW	100	10.9		2017	BW1	BW1Yearling
3D6.1D595D20C2	04.26.2018	12:02:46	Group 4 - Ctmax	Temperature	92	28.9	BW	134	26.02	Died April 27th	2017	BW1	BW1Yearling
3D6.1D595D1F5D	04.26.2018	12:02:50	Group 4 - Ctmax	Temperature	93	28.9	BW	92	7.98		2017	BW1	BW1Yearling
3D6.1D595D2058	04.26.2018	12:02:59	Group 4 - Ctmax	Temperature	94	28.9	BW	98	9.74		2017	BW1	BW1Yearling
3D6.1D595D2071	04.26.2018	12:03:10	Group 4 - Ctmax	Temperature	95	28.9	BW	101	9.94		2017	BW1	BW1Yearling
3D6.1D595D20D3	04.26.2018	12:03:23	Group 4 - Ctmax	Temperature	96	28.9	BW	106	12.87		2017	BW1	BW1Yearling
3D6.1D595D2296	04.26.2018	12:03:27	Group 4 - Ctmax	Temperature	97	28.9	BW	109	14.45	Died April 28th	2017	BW1	BW1Yearling
3D6.1D595D205D	04.26.2018	12:03:29	Group 4 - Ctmax	Temperature	98	28.9	BW	132	24.7	Died April 27th	2017	BW1	BW1Yearling
3D6.1D595D2026	04.26.2018	12:03:32	Group 4 - Ctmax	Temperature	99	29	BW	111	14.44		2017	BW1	BW1Yearling
3D6.1D595D22C9	04.26.2018	12:03:36	Group 4 - Ctmax	Temperature	100	29	BW	102	11.09		2017	BW1	BW1Yearling
3D9.1C2DF24860	05.20.2019	10:25:34	1	Temperature	1	27.5	BW	135	26		2018	BW2	BW2Yearling
3D6.1D595D20DB	05.20.2019	10:28:10	1	Temperature	2	27.7	BW	147	32.7		2018	BW2	BW2Yearling
3D6.1D595D20D0	05.20.2019	10:31:10	1	Temperature	5	28	BW	97	8		2018	BW2	BW2Yearling
3D6.1D595D2392	05.20.2019	10:31:39	1	Temperature	8	28	BW	106	12.4		2018	BW2	BW2Yearling
3D6.1D595D23BF	05.20.2019	10:32:10	1	Temperature	11	28.1	BW	114	14.6		2018	BW2	BW2Yearling
3D6.0018564933	05.20.2019	10:33:30	1	Temperature	14	28.2	BW	138	25.1		2018	BW2	BW2Yearling
3D6.1D595D2042	05.20.2019	10:33:55	1	Temperature	20	28.2	BW	96	7.7		2018	BW2	BW2Yearling
3D6.1D595D21C1	05.20.2019	10:34:25	1	Temperature	26	28.3	BW	105	12.3		2018	BW2	BW2Yearling
3D6.1D595D2375	05.20.2019	10:34:29	1	Temperature	27	28.3	BW	105	12.5		2018	BW2	BW2Yearling
3D9.1C2DE9BCD8	05.20.2019	10:34:31	1	Temperature	28	28.3	BW	134	22.9		2018	BW2	BW2Yearling
3D6.1D597A2F8A	05.20.2019	10:34:54	1	Temperature	32	28.3	BW	110	14.2		2018	BW2	BW2Yearling
3D6.1D595D2259	05.20.2019	10:35:04	1	Temperature	35	28.4	BW	101	10		2018	BW2	BW2Yearling
3D6.1D595D2344	05.20.2019	10:35:11	1	Temperature	36	28.4	BW	134	24.4		2018	BW2	BW2Yearling
3DD.007775F597	05.20.2019	10:35:45	1	Temperature	40	28.4	BW	101	11.7		2018	BW2	BW2Yearling
3D9.1C2DDC0B82	05.20.2019	10:35:50	1	Temperature	41	28.4	BW	100	11		2018	BW2	BW2Yearling
3D6.1D595D2195	05.20.2019	10:36:13	1	Temperature	44	28.4	BW	123	18.5		2018	BW2	BW2Yearling
3D6.1D595D20CD	05.20.2019	10:36:26	1	Temperature	46	28.5	BW	91	8.2		2018	BW2	BW2Yearling
3D6.1D595D2301	05.20.2019	10:36:29	1	Temperature	47	28.5	BW	90	7.9		2018	BW2	BW2Yearling
3D6.1D595D2369	05.20.2019	10:36:47	1	Temperature	52	28.5	BW	93	8.5		2018	BW2	BW2Yearling
3D6.1D595D204D	05.20.2019	10:37:04	1	Temperature	58	28.5	BW	93	8.1		2018	BW2	BW2Yearling
3D6.1D595D220D	05.20.2019	10:37:07	1	Temperature	59	28.5	BW	102	12.1		2018	BW2	BW2Yearling
3D9.1C2DF19C86	05.20.2019	10:37:11	1	Temperature	60	28.5	BW	107	12.5		2018	BW2	BW2Yearling
3D9.1C2DD9D69C	05.20.2019	10:37:14	1	Temperature	61	28.5	BW	115	16		2018	BW2	BW2Yearling
3D6.1D595D2323	05.20.2019	10:37:29	1	Temperature	66	28.5	BW	94	8.6		2018	BW2	BW2Yearling
3D6.1D595D20E0	05.20.2019	10:37:47	1	Temperature	71	28.6	BW	86	7		2018	BW2	BW2Yearling
3D6.0018564920	05.20.2019	10:37:50	1	Temperature	72	28.6	BW	136	25.8		2018	BW2	BW2Yearling
3D6.1D595D2069	05.20.2019	10:37:53	1	Temperature	73	28.6	BW	106	11.5		2018	BW2	BW2Yearling
3D6.1D597A2F70	05.20.2019	10:38:03	1	Temperature	77	28.6	BW	179	56.7		2018	BW2	BW2Yearling
3D6.1D595D20DE	05.20.2019	10:38:11	1	Temperature	79	28.6	BW	114	15.6		2018	BW2	BW2Yearling
3D6.1D595D20F1	05.20.2019	10:38:15	1	Temperature	80	28.6	BW	89	7.6		2018	BW2	BW2Yearling
3D6.1D595D1FD6	05.20.2019	10:38:21	1	Temperature	82	28.6	BW	111	13.7		2018	BW2	BW2Yearling
3D6.1D595D2128	05.20.2019	10:38:26	1	Temperature	84	28.7	BW	94	8.4		2018	BW2	BW2Yearling
3D6.1D595D1FCA	05.20.2019	10:39:02	1	Temperature	92	28.7	BW	117	16.9		2018	BW2	BW2Yearling
3D6.1D595D22E3	05.20.2019	10:39:16	1	Temperature	94	28.7	BW	100	11.4		2018	BW2	BW2Yearling
3D6.1D595D2064	05.21.2019	10:30:42	2	Temperature	1	27.5	BW	122	17.7		2018	BW2	BW2Yearling
3D6.1D595D21CC	05.21.2019	10:34:15	2	Temperature	2	27.8	BW	175	54.8		2018	BW2	BW2Yearling
3D9.1C2DF8348A	05.21.2019	10:35:45	2	Temperature	3	28	BW	118	17.3		2018	BW2	BW2Yearling
3D6.1D595D1FCD	05.21.2019	10:36:28	2	Temperature	5	28	BW	84	5.8		2018	BW2	BW2Yearling
3D6.1D595D23B5	05.21.2019	10:38:36	2	Temperature	17	28.2	BW	98	9.7		2018	BW2	BW2Yearling
3D6.1D595D201E	05.21.2019	10:38:46	2	Temperature	20	28.3	BW	118	16.9		2018	BW2	BW2Yearling
3D6.0018564914	05.21.2019	10:38:50	2	Temperature	21	28.3	BW	101	10.1		2018	BW2	BW2Yearling
3D9.1C2DF2B78D	05.21.2019	10:39:05	2	Temperature	22	28.3	BW	98	11		2018	BW2	BW2Yearling
3D6.1D595D203A	05.21.2019	10:39:14	2	Temperature	23	28.3	BW	107	13.1		2018	BW2	BW2Yearling
3D6.1D595D2147	05.21.2019	10:39:18	2	Temperature	24	28.3	BW	115	16.7		2018	BW2	BW2Yearling
3D6.1D595D202F	05.21.2019	10:39:46	2	Temperature	29	28.3	BW	105	12.1		2018	BW2	BW2Yearling
3D9.1C2DED22E8	05.21.2019	10:39:56	2	Temperature	32	28.4	BW	109	13.7		2018	BW2	BW2Yearling
3D6.1D595D20D9	05.21.2019	10:40:05	2	Temperature	35	28.4	BW	128	21.3		2018	BW2	BW2Yearling
3D6.1D597A2F79	05.21.2019	10:40:11	2	Temperature	37	28.4	BW	125	19.6		2018	BW2	BW2Yearling
3D6.1D595D20F0	05.21.2019	10:40:22	2	Temperature	39	28.4	BW	112	14.6		2018	BW2	BW2Yearling
3D6.1D595D20E7	05.21.2019	10:41:07	2	Temperature	48	28.5	BW	125	19.9		2018	BW2	BW2Yearling
3D6.1D595D22B0	05.21.2019	10:41:22	2	Temperature	52	28.5	BW	112	14.6		2018	BW2	BW2Yearling
3D6.1D595D212D	05.21.2019	10:41:26	2	Temperature	53	28.5	BW	106	13.3		2018	BW2	BW2Yearling
3D6.1D595D2106	05.21.2019	10:41:40	2	Temperature	54	28.5	BW	111	13.5		2018	BW2	BW2Yearling
3D6.1D595D22B7	05.21.2019	10:41:49	2	Temperature	56	28.5	BW	108	11.8		2018	BW2	BW2Yearling
3D6.1D597A2F94	05.21.2019	10:42:19	2	Temperature	63	28.6	BW	112	15.2		2018	BW2	BW2Yearling
3D6.1D595D207C	05.21.2019	10:42:25	2	Temperature	65	28.6	BW	110	15.5		2018	BW2	BW2Yearling
3D6.1D595D20AB	05.21.2019	10:42:35	2	Temperature	68	28.6	BW	134	25.8		2018	BW2	BW2Yearling
3D6.1D595D23CE	05.21.2019	10:42:40	2	Temperature	69	28.6	BW	89	6.8		2018	BW2	BW2Yearling
3D6.1D595D2350	05.21.2019	10:42:45	2	Temperature	70	28.6	BW	101	11.6		2018	BW2	BW2Yearling
3D9.1C2DEFD79D	05.21.2019	10:42:52	2	Temperature	72	28.6	BW	138	27		2018	BW2	BW2Yearling
3D6.1D595D23C6	05.21.2019	10:42:59	2	Temperature	74	28.6	BW	89	7.4		2018	BW2	BW2Yearling
3D6.1D595D21F3	05.21.2019	10:43:30	2	Temperature	81	28.7	BW	102	11.3		2018	BW2	BW2Yearling
3D6.1D595D2223	05.21.2019	10:43:34	2	Temperature	82	28.7	BW	115	13.4		2018	BW2	BW2Yearling
3D6.1D595D21BB	05.21.2019	10:44:00	2	Temperature	84	28.7	BW	116	16.4		2018	BW2	BW2Yearling
3D6.1D595D2388	05.21.2019	10:44:12	2	Temperature	85	28.7	BW	103	12.5		2018	BW2	BW2Yearling
3D6.1D595D2203	05.21.2019	10:44:19	2	Temperature	86	28.7	BW	123	20.2		2018	BW2	BW2Yearling
3D6.1D597A2FC1	05.21.2019	10:44:39	2	Temperature	90	28.7	BW	105	11.1		2018	BW2	BW2Yearling
3D6.1D595D2255	05.22.2019	10:37:20	3	Temperature	1	28	BW	125	20.02		2018	BW2	BW2Yearling
3D9.1C2DE9933A	05.22.2019	10:38:09	3	Temperature	4	28.1	BW	101	10.27		2018	BW2	BW2Yearling
3D6.1D595D1F5D	05.22.2019	10:38:23	3	Temperature	5	28.1	BW	131	23.84		2018	BW2	BW2Yearling
3D6.1D595D238D	05.22.2019	10:38:47	3	Temperature	7	28.1	BW	118	15.96		2018	BW2	BW2Yearling
3D9.1C2DF2B2D4	05.22.2019	10:39:48	3	Temperature	10	28.3	BW	110	13.61		2018	BW2	BW2Yearling
3D6.1D595D2107	05.22.2019	10:40:08	3	Temperature	14	28.3	BW	125	19.38		2018	BW2	BW2Yearling
3D6.1D595D202A	05.22.2019	10:40:23	3	Temperature	18	28.3	BW	110	13.33		2018	BW2	BW2Yearling
3D6.1D595D1F95	05.22.2019	10:40:53	3	Temperature	26	28.3	BW	95	8.69		2018	BW2	BW2Yearling
3D6.1D595D218B	05.22.2019	10:40:56	3	Temperature	27	28.3	BW	117	15.4		2018	BW2	BW2Yearling
3D6.1D595D225E	05.22.2019	10:41:36	3	Temperature	38	28.4	BW	108	13.09		2018	BW2	BW2Yearling
3D6.1D595D2075	05.22.2019	10:41:39	3	Temperature	39	28.4	BW	115	15.44		2018	BW2	BW2Yearling
3D6.1D595D23CB	05.22.2019	10:41:43	3	Temperature	40	28.4	BW	108	11.68		2018	BW2	BW2Yearling
3D9.1C2DDBFD7E	05.22.2019	10:42:06	3	Temperature	44	28.4	BW	108	13.58		2018	BW2	BW2Yearling
3D6.1D595D22E8	05.22.2019	10:42:10	3	Temperature	45	28.4	BW	92	8.74		2018	BW2	BW2Yearling
3D6.0018564930	05.22.2019	10:42:21	3	Temperature	48	28.5	BW	113	16.14		2018	BW2	BW2Yearling
3D6.1D595D21E9	05.22.2019	10:42:29	3	Temperature	50	28.5	BW	89	7.65		2018	BW2	BW2Yearling
3D6.1D595D22C4	05.22.2019	10:42:32	3	Temperature	51	28.5	BW	105	11.97		2018	BW2	BW2Yearling
3D6.1D595D2108	05.22.2019	10:42:39	3	Temperature	53	28.5	BW	116	16.57		2018	BW2	BW2Yearling
3D6.1D595D1FBD	05.22.2019	10:42:43	3	Temperature	54	28.5	BW	102	11.32		2018	BW2	BW2Yearling
3D9.1C2DF898A7	05.22.2019	10:43:05	3	Temperature	60	28.5	BW	114	15.64		2018	BW2	BW2Yearling
3D6.1D595D1FA6	05.22.2019	10:43:09	3	Temperature	61	28.5	BW	112	14.78		2018	BW2	BW2Yearling
3D9.1C2DEF25CD	05.22.2019	10:43:12	3	Temperature	62	28.6	BW	100	11.57		2018	BW2	BW2Yearling
3D6.1D595D22A2	05.22.2019	10:43:15	3	Temperature	63	28.6	BW	113	14.88		2018	BW2	BW2Yearling
3D6.1D595D2009	05.22.2019	10:43:28	3	Temperature	66	28.6	BW	121	18.43		2018	BW2	BW2Yearling
3D9.1C2DE87046	05.22.2019	10:43:40	3	Temperature	70	28.6	BW	125	19.66		2018	BW2	BW2Yearling
3D6.1D595D23AB	05.22.2019	10:44:01	3	Temperature	75	28.6	BW	115	16.59		2018	BW2	BW2Yearling
3D6.1D595D2253	05.22.2019	10:44:03	3	Temperature	76	28.6	BW	88	7.12		2018	BW2	BW2Yearling
3D6.1D597A2F5F	05.22.2019	10:44:24	3	Temperature	80	28.7	BW	106	12.18		2018	BW2	BW2Yearling
3D6.1D595D21C0	05.22.2019	10:44:28	3	Temperature	81	28.7	BW	101	10.87		2018	BW2	BW2Yearling
3D6.1D595D221F	05.22.2019	10:44:31	3	Temperature	82	28.7	BW	93	8.2		2018	BW2	BW2Yearling
3D6.1D595D2059	05.22.2019	10:44:50	3	Temperature	83	28.7	BW	88	7.4		2018	BW2	BW2Yearling
3D9.1C2DEE4FB1	05.22.2019	10:45:02	3	Temperature	84	28.7	BW	130	23.18		2018	BW2	BW2Yearling
3D6.1D595D1FB0	05.22.2019	10:45:13	3	Temperature	86	28.7	BW	101	10.58		2018	BW2	BW2Yearling
3D6.1D595D20D7	04.27.2018	00:50:35	Group 5 - Ctmax	Temperature	1	27.8	BW	134	25.58		2017	BW1	BW1Yearling
3D6.1D595D20A7	04.27.2018	00:50:57	Group 5 - Ctmax	Temperature	2	27.8	BW	104			2017	BW1	BW1Yearling
3D6.1D595D2016	04.27.2018	00:52:07	Group 5 - Ctmax	Temperature	3	27.9	BW	109	13.42		2017	BW1	BW1Yearling
3D6.1D595D20D2	04.27.2018	00:52:57	Group 5 - Ctmax	Temperature	4	27.9	BW	116	15.77		2017	BW1	BW1Yearling
3D6.1D595D22B3	04.27.2018	00:53:14	Group 5 - Ctmax	Temperature	5	28	BW	123	19.41		2017	BW1	BW1Yearling
3D6.1D595D22B9	04.27.2018	00:53:26	Group 5 - Ctmax	Temperature	6	28	BW	152	41.56		2017	BW1	BW1Yearling
3D6.1D595D237A	04.27.2018	00:54:20	Group 5 - Ctmax	Temperature	7	28.1	BW	115	16.04		2017	BW1	BW1Yearling
3D6.1D595D2094	04.27.2018	00:55:13	Group 5 - Ctmax	Temperature	8	28.2	BW	105	12.69		2017	BW1	BW1Yearling
3D6.1D595D1F75	04.27.2018	00:55:20	Group 5 - Ctmax	Temperature	9	28.2	BW	123	20.04		2017	BW1	BW1Yearling
3D6.1D595D20CC	04.27.2018	00:55:31	Group 5 - Ctmax	Temperature	10	28.2	BW	113	15.09		2017	BW1	BW1Yearling
3D6.1D595D22FF	04.27.2018	00:55:40	Group 5 - Ctmax	Temperature	11	28.2	BW	171	54.6	Died April 29th	2017	BW1	BW1Yearling
3D6.1D595D203B	04.27.2018	00:56:01	Group 5 - Ctmax	Temperature	12	28.3	BW	107	12.33		2017	BW1	BW1Yearling
3D6.1D595D1F93	04.27.2018	00:56:37	Group 5 - Ctmax	Temperature	13	28.3	BW	112	13.03		2017	BW1	BW1Yearling
3D6.1D595D23AB	04.27.2018	00:56:55	Group 5 - Ctmax	Temperature	14	28.3	BW	108	13.53	Died April 28th	2017	BW1	BW1Yearling
3D6.1D595D234B	04.27.2018	00:57:02	Group 5 - Ctmax	Temperature	15	28.3	BW	94	8.84		2017	BW1	BW1Yearling
3D6.1D595D2083	04.27.2018	00:57:14	Group 5 - Ctmax	Temperature	16	28.4	BW	136	25.73		2017	BW1	BW1Yearling
3D6.1D595D2066	04.27.2018	00:57:19	Group 5 - Ctmax	Temperature	17	28.4	BW	145	32.63	Died April 28th	2017	BW1	BW1Yearling
3D6.1D595D22E8	04.27.2018	00:57:24	Group 5 - Ctmax	Temperature	18	28.4	BW	116	15.74	Died April 28th	2017	BW1	BW1Yearling
3D6.1D595D20A0	04.27.2018	00:57:48	Group 5 - Ctmax	Temperature	19	28.4	BW	158	41.59		2017	BW1	BW1Yearling
3D6.1D595D22E7	04.27.2018	00:57:52	Group 5 - Ctmax	Temperature	20	28.4	BW	150	37.9	Died April 27th	2017	BW1	BW1Yearling
3D6.1D595D2342	04.27.2018	00:57:56	Group 5 - Ctmax	Temperature	21	28.4	BW	110	14.12		2017	BW1	BW1Yearling
3D6.1D595D2340	04.27.2018	00:58:02	Group 5 - Ctmax	Temperature	22	28.4	BW	108	12.66		2017	BW1	BW1Yearling
3D6.1D595D2004	04.27.2018	00:58:10	Group 5 - Ctmax	Temperature	23	28.4	BW	176	58.74		2017	BW1	BW1Yearling
3D6.1D595D1FB3	04.27.2018	00:58:20	Group 5 - Ctmax	Temperature	24	28.5	BW	126	20.93	Died April 30th	2017	BW1	BW1Yearling
3D6.1D595D1FA7	04.27.2018	00:58:28	Group 5 - Ctmax	Temperature	25	28.5	BW	105	11.09		2017	BW1	BW1Yearling
3D6.1D595D2099	04.27.2018	00:58:34	Group 5 - Ctmax	Temperature	26	28.5	BW	119	16.58		2017	BW1	BW1Yearling
3D6.1D595D20C4	04.27.2018	00:58:42	Group 5 - Ctmax	Temperature	27	28.5	BW	114	13.71		2017	BW1	BW1Yearling
3D6.1D595D1F82	04.27.2018	00:58:46	Group 5 - Ctmax	Temperature	28	28.5	BW	113	14.73		2017	BW1	BW1Yearling
3D6.1D595D229D	04.27.2018	00:58:50	Group 5 - Ctmax	Temperature	29	28.5	BW	109	13.05		2017	BW1	BW1Yearling
3D6.1D595D204F	04.27.2018	00:58:54	Group 5 - Ctmax	Temperature	30	28.5	BW	123	19.26	Died April 28th	2017	BW1	BW1Yearling
3D6.1D595D1F5B	04.27.2018	00:59:03	Group 5 - Ctmax	Temperature	31	28.5	BW	106	12.99		2017	BW1	BW1Yearling
3D6.1D595D1FEA	04.27.2018	00:59:08	Group 5 - Ctmax	Temperature	32	28.6	BW	114	15.74		2017	BW1	BW1Yearling
3D6.1D595D22FA	04.27.2018	00:59:11	Group 5 - Ctmax	Temperature	33	28.6	BW	105	12.51		2017	BW1	BW1Yearling
3D6.1D595D1F6D	04.27.2018	00:59:14	Group 5 - Ctmax	Temperature	34	28.6	BW	111	13.79		2017	BW1	BW1Yearling
3D6.1D595D20C1	04.27.2018	00:59:16	Group 5 - Ctmax	Temperature	35	28.6	BW	92	8.6		2017	BW1	BW1Yearling
3D6.1D595D2376	04.27.2018	00:59:22	Group 5 - Ctmax	Temperature	36	28.6	BW	125	20.95		2017	BW1	BW1Yearling
3D6.1D595D1F76	04.27.2018	00:59:25	Group 5 - Ctmax	Temperature	37	28.6	BW	97	10.36	Died April 30th	2017	BW1	BW1Yearling
3D6.1D595D20D9	04.27.2018	00:59:28	Group 5 - Ctmax	Temperature	38	28.6	BW	129	21.98		2017	BW1	BW1Yearling
3D6.1D595D237D	04.27.2018	00:59:32	Group 5 - Ctmax	Temperature	39	28.6	BW	103	11.21		2017	BW1	BW1Yearling
3D6.1D595D20A3	04.27.2018	00:59:36	Group 5 - Ctmax	Temperature	40	28.6	BW	99	9.75		2017	BW1	BW1Yearling
3D6.1D595D212E	04.27.2018	00:59:38	Group 5 - Ctmax	Temperature	41	28.6	BW	92	8.51	Died April 28th	2017	BW1	BW1Yearling
3D6.1D595D2358	04.27.2018	00:59:42	Group 5 - Ctmax	Temperature	42	28.6	BW	118	16.49		2017	BW1	BW1Yearling
3D6.1D595D23BA	04.27.2018	00:59:47	Group 5 - Ctmax	Temperature	43	28.6	BW	108	13.08	Died April 29th	2017	BW1	BW1Yearling
3D6.1D595D2288	04.27.2018	00:59:50	Group 5 - Ctmax	Temperature	44	28.6	BW	82	5.89		2017	BW1	BW1Yearling
3D6.1D595D2062	04.27.2018	00:59:53	Group 5 - Ctmax	Temperature	45	28.7	BW	100	10.3	Died April 28th	2017	BW1	BW1Yearling
3D6.1D595D1FC8	04.27.2018	00:59:57	Group 5 - Ctmax	Temperature	46	28.7	BW	92	8.49		2017	BW1	BW1Yearling
3D6.1D595D23A8	04.27.2018	00:00:06	Group 5 - Ctmax	Temperature	47	28.7	BW	101	10.5		2017	BW1	BW1Yearling
3D6.1D595D2053	04.27.2018	00:00:10	Group 5 - Ctmax	Temperature	48	28.7	BW	135	24.69		2017	BW1	BW1Yearling
3D6.1D595D22C5	04.27.2018	00:00:15	Group 5 - Ctmax	Temperature	49	28.7	BW	134	24.25	Died April 28th	2017	BW1	BW1Yearling
3D6.1D595D1FCB	04.27.2018	00:00:20	Group 5 - Ctmax	Temperature	50	28.7	BW	104	11.51		2017	BW1	BW1Yearling
3D6.1D595D22D9	04.27.2018	00:00:24	Group 5 - Ctmax	Temperature	51	28.7	BW	138	28.34	Died April 28th	2017	BW1	BW1Yearling
3D6.1D595D1F6E	04.27.2018	00:00:27	Group 5 - Ctmax	Temperature	52	28.7	BW	80	5.49		2017	BW1	BW1Yearling
3D6.1D595D20B7	04.27.2018	00:00:29	Group 5 - Ctmax	Temperature	53	28.7	BW	92	8.38		2017	BW1	BW1Yearling
3D6.1D595D22E6	04.27.2018	00:00:31	Group 5 - Ctmax	Temperature	54	28.7	BW	111	14.86		2017	BW1	BW1Yearling
3D6.1D595D2392	04.27.2018	00:00:36	Group 5 - Ctmax	Temperature	55	28.7	BW	131	22.83	Died April 28th	2017	BW1	BW1Yearling
3D6.1D595D2393	04.27.2018	00:00:39	Group 5 - Ctmax	Temperature	56	28.7	BW	136	26.04		2017	BW1	BW1Yearling
3D6.1D595D1FC9	04.27.2018	00:00:42	Group 5 - Ctmax	Temperature	57	28.8	BW	113	14.94		2017	BW1	BW1Yearling
3D6.1D595D1FED	04.27.2018	00:00:47	Group 5 - Ctmax	Temperature	58	28.8	BW	152	37.16		2017	BW1	BW1Yearling
3D6.1D595D1FE3	04.27.2018	00:00:50	Group 5 - Ctmax	Temperature	59	28.8	BW	123	20.44		2017	BW1	BW1Yearling
3D6.1D595D20AC	04.27.2018	00:00:57	Group 5 - Ctmax	Temperature	60	28.8	BW	111	13.72		2017	BW1	BW1Yearling
3D6.1D595D238F	04.27.2018	00:01:06	Group 5 - Ctmax	Temperature	61	28.8	BW	109	13.62		2017	BW1	BW1Yearling
3D6.1D595D2360	04.27.2018	00:01:10	Group 5 - Ctmax	Temperature	62	28.8	BW	92	7.55	Died April 29th	2017	BW1	BW1Yearling
3D6.1D595D1FCC	04.27.2018	00:01:13	Group 5 - Ctmax	Temperature	63	28.8	BW	99	10.41		2017	BW1	BW1Yearling
3D6.1D595D20D1	04.27.2018	00:01:28	Group 5 - Ctmax	Temperature	64	28.8	BW	123	19.7		2017	BW1	BW1Yearling
3D6.1D595D2384	04.27.2018	00:01:34	Group 5 - Ctmax	Temperature	65	28.8	BW	131	22.63		2017	BW1	BW1Yearling
3D6.1D595D1F68	04.27.2018	00:01:37	Group 5 - Ctmax	Temperature	66	28.8	BW	109	12.67		2017	BW1	BW1Yearling
3D6.1D595D206B	04.27.2018	00:01:41	Group 5 - Ctmax	Temperature	67	28.8	BW	183	68.17	Died April 29th	2017	BW1	BW1Yearling
3D6.1D595D1FC3	04.27.2018	00:01:45	Group 5 - Ctmax	Temperature	68	28.9	BW	115	15.92		2017	BW1	BW1Yearling
3D6.1D595D1F81	04.27.2018	00:01:49	Group 5 - Ctmax	Temperature	69	28.9	BW	97	9.48		2017	BW1	BW1Yearling
3D6.1D595D2064	04.27.2018	00:01:52	Group 5 - Ctmax	Temperature	70	28.9	BW	122	17.74		2017	BW1	BW1Yearling
3D6.1D595D1F5A	04.27.2018	00:01:57	Group 5 - Ctmax	Temperature	71	28.9	BW	127	21.3		2017	BW1	BW1Yearling
3D6.1D595D2366	04.27.2018	00:02:00	Group 5 - Ctmax	Temperature	72	28.9	BW	89	7.65		2017	BW1	BW1Yearling
3D6.1D595D2039	04.27.2018	00:02:03	Group 5 - Ctmax	Temperature	73	28.9	BW	85	6.46		2017	BW1	BW1Yearling
3D6.1D595D20C5	04.27.2018	00:02:06	Group 5 - Ctmax	Temperature	74	28.9	BW	104	11.55		2017	BW1	BW1Yearling
3D6.1D595D230C	04.27.2018	00:02:09	Group 5 - Ctmax	Temperature	75	28.9	BW	93	9.02	Died April 28th	2017	BW1	BW1Yearling
3D6.1D595D2043	04.27.2018	00:02:12	Group 5 - Ctmax	Temperature	76	28.9	BW	115	15.66	Died April 28th	2017	BW1	BW1Yearling
3D6.1D595D227A	04.27.2018	00:02:15	Group 5 - Ctmax	Temperature	77	28.9	BW	107	13.15	Died April 28th	2017	BW1	BW1Yearling
3D6.1D595D2008	04.27.2018	00:02:20	Group 5 - Ctmax	Temperature	78	28.9	BW	96	9.19		2017	BW1	BW1Yearling
3D6.1D595D22C0	04.27.2018	00:02:23	Group 5 - Ctmax	Temperature	79	28.9	BW	108	13.4	Died April 28th	2017	BW1	BW1Yearling
3D6.1D595D1F5C	04.27.2018	00:02:28	Group 5 - Ctmax	Temperature	80	29	BW	90	7.84		2017	BW1	BW1Yearling
3D6.1D595D23B7	04.27.2018	00:02:34	Group 5 - Ctmax	Temperature	81	29	BW	107	12.76		2017	BW1	BW1Yearling
3D6.1D595D1FAC	04.27.2018	00:02:40	Group 5 - Ctmax	Temperature	82	29	BW	112	15.56		2017	BW1	BW1Yearling
3D6.1D595D22E9	04.27.2018	00:02:43	Group 5 - Ctmax	Temperature	83	29	BW	117	17.14		2017	BW1	BW1Yearling
3D6.1D595D1FF5	04.27.2018	00:02:46	Group 5 - Ctmax	Temperature	84	29	BW	148	34.05	Died April 28th	2017	BW1	BW1Yearling
3D6.1D595D1F63	04.27.2018	00:02:48	Group 5 - Ctmax	Temperature	85	29	BW	119	17.79	Died April 28th	2017	BW1	BW1Yearling
3D6.1D595D1FBE	04.27.2018	00:02:50	Group 5 - Ctmax	Temperature	86	29	BW	109	12.17		2017	BW1	BW1Yearling
3D6.1D595D2338	04.27.2018	00:02:55	Group 5 - Ctmax	Temperature	87	29	BW	112	14.18		2017	BW1	BW1Yearling
3D6.1D595D1F88	04.27.2018	00:02:59	Group 5 - Ctmax	Temperature	88	29	BW	99	10.14		2017	BW1	BW1Yearling
3D6.1D595D1F4E	04.27.2018	00:03:01	Group 5 - Ctmax	Temperature	89	29	BW	92	8.19		2017	BW1	BW1Yearling
3D6.1D595D20DC	04.27.2018	00:03:04	Group 5 - Ctmax	Temperature	90	29	BW	138	28.41		2017	BW1	BW1Yearling
3D6.1D595D1FB7	04.27.2018	00:03:06	Group 5 - Ctmax	Temperature	91	29	BW	135	25.54	Died April 28th	2017	BW1	BW1Yearling
3D6.1D595D20DB	04.27.2018	00:03:09	Group 5 - Ctmax	Temperature	92	29	BW	100	10.58		2017	BW1	BW1Yearling
3D6.1D595D2379	04.27.2018	00:03:12	Group 5 - Ctmax	Temperature	93	29.1	BW	106	12.95		2017	BW1	BW1Yearling
3D6.1D595D20C6	04.27.2018	00:03:16	Group 5 - Ctmax	Temperature	94	29.1	BW	95	8.79		2017	BW1	BW1Yearling
3D6.1D595D2029	04.27.2018	00:03:25	Group 5 - Ctmax	Temperature	95	29.1	BW	115	15.67	Died April 28th	2017	BW1	BW1Yearling
3D6.1D595D20BA	04.27.2018	00:03:28	Group 5 - Ctmax	Temperature	96	29.1	BW	106	12.34		2017	BW1	BW1Yearling
3D6.1D595D20BD	04.27.2018	00:03:39	Group 5 - Ctmax	Temperature	97	29.2	BW	84	6.28		2017	BW1	BW1Yearling
3D6.1D595D1FDE	04.27.2018	00:03:43	Group 5 - Ctmax	Temperature	98	29.2	BW	94	8.65		2017	BW1	BW1Yearling
3D6.1D595D2386	04.27.2018	00:03:50	Group 5 - Ctmax	Temperature	99	29.2	BW	109	13.18	Died April 28th	2017	BW1	BW1Yearling
3D6.1D595D23DA	04.30.2018	00:52:17	Group 6 - Ctmax	Temperature	1	27.1	CL	78	4.76		2017	CL1	CL1Yearling
3D6.1D595D214C	04.30.2018	00:56:47	Group 6 - Ctmax	Temperature	2	27.6	CL	101	10.63		2017	CL1	CL1Yearling
3D6.1D595D2215	04.30.2018	00:00:00	Group 6 - Ctmax	Temperature	3	28	CL	115	16.57		2017	CL1	CL1Yearling
3D6.1D595D2114	04.30.2018	00:00:08	Group 6 - Ctmax	Temperature	4	28	CL	112	14.23		2017	CL1	CL1Yearling
3D6.1D595D21CE	04.30.2018	00:00:13	Group 6 - Ctmax	Temperature	5	28	CL	128	21.3		2017	CL1	CL1Yearling
3D6.1D595D21C6	04.30.2018	00:00:18	Group 6 - Ctmax	Temperature	6	28	CL	130	22.15		2017	CL1	CL1Yearling
3D6.1D595D2291	04.30.2018	00:01:15	Group 6 - Ctmax	Temperature	7	28.1	CL	127	19.59		2017	CL1	CL1Yearling
3D6.1D595D23E2			Group 6 - Ctmax	Temperature	8	28.1	CL				2017	CL1	CL1Yearling
3D6.1D595D21A6	04.30.2018	00:01:51	Group 6 - Ctmax	Temperature	9	28.1	CL	115	15.76		2017	CL1	CL1Yearling
3D6.1D595D2201	04.30.2018	00:01:54	Group 6 - Ctmax	Temperature	10	28.2	CL	112	14.24		2017	CL1	CL1Yearling
3D6.1D595D20E7	04.30.2018	00:01:58	Group 6 - Ctmax	Temperature	11	28.2	CL	97	12.66		2017	CL1	CL1Yearling
3D6.1D595D221A	04.30.2018	00:02:04	Group 6 - Ctmax	Temperature	12	28.2	CL	126	21.07		2017	CL1	CL1Yearling
3D6.1D595D228A	04.30.2018	00:02:07	Group 6 - Ctmax	Temperature	13	28.2	CL	123	18.64		2017	CL1	CL1Yearling
3D6.1D595D219F	04.30.2018	00:02:40	Group 6 - Ctmax	Temperature	14	28.2	CL	121	17.91		2017	CL1	CL1Yearling
3D6.1D595D23D8	04.30.2018	00:02:54	Group 6 - Ctmax	Temperature	15	28.2	CL	121	19.05		2017	CL1	CL1Yearling
3D6.1D595D2263	04.30.2018	00:03:07	Group 6 - Ctmax	Temperature	16	28.3	CL	110	13.34		2017	CL1	CL1Yearling
3D6.1D595D2108	04.30.2018	00:03:11	Group 6 - Ctmax	Temperature	17	28.3	CL	133	24.48		2017	CL1	CL1Yearling
3D6.1D595D22A4	04.30.2018	00:03:15	Group 6 - Ctmax	Temperature	18	28.3	CL	103	11.13		2017	CL1	CL1Yearling
3D6.1D595D22C4	04.30.2018	00:03:39	Group 6 - Ctmax	Temperature	19	28.3	CL	98	9.6		2017	CL1	CL1Yearling
3D6.1D595D214F	04.30.2018	00:04:00	Group 6 - Ctmax	Temperature	20	28.3	CL	115	15.78		2017	CL1	CL1Yearling
3D6.1D595D21BB	04.30.2018	00:04:12	Group 6 - Ctmax	Temperature	21	28.4	CL	103	10.55		2017	CL1	CL1Yearling
3D6.1D595D2237	04.30.2018	00:04:16	Group 6 - Ctmax	Temperature	22	28.4	CL	112	14.14		2017	CL1	CL1Yearling
3D6.1D595D23C1	04.30.2018	00:04:24	Group 6 - Ctmax	Temperature	23	28.4	CL	126	19.11		2017	CL1	CL1Yearling
3D6.1D595D22B8	04.30.2018	00:04:31	Group 6 - Ctmax	Temperature	24	28.4	CL	135	25.73		2017	CL1	CL1Yearling
3D6.1D595D23BB			Group 6 - Ctmax	Temperature	25	28.4	CL				2017	CL1	CL1Yearling
3D6.1D595D21FE	04.30.2018	00:04:55	Group 6 - Ctmax	Temperature	26	28.4	CL	131	22.88		2017	CL1	CL1Yearling
3D6.1D595D220B	04.30.2018	00:05:02	Group 6 - Ctmax	Temperature	27	28.4	CL	114	15.33		2017	CL1	CL1Yearling
3D6.1D595D2211	04.30.2018	00:05:05	Group 6 - Ctmax	Temperature	28	28.4	CL	124	19.36		2017	CL1	CL1Yearling
3D6.1D595D22A5	04.30.2018	00:05:09	Group 6 - Ctmax	Temperature	29	28.4	CL	137	25.87		2017	CL1	CL1Yearling
3D6.1D595D2181	04.30.2018	00:05:21	Group 6 - Ctmax	Temperature	30	28.4	CL	121	18.54		2017	CL1	CL1Yearling
3D6.1D595D2247	04.30.2018	00:05:25	Group 6 - Ctmax	Temperature	31	28.4	CL	110	12.87		2017	CL1	CL1Yearling
3D6.1D595D23BC	04.30.2018	00:05:28	Group 6 - Ctmax	Temperature	32	28.5	CL	147	30.09		2017	CL1	CL1Yearling
3D6.1D595D2224	04.30.2018	00:05:32	Group 6 - Ctmax	Temperature	33	28.5	CL	130	22.8		2017	CL1	CL1Yearling
3D6.1D595D20E5	04.30.2018	00:05:37	Group 6 - Ctmax	Temperature	34	28.5	CL	98	10.05		2017	CL1	CL1Yearling
3D6.1D595D2206	04.30.2018	00:05:40	Group 6 - Ctmax	Temperature	35	28.5	CL	133	25.26		2017	CL1	CL1Yearling
3D6.1D595D21ED	04.30.2018	00:05:43	Group 6 - Ctmax	Temperature	36	28.5	CL	99	9.77		2017	CL1	CL1Yearling
3D6.1D595D214B	04.30.2018	00:05:46	Group 6 - Ctmax	Temperature	37	28.5	CL	117	16.02		2017	CL1	CL1Yearling
3D6.1D595D221C	04.30.2018	00:05:52	Group 6 - Ctmax	Temperature	38	28.5	CL	119	16.17		2017	CL1	CL1Yearling
3D6.1D595D218C	04.30.2018	00:05:57	Group 6 - Ctmax	Temperature	39	28.5	CL	112	13.87		2017	CL1	CL1Yearling
3D6.1D595D2157	04.30.2018	00:06:00	Group 6 - Ctmax	Temperature	40	28.5	CL	112	13.2		2017	CL1	CL1Yearling
3D6.1D595D2220	04.30.2018	00:06:03	Group 6 - Ctmax	Temperature	41	28.5	CL	120	16.47		2017	CL1	CL1Yearling
3D6.1D595D21C4	04.30.2018	00:06:07	Group 6 - Ctmax	Temperature	42	28.5	CL	112	13.61		2017	CL1	CL1Yearling
3D6.1D595D23E0	04.30.2018	00:06:10	Group 6 - Ctmax	Temperature	43	28.5	CL	123	19.17		2017	CL1	CL1Yearling
3D6.1D595D216F	04.30.2018	00:06:13	Group 6 - Ctmax	Temperature	44	28.5	CL	117	16.79		2017	CL1	CL1Yearling
3D6.1D595D213E	04.30.2018	00:06:15	Group 6 - Ctmax	Temperature	45	28.5	CL	107	12.5		2017	CL1	CL1Yearling
3D6.1D595D21D9	04.30.2018	00:06:19	Group 6 - Ctmax	Temperature	46	28.5	CL	115	15.3		2017	CL1	CL1Yearling
3D6.1D595D22C2	04.30.2018	00:06:23	Group 6 - Ctmax	Temperature	47	28.5	CL	131	23.62		2017	CL1	CL1Yearling
3D6.1D595D21C2	04.30.2018	00:06:27	Group 6 - Ctmax	Temperature	48	28.5	CL	110	13.03		2017	CL1	CL1Yearling
3D6.1D595D23D9	04.30.2018	00:06:31	Group 6 - Ctmax	Temperature	49	28.6	CL	125	20.67		2017	CL1	CL1Yearling
3D6.1D595D23B5			Group 6 - Ctmax	Temperature	50	28.6	CL				2017	CL1	CL1Yearling
3D6.1D595D2230	04.30.2018	00:06:38	Group 6 - Ctmax	Temperature	51	28.6	CL	102	10.71		2017	CL1	CL1Yearling
3D6.1D595D20EB	04.30.2018	00:06:41	Group 6 - Ctmax	Temperature	52	28.6	CL	111	12.78		2017	CL1	CL1Yearling
3D6.1D595D222E	04.30.2018	00:06:45	Group 6 - Ctmax	Temperature	53	28.6	CL	149	37.16		2017	CL1	CL1Yearling
3D6.1D595D23F9	04.30.2018	00:06:49	Group 6 - Ctmax	Temperature	54	28.6	CL	117	16.13		2017	CL1	CL1Yearling
3D6.1D595D2169	04.30.2018	00:06:52	Group 6 - Ctmax	Temperature	55	28.6	CL	114	14.83		2017	CL1	CL1Yearling
3D6.1D595D224B	04.30.2018	00:06:56	Group 6 - Ctmax	Temperature	56	28.6	CL	135	25.83		2017	CL1	CL1Yearling
3D6.1D595D214E	04.30.2018	00:07:00	Group 6 - Ctmax	Temperature	57	28.6	CL	112	13.94		2017	CL1	CL1Yearling
3D6.1D595D2283	04.30.2018	00:07:03	Group 6 - Ctmax	Temperature	58	28.6	CL	108	13.18		2017	CL1	CL1Yearling
3D6.1D595D23AD	04.30.2018	00:07:06	Group 6 - Ctmax	Temperature	59	28.6	CL	128	20.01		2017	CL1	CL1Yearling
3D6.1D595D2212	04.30.2018	00:07:09	Group 6 - Ctmax	Temperature	60	28.6	CL	112	14.26		2017	CL1	CL1Yearling
3D6.1D595D2149	04.30.2018	00:07:12	Group 6 - Ctmax	Temperature	61	28.6	CL	111	13.25		2017	CL1	CL1Yearling
3D6.1D595D21CC	04.30.2018	00:07:16	Group 6 - Ctmax	Temperature	62	28.6	CL	99	9.48		2017	CL1	CL1Yearling
3D6.1D595D2240	04.30.2018	00:07:19	Group 6 - Ctmax	Temperature	63	28.7	CL	124	18.45		2017	CL1	CL1Yearling
3D6.1D595D23EC	04.30.2018	00:07:23	Group 6 - Ctmax	Temperature	64	28.7	CL	145	30.61		2017	CL1	CL1Yearling
3D6.1D595D21EA	04.30.2018	00:07:25	Group 6 - Ctmax	Temperature	65	28.7	CL	97	8.84		2017	CL1	CL1Yearling
3D6.1D595D20F8	04.30.2018	00:07:29	Group 6 - Ctmax	Temperature	66	28.7	CL	120	16.78		2017	CL1	CL1Yearling
3D6.1D595D239D	04.30.2018	00:07:33	Group 6 - Ctmax	Temperature	67	28.7	CL	103	10.95		2017	CL1	CL1Yearling
3D6.1D595D219A	04.30.2018	00:07:37	Group 6 - Ctmax	Temperature	68	28.7	CL	94	8.77		2017	CL1	CL1Yearling
3D6.1D595D2249	04.30.2018	00:07:39	Group 6 - Ctmax	Temperature	69	28.7	CL	113	14.11		2017	CL1	CL1Yearling
3D6.1D595D225E	04.30.2018	00:07:42	Group 6 - Ctmax	Temperature	70	28.7	CL	100	10.25		2017	CL1	CL1Yearling
3D6.1D595D2164	04.30.2018	00:07:47	Group 6 - Ctmax	Temperature	71	28.7	CL	112	13.17		2017	CL1	CL1Yearling
3D6.1D595D228F	04.30.2018	00:07:51	Group 6 - Ctmax	Temperature	72	28.7	CL	114	14.85		2017	CL1	CL1Yearling
3D6.1D595D2123	04.30.2018	00:07:54	Group 6 - Ctmax	Temperature	73	28.7	CL	121	17.94		2017	CL1	CL1Yearling
3D6.1D595D23E4	04.30.2018	00:07:56	Group 6 - Ctmax	Temperature	74	28.7	CL	111	13.68		2017	CL1	CL1Yearling
3D6.1D595D2112	04.30.2018	00:07:59	Group 6 - Ctmax	Temperature	75	28.7	CL	119	18.01		2017	CL1	CL1Yearling
3D6.1D595D21E4	04.30.2018	00:08:02	Group 6 - Ctmax	Temperature	76	28.7	CL	111	12.68		2017	CL1	CL1Yearling
3D6.1D595D2236	04.30.2018	00:08:06	Group 6 - Ctmax	Temperature	77	28.7	CL	144	29.37		2017	CL1	CL1Yearling
3D6.1D595D216A	04.30.2018	00:08:08	Group 6 - Ctmax	Temperature	78	28.7	CL	128	20.62		2017	CL1	CL1Yearling
3D6.1D595D2193	04.30.2018	00:08:11	Group 6 - Ctmax	Temperature	79	28.7	CL	121	18.93		2017	CL1	CL1Yearling
3D6.1D595D217E	04.30.2018	00:08:19	Group 6 - Ctmax	Temperature	80	28.7	CL	102	11.26		2017	CL1	CL1Yearling
3D6.1D595D2222	04.30.2018	00:08:21	Group 6 - Ctmax	Temperature	81	28.7	CL	115	16.43		2017	CL1	CL1Yearling
3D6.1D595D2264	04.30.2018	00:08:25	Group 6 - Ctmax	Temperature	82	28.7	CL	132	21.05		2017	CL1	CL1Yearling
3D6.1D595D23A0	04.30.2018	00:08:28	Group 6 - Ctmax	Temperature	83	28.7	CL	122	18.55		2017	CL1	CL1Yearling
3D6.1D595D21A5	04.30.2018	00:08:31	Group 6 - Ctmax	Temperature	84	28.7	CL	97	9.96		2017	CL1	CL1Yearling
3D6.1D595D23E6	04.30.2018	00:08:33	Group 6 - Ctmax	Temperature	85	28.8	CL	121	17.49		2017	CL1	CL1Yearling
3D6.1D595D211B	04.30.2018	00:08:39	Group 6 - Ctmax	Temperature	86	28.8	CL	109	12.07		2017	CL1	CL1Yearling
3D6.1D595D2146	04.30.2018	00:08:42	Group 6 - Ctmax	Temperature	87	28.8	CL	114	15.79		2017	CL1	CL1Yearling
3D6.1D595D21FC	04.30.2018	00:08:45	Group 6 - Ctmax	Temperature	88	28.8	CL	102	10.52		2017	CL1	CL1Yearling
3D6.1D595D21A2	04.30.2018	00:08:48	Group 6 - Ctmax	Temperature	89	28.8	CL	100	10.48		2017	CL1	CL1Yearling
3D6.1D595D2214	04.30.2018	00:08:50	Group 6 - Ctmax	Temperature	90	28.8	CL	109	12.53		2017	CL1	CL1Yearling
3D6.1D595D23BD	04.30.2018	00:08:57	Group 6 - Ctmax	Temperature	91	28.8	CL	128	19.67		2017	CL1	CL1Yearling
3D6.1D595D2142	04.30.2018	00:09:00	Group 6 - Ctmax	Temperature	92	28.8	CL	123	17.85		2017	CL1	CL1Yearling
3D6.1D595D23F1	04.30.2018	00:09:05	Group 6 - Ctmax	Temperature	93	28.8	CL	110	12.44	Died April 30th	2017	CL1	CL1Yearling
3D6.1D595D21A0	04.30.2018	00:09:08	Group 6 - Ctmax	Temperature	94	28.8	CL	92	8.46		2017	CL1	CL1Yearling
3D6.1D595D227E	04.30.2018	00:09:13	Group 6 - Ctmax	Temperature	95	28.8	CL	111	13.08		2017	CL1	CL1Yearling
3D6.1D595D225F	04.30.2018	00:09:21	Group 6 - Ctmax	Temperature	96	28.8	CL	122	18.27		2017	CL1	CL1Yearling
3D6.1D595D22CE	04.30.2018	00:09:34	Group 6 - Ctmax	Temperature	97	28.9	CL	118	16.71		2017	CL1	CL1Yearling
3D6.1D595D21B5	04.30.2018	00:09:38	Group 6 - Ctmax	Temperature	98	28.9	CL	113	13.82		2017	CL1	CL1Yearling
3D6.1D595D21AB	04.30.2018	00:10:20	Group 6 - Ctmax	Temperature	99	29	CL	122	17.07		2017	CL1	CL1Yearling
3D6.1D595D217C	04.30.2018	00:11:04	Group 6 - Ctmax	Temperature	100	29.1	CL	115	14.11		2017	CL1	CL1Yearling
3D6.1D595D22A0	05.01.2018	00:53:42	Group 7 - Ctmax	Temperature	1	27.2	CL	114	14.77		2017	CL1	CL1Yearling
3D6.1D595D22C1	05.01.2018	00:55:53	Group 7 - Ctmax	Temperature	2	27.5	CL	116	16.31		2017	CL1	CL1Yearling
3D6.1D595D2134	05.01.2018	00:57:55	Group 7 - Ctmax	Temperature	3	27.7	CL	106	13.03		2017	CL1	CL1Yearling
3D6.1D595D23AF	05.01.2018	00:58:15	Group 7 - Ctmax	Temperature	4	27.7	CL	129	21.91		2017	CL1	CL1Yearling
3D6.1D595D2213	05.01.2018	00:58:27	Group 7 - Ctmax	Temperature	5	27.7	CL	141	27.43		2017	CL1	CL1Yearling
3D6.1D595D217A	05.01.2018	00:59:13	Group 7 - Ctmax	Temperature	6	27.8	CL	112	15.78		2017	CL1	CL1Yearling
3D6.1D595D21F6	05.01.2018	00:59:23	Group 7 - Ctmax	Temperature	7	27.8	CL	104	11.84		2017	CL1	CL1Yearling
3D6.1D595D227F	05.01.2018	00:00:38	Group 7 - Ctmax	Temperature	8	27.9	CL	116	16.54		2017	CL1	CL1Yearling
3D6.1D595D23A1	05.01.2018	00:00:53	Group 7 - Ctmax	Temperature	9	27.9	CL	98	8.75		2017	CL1	CL1Yearling
3D6.1D595D212B	05.01.2018	00:00:58	Group 7 - Ctmax	Temperature	10	27.9	CL	107	13.04		2017	CL1	CL1Yearling
3D6.1D595D2155	05.01.2018	00:01:02	Group 7 - Ctmax	Temperature	11	27.9	CL	102	10.96		2017	CL1	CL1Yearling
3D6.1D595D2271	05.01.2018	00:01:41	Group 7 - Ctmax	Temperature	12	28	CL	143	28.28	Died May 3rd	2017	CL1	CL1Yearling
3D6.1D595D217D	05.01.2018	00:01:46	Group 7 - Ctmax	Temperature	13	28	CL	122	18.72		2017	CL1	CL1Yearling
3D6.1D595D21BD	05.01.2018	00:01:52	Group 7 - Ctmax	Temperature	14	28	CL	113	13.78		2017	CL1	CL1Yearling
3D6.1D595D2189	05.01.2018	00:02:24	Group 7 - Ctmax	Temperature	15	28.1	CL	109	13.17		2017	CL1	CL1Yearling
3D6.1D595D23FA	05.01.2018	00:02:57	Group 7 - Ctmax	Temperature	16	28.1	CL	118	15.19		2017	CL1	CL1Yearling
3D6.1D595D2115	05.01.2018	00:03:01	Group 7 - Ctmax	Temperature	17	28.1	CL	106	12.19	Died May 1st	2017	CL1	CL1Yearling
3D6.1D595D22AA	05.01.2018	00:03:11	Group 7 - Ctmax	Temperature	18	28.2	CL	160	40.5		2017	CL1	CL1Yearling
3D6.1D595D224C	05.01.2018	00:03:15	Group 7 - Ctmax	Temperature	19	28.2	CL	147	32.83		2017	CL1	CL1Yearling
3D6.1D595D227C	05.01.2018	00:03:28	Group 7 - Ctmax	Temperature	20	28.2	CL	123	19.23		2017	CL1	CL1Yearling
3D6.1D595D224F	05.01.2018	00:03:41	Group 7 - Ctmax	Temperature	21	28.2	CL	159	39.65		2017	CL1	CL1Yearling
3D6.1D595D20DE	05.01.2018	00:03:45	Group 7 - Ctmax	Temperature	22	28.2	CL	131	22.16		2017	CL1	CL1Yearling
3D6.1D595D2137	05.01.2018	00:03:49	Group 7 - Ctmax	Temperature	23	28.2	CL	123	18.62		2017	CL1	CL1Yearling
3D6.1D595D239B	05.01.2018	00:03:53	Group 7 - Ctmax	Temperature	24	28.2	CL	98	8.85		2017	CL1	CL1Yearling
3D6.1D595D2204	05.01.2018	00:03:59	Group 7 - Ctmax	Temperature	25	28.2	CL	124	17.84		2017	CL1	CL1Yearling
3D6.1D595D223B	05.01.2018	00:04:04	Group 7 - Ctmax	Temperature	26	28.2	CL	105	11.02		2017	CL1	CL1Yearling
3D6.1D595D21C5	05.01.2018	00:04:11	Group 7 - Ctmax	Temperature	27	28.3	CL	153	37.53		2017	CL1	CL1Yearling
3D6.1D595D22A9	05.01.2018	00:04:27	Group 7 - Ctmax	Temperature	28	28.3	CL	105	11.54		2017	CL1	CL1Yearling
3D6.1D595D21F1	05.01.2018	00:04:33	Group 7 - Ctmax	Temperature	29	28.3	CL	128	20.94		2017	CL1	CL1Yearling
3D6.1D595D2122	05.01.2018	00:04:36	Group 7 - Ctmax	Temperature	30	28.3	CL	107	13		2017	CL1	CL1Yearling
3D6.1D595D23A7	05.01.2018	00:04:40	Group 7 - Ctmax	Temperature	31	28.3	CL	142	28.96		2017	CL1	CL1Yearling
3D6.1D595D226C	05.01.2018	00:04:46	Group 7 - Ctmax	Temperature	32	28.3	CL	97	9.13		2017	CL1	CL1Yearling
3D6.1D595D2278	05.01.2018	00:04:56	Group 7 - Ctmax	Temperature	33	28.3	CL	135	24.96		2017	CL1	CL1Yearling
3D6.1D595D21AC	05.01.2018	00:05:00	Group 7 - Ctmax	Temperature	34	28.3	CL	137	28.49		2017	CL1	CL1Yearling
3D6.1D595D23F7	05.01.2018	00:05:03	Group 7 - Ctmax	Temperature	35	28.3	CL	114	14.88		2017	CL1	CL1Yearling
3D6.1D595D215D	05.01.2018	00:05:07	Group 7 - Ctmax	Temperature	36	28.3	CL	106	11.4		2017	CL1	CL1Yearling
3D6.1D595D222C	05.01.2018	00:05:15	Group 7 - Ctmax	Temperature	37	28.4	CL	108	12.13		2017	CL1	CL1Yearling
3D6.1D595D20F0	05.01.2018	00:05:20	Group 7 - Ctmax	Temperature	38	28.4	CL	88	7.06		2017	CL1	CL1Yearling
3D6.1D595D225C	05.01.2018	00:05:24	Group 7 - Ctmax	Temperature	39	28.4	CL	106	11.3		2017	CL1	CL1Yearling
3D6.1D595D2125	05.01.2018	00:05:41	Group 7 - Ctmax	Temperature	40	28.4	CL	149	34.73		2017	CL1	CL1Yearling
3D6.1D595D2191	05.01.2018	00:05:44	Group 7 - Ctmax	Temperature	41	28.4	CL	108	12.97		2017	CL1	CL1Yearling
3D6.1D595D22D0	05.01.2018	00:05:49	Group 7 - Ctmax	Temperature	42	28.4	CL	145	32.16		2017	CL1	CL1Yearling
3D6.1D595D2174	05.01.2018	00:05:54	Group 7 - Ctmax	Temperature	43	28.4	CL	129	21.02		2017	CL1	CL1Yearling
3D6.1D595D2170	05.01.2018	00:05:59	Group 7 - Ctmax	Temperature	44	28.4	CL	108	12.98		2017	CL1	CL1Yearling
3D6.1D595D21F3	05.01.2018	00:06:05	Group 7 - Ctmax	Temperature	45	28.4	CL	113	14.36		2017	CL1	CL1Yearling
3D6.1D595D211A	05.01.2018	00:06:12	Group 7 - Ctmax	Temperature	46	28.4	CL	122	17.94		2017	CL1	CL1Yearling
3D6.1D595D21B3	05.01.2018	00:06:19	Group 7 - Ctmax	Temperature	47	28.4	CL	121	17.53		2017	CL1	CL1Yearling
3D6.1D595D2232	05.01.2018	00:06:30	Group 7 - Ctmax	Temperature	48	28.5	CL	113	14.18		2017	CL1	CL1Yearling
3D6.1D595D2273	05.01.2018	00:06:33	Group 7 - Ctmax	Temperature	49	28.5	CL	124	18.38		2017	CL1	CL1Yearling
3D6.1D595D2154	05.01.2018	00:06:36	Group 7 - Ctmax	Temperature	50	28.5	CL	125	19.76		2017	CL1	CL1Yearling
3D6.1D595D21D4	05.01.2018	00:06:48	Group 7 - Ctmax	Temperature	51	28.5	CL	110	14.34		2017	CL1	CL1Yearling
3D6.1D595D2205	05.01.2018	00:06:52	Group 7 - Ctmax	Temperature	52	28.5	CL	101	10.18		2017	CL1	CL1Yearling
3D6.1D595D23EE			Group 7 - Ctmax	Temperature	53	28.5	CL				2017	CL1	CL1Yearling
3D6.1D595D2147	05.01.2018	00:07:06	Group 7 - Ctmax	Temperature	54	28.5	CL	112	14.91		2017	CL1	CL1Yearling
3D6.1D595D20E9	05.01.2018	00:07:10	Group 7 - Ctmax	Temperature	55	28.5	CL	108	12.97		2017	CL1	CL1Yearling
3D6.1D595D23B4	05.01.2018	00:07:16	Group 7 - Ctmax	Temperature	56	28.5	CL	124	18.35		2017	CL1	CL1Yearling
3D6.1D595D2178	05.01.2018	00:07:24	Group 7 - Ctmax	Temperature	57	28.6	CL	116	15.74		2017	CL1	CL1Yearling
3D6.1D595D2285	05.01.2018	00:07:30	Group 7 - Ctmax	Temperature	58	28.6	CL	98	8.91		2017	CL1	CL1Yearling
3D6.1D595D2297	05.01.2018	00:07:36	Group 7 - Ctmax	Temperature	59	28.6	CL	124	18.94		2017	CL1	CL1Yearling
3D6.1D595D2156	05.01.2018	00:07:40	Group 7 - Ctmax	Temperature	60	28.6	CL	112	15.3		2017	CL1	CL1Yearling
3D6.1D595D21EF	05.01.2018	00:07:44	Group 7 - Ctmax	Temperature	61	28.6	CL	106	12.05		2017	CL1	CL1Yearling
3D6.1D595D20F4	05.01.2018	00:07:49	Group 7 - Ctmax	Temperature	62	28.6	CL	103	10.62		2017	CL1	CL1Yearling
3D6.1D595D2130	05.01.2018	00:07:52	Group 7 - Ctmax	Temperature	63	28.6	CL	143	30.37		2017	CL1	CL1Yearling
3D6.1D595D23C9	05.01.2018	00:07:55	Group 7 - Ctmax	Temperature	64	28.6	CL	134	25.34		2017	CL1	CL1Yearling
3D6.1D595D2238	05.01.2018	00:08:02	Group 7 - Ctmax	Temperature	65	28.6	CL	122	18.53		2017	CL1	CL1Yearling
3D6.1D595D20E2	05.01.2018	00:08:10	Group 7 - Ctmax	Temperature	66	28.6	CL	103	10.72		2017	CL1	CL1Yearling
3D6.1D595D2143	05.01.2018	00:08:21	Group 7 - Ctmax	Temperature	67	28.6	CL	114	14.17		2017	CL1	CL1Yearling
3D6.1D595D21D6	05.01.2018	00:08:25	Group 7 - Ctmax	Temperature	68	28.6	CL	134	26.04		2017	CL1	CL1Yearling
3D6.1D595D21FA	05.01.2018	00:08:27	Group 7 - Ctmax	Temperature	69	28.6	CL	98	9.5		2017	CL1	CL1Yearling
3D6.1D595D23F4	05.01.2018	00:08:30	Group 7 - Ctmax	Temperature	70	28.6	CL	106	12.77		2017	CL1	CL1Yearling
3D6.1D595D20EF	05.01.2018	00:08:34	Group 7 - Ctmax	Temperature	71	28.7	CL	120	16.93		2017	CL1	CL1Yearling
3D6.1D595D2186	05.01.2018	00:08:38	Group 7 - Ctmax	Temperature	72	28.7	CL	115	15.21		2017	CL1	CL1Yearling
3D6.1D595D20E1	05.01.2018	00:08:42	Group 7 - Ctmax	Temperature	73	28.7	CL	114	14.73		2017	CL1	CL1Yearling
3D6.1D595D217F	05.01.2018	00:08:45	Group 7 - Ctmax	Temperature	74	28.7	CL	134	25.13		2017	CL1	CL1Yearling
3D6.1D595D2269	05.01.2018	00:08:50	Group 7 - Ctmax	Temperature	75	28.7	CL	111	14.6		2017	CL1	CL1Yearling
3D6.1D595D21E0	05.01.2018	00:08:58	Group 7 - Ctmax	Temperature	76	28.7	CL	134	24.89		2017	CL1	CL1Yearling
3D6.1D595D210E	05.01.2018	00:09:02	Group 7 - Ctmax	Temperature	77	28.7	CL	117	17.09		2017	CL1	CL1Yearling
3D6.1D595D226A	05.01.2018	00:09:06	Group 7 - Ctmax	Temperature	78	28.7	CL	122	16.71		2017	CL1	CL1Yearling
3D6.1D595D23CF	05.01.2018	00:09:13	Group 7 - Ctmax	Temperature	79	28.7	CL	105	12.24		2017	CL1	CL1Yearling
3D6.1D595D21AE	05.01.2018	00:09:18	Group 7 - Ctmax	Temperature	80	28.7	CL	127	21.12		2017	CL1	CL1Yearling
3D6.1D595D223E	05.01.2018	00:09:22	Group 7 - Ctmax	Temperature	81	28.8	CL	130	21.53		2017	CL1	CL1Yearling
3D6.1D595D22BC	05.01.2018	00:09:25	Group 7 - Ctmax	Temperature	82	28.8	CL	110	12.92		2017	CL1	CL1Yearling
3D6.1D595D21BE	05.01.2018	00:09:28	Group 7 - Ctmax	Temperature	83	28.8	CL	127	22.16		2017	CL1	CL1Yearling
3D6.1D595D23DE	05.01.2018	00:09:33	Group 7 - Ctmax	Temperature	84	28.8	CL	99	9.74		2017	CL1	CL1Yearling
3D6.1D595D21EC	05.01.2018	00:09:36	Group 7 - Ctmax	Temperature	85	28.8	CL	118	18.02		2017	CL1	CL1Yearling
3D6.1D595D2277	05.01.2018	00:09:39	Group 7 - Ctmax	Temperature	86	28.8	CL	145	31.15		2017	CL1	CL1Yearling
3D6.1D595D21BF	05.01.2018	00:09:43	Group 7 - Ctmax	Temperature	87	28.8	CL	140	28.2		2017	CL1	CL1Yearling
3D6.1D595D2225	05.01.2018	00:09:46	Group 7 - Ctmax	Temperature	88	28.8	CL	114	14.75	Died May 1st	2017	CL1	CL1Yearling
3D6.1D595D2187	05.01.2018	00:09:48	Group 7 - Ctmax	Temperature	89	28.8	CL	91	7.05		2017	CL1	CL1Yearling
3D6.1D595D21F8	05.01.2018	00:09:51	Group 7 - Ctmax	Temperature	90	28.8	CL	121	16.11		2017	CL1	CL1Yearling
3D6.1D595D2188	05.01.2018	00:09:54	Group 7 - Ctmax	Temperature	91	28.8	CL	80	5.34		2017	CL1	CL1Yearling
3D6.1D595D21AD	05.01.2018	00:09:57	Group 7 - Ctmax	Temperature	92	28.8	CL	103	10.19		2017	CL1	CL1Yearling
3D6.1D595D20E3	05.01.2018	00:09:59	Group 7 - Ctmax	Temperature	93	28.8	CL	103	10.87		2017	CL1	CL1Yearling
3D6.1D595D2101	05.01.2018	00:10:02	Group 7 - Ctmax	Temperature	94	28.8	CL	94	8.03		2017	CL1	CL1Yearling
3D6.1D595D21E8	05.01.2018	00:10:06	Group 7 - Ctmax	Temperature	95	28.8	CL	134	24.57		2017	CL1	CL1Yearling
3D6.1D595D20F1	05.01.2018	00:10:11	Group 7 - Ctmax	Temperature	96	28.8	CL	122	17.95		2017	CL1	CL1Yearling
3D6.1D595D2190	05.01.2018	00:10:14	Group 7 - Ctmax	Temperature	97	28.8	CL	106	12.02		2017	CL1	CL1Yearling
3D6.1D595D23A3	05.01.2018	00:10:18	Group 7 - Ctmax	Temperature	98	28.8	CL	117	16.23		2017	CL1	CL1Yearling
3D6.1D595D21D1	05.01.2018	00:10:22	Group 7 - Ctmax	Temperature	99	28.8	CL	113	14.92		2017	CL1	CL1Yearling
3D6.1D595D2153	05.01.2018	00:10:39	Group 7 - Ctmax	Temperature	100	28.9	CL	107	13.15		2017	CL1	CL1Yearling
3D6.1D595D2266	05.02.2018	00:56:10	Group 8 - Ctmax	Temperature	1	27.1	CL	75	5.28		2017	CL1	CL1Yearling
3D6.1D595D214D	05.02.2018	00:00:23	Group 8 - Ctmax	Temperature	2	27.6	CL	98	9.28		2017	CL1	CL1Yearling
3D6.1D595D223D	05.02.2018	00:02:41	Group 8 - Ctmax	Temperature	3	27.9	CL	94	8.03		2017	CL1	CL1Yearling
3D6.1D595D21B1	05.02.2018	00:02:55	Group 8 - Ctmax	Temperature	4	27.9	CL	172	50.29		2017	CL1	CL1Yearling
3D6.1D595D2118	05.02.2018	00:03:03	Group 8 - Ctmax	Temperature	5	27.9	CL	120	18.37		2017	CL1	CL1Yearling
3D6.1D595D228C	05.02.2018	00:03:11	Group 8 - Ctmax	Temperature	6	27.9	CL	107	12.51		2017	CL1	CL1Yearling
3D6.1D595D2176	05.02.2018	00:03:18	Group 8 - Ctmax	Temperature	7	27.9	CL	123	19.35		2017	CL1	CL1Yearling
3D6.1D595D2218	05.02.2018	00:03:37	Group 8 - Ctmax	Temperature	8	28	CL	153	35.37		2017	CL1	CL1Yearling
3D6.1D595D2100	05.02.2018	00:03:41	Group 8 - Ctmax	Temperature	9	28	CL	105	12.43		2017	CL1	CL1Yearling
3D6.1D595D23C2	05.02.2018	00:03:52	Group 8 - Ctmax	Temperature	10	28	CL	96	9.19		2017	CL1	CL1Yearling
3D6.1D595D2180	05.02.2018	00:04:28	Group 8 - Ctmax	Temperature	11	28.1	CL	128	21.14		2017	CL1	CL1Yearling
3D6.1D595D2192	05.02.2018	00:04:58	Group 8 - Ctmax	Temperature	12	28.1	CL	100	10.02		2017	CL1	CL1Yearling
3D6.1D595D2203	05.02.2018	00:05:53	Group 8 - Ctmax	Temperature	13	28.3	CL	102	10.85		2017	CL1	CL1Yearling
3D6.1D595D2161	05.02.2018	00:06:13	Group 8 - Ctmax	Temperature	14	28.3	CL	103	11.13		2017	CL1	CL1Yearling
3D6.1D595D210A	05.02.2018	00:06:46	Group 8 - Ctmax	Temperature	15	28.4	CL	107	11.31		2017	CL1	CL1Yearling
3D6.1D595D210D	05.02.2018	00:06:55	Group 8 - Ctmax	Temperature	16	28.4	CL	106	11.78		2017	CL1	CL1Yearling
3D6.1D595D210B	05.02.2018	00:07:00	Group 8 - Ctmax	Temperature	17	28.4	CL	104	10.91		2017	CL1	CL1Yearling
3D6.1D595D21DD	05.02.2018	00:07:03	Group 8 - Ctmax	Temperature	18	28.4	CL	159	40.13		2017	CL1	CL1Yearling
3D6.1D595D22C6	05.02.2018	00:07:08	Group 8 - Ctmax	Temperature	19	28.4	CL	154	36.04		2017	CL1	CL1Yearling
3D6.1D595D23CB	05.02.2018	00:07:13	Group 8 - Ctmax	Temperature	20	28.4	CL	107	11.66		2017	CL1	CL1Yearling
3D6.1D595D2235	05.02.2018	00:07:18	Group 8 - Ctmax	Temperature	21	28.4	CL	100	10.29		2017	CL1	CL1Yearling
3D6.1D595D20FB	05.02.2018	00:07:29	Group 8 - Ctmax	Temperature	22	28.4	CL	145	31.42		2017	CL1	CL1Yearling
3D6.1D595D23DD	05.02.2018	00:07:36	Group 8 - Ctmax	Temperature	23	28.4	CL	92	7.93		2017	CL1	CL1Yearling
3D6.1D595D220D	05.02.2018	00:07:40	Group 8 - Ctmax	Temperature	24	28.4	CL	135	24.98		2017	CL1	CL1Yearling
3D6.1D595D212F	05.02.2018	00:07:47	Group 8 - Ctmax	Temperature	25	28.5	CL	126	22.15		2017	CL1	CL1Yearling
3D6.1D595D2150	05.02.2018	00:07:50	Group 8 - Ctmax	Temperature	26	28.5	CL	131	22.16		2017	CL1	CL1Yearling
3D6.1D595D228E	05.02.2018	00:07:56	Group 8 - Ctmax	Temperature	27	28.5	CL	98	9.29		2017	CL1	CL1Yearling
3D6.1D595D2172	05.02.2018	00:07:59	Group 8 - Ctmax	Temperature	28	28.5	CL	113	13.2		2017	CL1	CL1Yearling
3D6.1D595D2104	05.02.2018	00:08:03	Group 8 - Ctmax	Temperature	29	28.5	CL	121	16.98		2017	CL1	CL1Yearling
3D6.1D595D2106	05.02.2018	00:08:12	Group 8 - Ctmax	Temperature	30	28.5	CL	120	18.05		2017	CL1	CL1Yearling
3D6.1D595D21E6	05.02.2018	00:08:20	Group 8 - Ctmax	Temperature	31	28.5	CL	97	9.36		2017	CL1	CL1Yearling
3D6.1D595D23C5	05.02.2018	00:08:27	Group 8 - Ctmax	Temperature	32	28.5	CL	142	29.39		2017	CL1	CL1Yearling
3D6.1D595D23C8	05.02.2018	00:08:31	Group 8 - Ctmax	Temperature	33	28.5	CL	112	13.92		2017	CL1	CL1Yearling
3D6.1D595D2160	05.02.2018	00:08:35	Group 8 - Ctmax	Temperature	34	28.5	CL	121	18.64		2017	CL1	CL1Yearling
3D6.1D595D220E	05.02.2018	00:08:40	Group 8 - Ctmax	Temperature	35	28.6	CL	105	11.11		2017	CL1	CL1Yearling
3D6.1D595D21EB	05.02.2018	00:08:44	Group 8 - Ctmax	Temperature	36	28.6	CL	132	24.27		2017	CL1	CL1Yearling
3D6.1D595D23A4	05.02.2018	00:08:48	Group 8 - Ctmax	Temperature	37	28.6	CL	152	35.55		2017	CL1	CL1Yearling
3D6.1D595D20F6	05.02.2018	00:08:53	Group 8 - Ctmax	Temperature	38	28.6	CL	115	16.29		2017	CL1	CL1Yearling
3D6.1D595D21A1	05.02.2018	00:09:01	Group 8 - Ctmax	Temperature	39	28.6	CL	99	9.42		2017	CL1	CL1Yearling
3D6.1D595D229F	05.02.2018	00:09:04	Group 8 - Ctmax	Temperature	40	28.6	CL	98	9.85		2017	CL1	CL1Yearling
3D6.1D595D22C7	05.02.2018	00:09:09	Group 8 - Ctmax	Temperature	41	28.6	CL	118	15.6		2017	CL1	CL1Yearling
3D6.1D595D2229	05.02.2018	00:09:16	Group 8 - Ctmax	Temperature	42	28.6	CL	106	12.6		2017	CL1	CL1Yearling
3D6.1D595D23E9	05.02.2018	00:09:20	Group 8 - Ctmax	Temperature	43	28.6	CL	123	18.84		2017	CL1	CL1Yearling
3D6.1D595D220A	05.02.2018	00:09:23	Group 8 - Ctmax	Temperature	44	28.6	CL	113	13.76		2017	CL1	CL1Yearling
3D6.1D595D23FD			Group 8 - Ctmax	Temperature	45	28.6	CL				2017	CL1	CL1Yearling
3D6.1D595D216B	05.02.2018	00:09:28	Group 8 - Ctmax	Temperature	46	28.6	CL	112	14.19		2017	CL1	CL1Yearling
3D6.1D595D2179	05.02.2018	00:09:33	Group 8 - Ctmax	Temperature	47	28.7	CL	101	10.3		2017	CL1	CL1Yearling
3D6.1D595D215A	05.02.2018	00:09:36	Group 8 - Ctmax	Temperature	48	28.7	CL	122	16.8		2017	CL1	CL1Yearling
3D6.1D595D21CB	05.02.2018	00:09:39	Group 8 - Ctmax	Temperature	49	28.7	CL	110	13.83		2017	CL1	CL1Yearling
3D6.1D595D23C0	05.02.2018	00:09:41	Group 8 - Ctmax	Temperature	50	28.7	CL	117	16.06		2017	CL1	CL1Yearling
3D6.1D595D23F0	05.02.2018	00:09:44	Group 8 - Ctmax	Temperature	51	28.7	CL	132	22.9		2017	CL1	CL1Yearling
3D6.1D595D2258	05.02.2018	00:09:48	Group 8 - Ctmax	Temperature	52	28.7	CL	116	15.25		2017	CL1	CL1Yearling
3D6.1D595D211E	05.02.2018	00:09:53	Group 8 - Ctmax	Temperature	53	28.7	CL	105	11.98		2017	CL1	CL1Yearling
3D6.1D595D218E	05.02.2018	00:09:55	Group 8 - Ctmax	Temperature	54	28.7	CL	105	11.75		2017	CL1	CL1Yearling
3D6.1D595D239E	05.02.2018	00:10:00	Group 8 - Ctmax	Temperature	55	28.7	CL	115	15.42		2017	CL1	CL1Yearling
3D6.1D595D21CA	05.02.2018	00:10:03	Group 8 - Ctmax	Temperature	56	28.7	CL	120	17.44		2017	CL1	CL1Yearling
3D6.1D595D2117	05.02.2018	00:10:06	Group 8 - Ctmax	Temperature	57	28.7	CL	78	4.69		2017	CL1	CL1Yearling
3D6.1D595D218D	05.02.2018	00:10:09	Group 8 - Ctmax	Temperature	58	28.7	CL	121	16.82		2017	CL1	CL1Yearling
3D6.1D595D2138	05.02.2018	00:10:12	Group 8 - Ctmax	Temperature	59	28.7	CL	126	20.93		2017	CL1	CL1Yearling
3D6.1D595D221D	05.02.2018	00:10:15	Group 8 - Ctmax	Temperature	60	28.7	CL	126	20.67		2017	CL1	CL1Yearling
3D6.1D595D23B6	05.02.2018	00:10:18	Group 8 - Ctmax	Temperature	61	28.7	CL	129	22.15		2017	CL1	CL1Yearling
3D6.1D595D213A	05.02.2018	00:10:23	Group 8 - Ctmax	Temperature	62	28.8	CL	111	15.02		2017	CL1	CL1Yearling
3D6.1D595D222D	05.02.2018	00:10:26	Group 8 - Ctmax	Temperature	63	28.8	CL	102	10.36		2017	CL1	CL1Yearling
3D6.1D595D2234	05.02.2018	00:10:29	Group 8 - Ctmax	Temperature	64	28.8	CL	74	4.71		2017	CL1	CL1Yearling
3D6.1D595D21B6	05.02.2018	00:10:32	Group 8 - Ctmax	Temperature	65	28.8	CL	107	12.45	Died May 2nd	2017	CL1	CL1Yearling
3D6.1D595D21B0	05.02.2018	00:10:36	Group 8 - Ctmax	Temperature	66	28.8	CL	92	7.72		2017	CL1	CL1Yearling
3D6.1D595D2127	05.02.2018	00:10:39	Group 8 - Ctmax	Temperature	67	28.8	CL	104	10.94		2017	CL1	CL1Yearling
3D6.1D595D21D5	05.02.2018	00:10:41	Group 8 - Ctmax	Temperature	68	28.8	CL	97	8.97		2017	CL1	CL1Yearling
3D6.1D595D2207	05.02.2018	00:10:44	Group 8 - Ctmax	Temperature	69	28.8	CL	125	19.9		2017	CL1	CL1Yearling
3D6.1D595D23D5	05.02.2018	00:10:47	Group 8 - Ctmax	Temperature	70	28.8	CL	116	14.82	Died May 2nd	2017	CL1	CL1Yearling
3D6.1D595D20ED	05.02.2018	00:10:50	Group 8 - Ctmax	Temperature	71	28.8	CL	91	7.91		2017	CL1	CL1Yearling
3D6.1D595D2276	05.02.2018	00:10:53	Group 8 - Ctmax	Temperature	72	28.8	CL	109	13.41		2017	CL1	CL1Yearling
3D6.1D595D2166	05.02.2018	00:10:56	Group 8 - Ctmax	Temperature	73	28.8	CL	124	19		2017	CL1	CL1Yearling
[truncated: 922 more rows]

## Sheet: AllstrainsyearlingILOS
HEX Tag ID	Scan Date	Scan Time	Group	Trial	Fish Order	ILOS	Strain	Length (mm)	Weight (g)	Comments	Brood Year	Strain/Brood Year	Strain/Brood Year/lifestage
[truncated: 1,799 more rows]

[truncated: 2 more sheets: CLBWtrialorderCTmax, CLBWtrialorderILOS]
