# Supplementary material for: Acute measures of upper thermal and hypoxia tolerance are not reliable predictors of mortality following environmental challenges in rainbow trout (Oncorhynchus mykiss)
Source: Conserv Physiol. 2021 Dec 23;9(1):coab095. doi: 10.1093/conphys/coab095 (PMC8710852; doi:10.1093/conphys/coab095)
Supplement: supp_coab095 [file supp_coab095.zip › Strowbridge et al. May 31 2021 raw data (Post-trial mortality)1.xlsx]

## Sheet: CLBWy2017morts
HEX Tag ID	Date	DNA ID	Group	Strain	Comments
3D6.1D595D1F63	2018-04-28	2018-91	5	BW	post thermal tolerance
3D6.1D595D1F76	2018-04-30	2018-104	5	BW	post thermal tolerance
3D6.1D595D1F7E	2018-04-26	2018-16	2	BW	post thermal tolerance
3D6.1D595D1F9A	2018-04-26	2018-19	1	BW	post thermal tolerance
3D6.1D595D1F9E	2018-04-24	2018-33	2	BW	post thermal tolerance
3D6.1D595D1FA2	2018-04-27	2018-66	4	BW	post thermal tolerance
3D6.1D595D1FA4	2018-04-24	2018-36	1	BW	post thermal tolerance
3D6.1D595D1FA6	2018-04-28	2018-78	4	BW	post thermal tolerance
3D6.1D595D1FB3	2018-04-30	2018-103	5	BW	post thermal tolerance
3D6.1D595D1FB6	2018-04-27	2018-65	4	BW	post thermal tolerance
3D6.1D595D1FB7	2018-04-28	2018-89	5	BW	post thermal tolerance
3D6.1D595D1FCD	2018-04-29	2018-101	4	BW	post thermal tolerance
3D6.1D595D1FD6	2018-04-26	2018-17	1	BW	post thermal tolerance
3D6.1D595D1FE0	2018-04-28	2018-92	4	BW	post thermal tolerance
3D6.1D595D1FE9	2018-04-26	2018-4	3	BW	post thermal tolerance
3D6.1D595D1FF1	2018-04-26	2018-22	1	BW	post thermal tolerance
3D6.1D595D1FF5	2018-04-28	2018-80	5	BW	post thermal tolerance
3D6.1D595D1FF6	2018-04-25	2018-43	3	BW	post thermal tolerance
3D6.1D595D1FF9	2018-04-26	2018-49	3	BW	post thermal tolerance
3D6.1D595D1FFB	2018-04-27	2018-59	4	BW	post thermal tolerance
3D6.1D595D2010	2018-04-25	2018-29	2	BW	post thermal tolerance
3D6.1D595D2010	2018-04-25		2	BW	post thermal tolerance
3D6.1D595D201E	2018-04-26	2018-20	3	BW	post thermal tolerance
3D6.1D595D2029	2018-04-28	2018-88	5	BW	post thermal tolerance
3D6.1D595D202C	2018-04-26	2018-23	1	BW	post thermal tolerance
3D6.1D595D202D	2018-04-27	2018-62	4	BW	post thermal tolerance
3D6.1D595D2034	2018-04-28	2018-77	3	BW	post thermal tolerance
3D6.1D595D2036	2018-04-26	2018-3	2	BW	post thermal tolerance
3D6.1D595D2043	2018-04-28	2018-84	5	BW	post thermal tolerance
3D6.1D595D2046	2018-04-24	2018-35	1	BW	post thermal tolerance
3D6.1D595D204F	2018-04-28	2018-94	5	BW	post thermal tolerance
3D6.1D595D2052	2018-04-26	2018-12	3	BW	post thermal tolerance
3D6.1D595D2055	2018-04-27	2018-63	4	BW	post thermal tolerance
3D6.1D595D2056	2018-04-26	2018-10	3	BW	post thermal tolerance
3D6.1D595D2057	2018-04-27	2018-67	2	BW	post thermal tolerance
3D6.1D595D205A	2018-04-25	2018-37	1	BW	post thermal tolerance
3D6.1D595D205A	2018-04-25		1	BW	post thermal tolerance
3D6.1D595D205D	2018-04-27	2018-56	4	BW	post thermal tolerance
3D6.1D595D205F	2018-04-24	2018-32	2	BW	post thermal tolerance
3D6.1D595D2061	2018-04-27	2018-61	3	BW	post thermal tolerance
3D6.1D595D2062	2018-04-28	2018-85	5	BW	post thermal tolerance
3D6.1D595D2063	2018-04-25	2018-42	3	BW	post thermal tolerance
3D6.1D595D2066	2018-04-28	2018-82	5	BW	post thermal tolerance
3D6.1D595D206B	2018-04-29	2018-95	5	BW	post thermal tolerance
3D6.1D595D2073	2018-04-26	2018-14	3	BW	post thermal tolerance
3D6.1D595D2074	2018-04-26	2018-11	3	BW	post thermal tolerance
3D6.1D595D207B	2018-04-27	2018-51	3	BW	post thermal tolerance
3D6.1D595D2080	2018-04-29	2018-96	4	BW	post thermal tolerance
3D6.1D595D208C	2018-04-26	2018-24	3	BW	post thermal tolerance
3D6.1D595D209A	2018-04-27	2018-52	3	BW	post thermal tolerance
3D6.1D595D209C	2018-04-27	2018-64	4	BW	post thermal tolerance
3D6.1D595D209E	2018-04-26	2018-8	3	BW	post thermal tolerance
3D6.1D595D20AD	2018-04-25	2018-40	2	BW	post thermal tolerance
3D6.1D595D20AD	2018-04-25		2	BW	post thermal tolerance
3D6.1D595D20C0	2018-04-26	2018-21	3	BW	post thermal tolerance
3D6.1D595D20C2	2018-04-27	2018-57	4	BW	post thermal tolerance
3D6.1D595D20C8	2018-04-27	2018-55	4	BW	post thermal tolerance
3D6.1D595D20C9	2018-04-25	2018-39	2	BW	post thermal tolerance
3D6.1D595D20C9	2018-04-25		2	BW	post thermal tolerance
3D6.1D595D20CD	2018-04-29	2018-98	4	BW	post thermal tolerance
3D6.1D595D20CF	2018-04-24	2018-31	2	BW	post thermal tolerance
3D6.1D595D20D2	2018-04-27	2018-68	5	BW	post thermal tolerance
3D6.1D595D20D8	2018-04-27	2018-53	4	BW	post thermal tolerance
3D6.1D595D20ED	2018-05-02	2018-506	8	CL	post thermal tolerance
3D6.1D595D2109	2018-05-03	2018-508	9	CL	post thermal tolerance
3D6.1D595D210F	2018-05-02	2018-505	8	CL	post thermal tolerance
3D6.1D595D212E	2018-04-28	2018-86	5	BW	post thermal tolerance
3D6.1D595D217D	2018-05-03	2018-512	7	CL	post thermal tolerance
3D6.1D595D2185	2018-05-03	2018-510	9	CL	post thermal tolerance
3D6.1D595D2187	2018-05-01	2018-503	7	CL	post thermal tolerance
3D6.1D595D21A0	2018-04-30	2018-501	6	CL	post thermal tolerance
3D6.1D595D21B0	2018-05-02	2018-504	8	CL	post thermal tolerance
3D6.1D595D21F9	2018-05-02	2018-507	8	CL	post thermal tolerance
3D6.1D595D222B	2018-05-03	2018-511	9	CL	post thermal tolerance
3D6.1D595D227A	2018-04-28	2018-74	5	BW	post thermal tolerance
3D6.1D595D227D	2018-05-03	2018-509	9	CL	post thermal tolerance
3D6.1D595D2293	2018-04-26	2018-50	2	BW	post thermal tolerance
3D6.1D595D2296	2018-04-28	2018-75	4	BW	post thermal tolerance
3D6.1D595D2299	2018-04-29	2018-102	4	BW	post thermal tolerance
3D6.1D595D22AA	2018-05-01	2018-502	7	CL	post thermal tolerance
3D6.1D595D22AE	2018-04-23	2018-46	1	BW	post thermal tolerance
3D6.1D595D22C0	2018-04-28	2018-76	5	BW	post thermal tolerance
3D6.1D595D22C5	2018-04-28	2018-81	5	BW	post thermal tolerance
3D6.1D595D22D5	2018-04-25	2018-38	2	BW	post thermal tolerance
3D6.1D595D22D5	2018-04-25		2	BW	post thermal tolerance
3D6.1D595D22D9	2018-04-28	2018-73	5	BW	post thermal tolerance
3D6.1D595D22E7	2018-04-27	2018-69	5	BW	post thermal tolerance
3D6.1D595D22E8	2018-04-28	2018-93	5	BW	post thermal tolerance
3D6.1D595D22F1	2018-04-24	2018-34	1	BW	post thermal tolerance
3D6.1D595D22FF	2018-04-29	2018-100	5	BW	post thermal tolerance
3D6.1D595D230A	2018-04-27	2018-58	4	BW	post thermal tolerance
3D6.1D595D230B	2018-04-25	2018-41	2	BW	post thermal tolerance
3D6.1D595D230B	2018-04-25		2	BW	post thermal tolerance
3D6.1D595D230C	2018-04-28	2018-79	5	BW	post thermal tolerance
3D6.1D595D230E	2018-04-27	2018-60	4	BW	post thermal tolerance
3D6.1D595D2312	2018-04-23	2018-48	1	BW	post thermal tolerance
3D6.1D595D231D	2018-04-27	2018-54	4	BW	post thermal tolerance
3D6.1D595D2321	2018-04-28	2018-83	4	BW	post thermal tolerance
3D6.1D595D232D	2018-04-26	2018-6	2	BW	post thermal tolerance
3D6.1D595D232F	2018-04-26	2018-13	3	BW	post thermal tolerance
3D6.1D595D2335	2018-04-25	2018-28	1	BW	post thermal tolerance
3D6.1D595D2335	2018-04-25		1	BW	post thermal tolerance
3D6.1D595D2339	2018-04-23	2018-45	1	BW	post thermal tolerance
3D6.1D595D233B	2018-04-25	2018-26	2	BW	post thermal tolerance
3D6.1D595D233B	2018-04-25		2	BW	post thermal tolerance
3D6.1D595D2343	2018-04-25	2018-27	2	BW	post thermal tolerance
3D6.1D595D2343	2018-04-25		2	BW	post thermal tolerance
3D6.1D595D2350	2018-04-26	2018-25	3	BW	post thermal tolerance
3D6.1D595D2351	2018-04-27	2018-70	4	BW	post thermal tolerance
3D6.1D595D2352	2018-04-26	2018-18	3	BW	post thermal tolerance
3D6.1D595D2359	2018-04-26	2018-9	1	BW	post thermal tolerance
3D6.1D595D235E	2018-04-26	2018-2	3	BW	post thermal tolerance
3D6.1D595D2360	2018-04-29	2018-97	5	BW	post thermal tolerance
3D6.1D595D2361	2018-04-26	2018-5	3	BW	post thermal tolerance
3D6.1D595D2365	2018-04-23	2018-44	1	BW	post thermal tolerance
3D6.1D595D2377	2018-04-25	2018-30	2	BW	post thermal tolerance
3D6.1D595D2377	2018-04-25		2	BW	post thermal tolerance
3D6.1D595D2386	2018-04-28	2018-72	5	BW	post thermal tolerance
3D6.1D595D2392	2018-04-28	2018-87	5	BW	post thermal tolerance
3D6.1D595D23AB	2018-04-28	2018-90	5	BW	post thermal tolerance
3D6.1D595D23BA	2018-04-29	2018-99	5	BW	post thermal tolerance
3D6.1D595D23BE	2018-04-26	2018-7	3	BW	post thermal tolerance
3D6.1D595D23BF	2018-04-26	2018-15	3	BW	post thermal tolerance
3D6.1D595D23CC	2018-04-26	2018-1	2	BW	post thermal tolerance
3D6.1D595D23CE	2018-04-27	2018-71	3	BW	post thermal tolerance
3D6.1D595D23EF	2018-04-23	2018-47	1	BW	post thermal tolerance

## Sheet: CLBWy2017mortsprop
Trial #	BW	CL
1	17	1
2	25	3
3	24	4
4	22	4
5	26

## Sheet: FVyearling2017morts
HEX Tag ID	Date	DNA ID	Group	Strain	Comments
3D6.1D595D211C	08.27.2018	1598	4	FV	August 24 - Post Trial Mortality
3D6.1D595D2229	08.27.2018	1599	4	FV	August 24 - Post Trial Mortality
3D6.1D595D1FF9	08.27.2018	1606	1	FV	August 21 - Post Trial Mortality
3D6.1D595D22DA	08.27.2018	1607	1	FV	August 21 - Post Trial Mortality
3D6.1D595D231A	08.27.2018	1608	1	FV	August 22 - Post Trial Mortality (Day 2)
3D6.1D595D2061	08.31.2018	2002	5	FV	Trial Group 5 - Aug 27 post trial mort
3D6.1D595D215F	08.31.2018	2003	5	FV	Trial Group 5 - Aug 28 day after post trial mort

## Sheet: FVy2017mortsprop
Trial #	FV
1	3
2	0
3	0
4	2.04082
5	2.0202

## Sheet: CLBWHFfry2018morts
HEX Tag ID	Date	DNA ID	Group	Strain	Comments	Completed Trials
3D6.1D595D21D5	2018-11-20	1	1	HF 2n	tail & adipose	Hypoxia & Temperature
3D9.1C2DE9CCFE	2018-11-20	2	1	HF 2n	tail & adipose	Hypoxia & Temperature
3D6.1D595D21C2	2018-11-20	3	1	HF 2n	tail & adipose	Hypoxia & Temperature
3D9.1C2DE1CDAE	2018-11-20	4	1	HF 2n	tail & adipose	Hypoxia & Temperature
3D9.1C2DDC80EA	2018-11-20	5	1	HF 2n	tail & adipose	Hypoxia & Temperature
3D9.1C2DEEAF3D	2018-11-20	6	1	HF 2n	tail & adipose	Hypoxia & Temperature
3D9.1C2DEDC3EA	2018-11-20	7	1	HF 2n	tail & adipose	Hypoxia & Temperature
3D6.001856491E	2018-11-20	8	1	BW 2n	tail & adipose	Hypoxia & Temperature
3D9.1C2DEFD20B	2018-11-20	9	1	HF 2n	tail & adipose	Hypoxia & Temperature
3D6.1D595D23D8	2018-11-20	10	1	HF 2n	tail & adipose	Hypoxia & Temperature
3D6.1D595D2206	2018-11-20	11	1	HF 2n	tail & adipose	Hypoxia & Temperature
3D6.1D595D1F94	2018-11-20	12	1	BW 2n	tail & adipose	Hypoxia & Temperature
3D9.1C2DD91B4E	2018-11-20	13	1	HF 2n	tail & adipose	Hypoxia & Temperature
3D6.1D595D234F	2018-11-20	14	1	HF 2n	tail & adipose	Hypoxia & Temperature
3D6.0018564958	2018-11-21	53	1	BW 2n	tail & adipose	Hypoxia & Temperature
3D6.1D595D21B9	2018-11-21	54	1	BW 2n	tail & adipose	Hypoxia & Temperature
3D9.1C2DEF6370	2018-11-22	57	1	HF 2n	tail & adipose	Hypoxia & Temperature
3D9.1C2DF2938E	2018-11-22	58	1	HF 2n	tail & adipose	Hypoxia & Temperature
3D9.1C2DED5598	2018-11-24	107	1	HF 2n		Hypoxia & Temperature
3D6.1D595D214F	2018-11-21	15	2	HF 2n	tail & adipose	Hypoxia & Temperature
3D9.1C2DF4266E	2018-11-21	16	2	HF 2n	tail & adipose	Hypoxia & Temperature
3D9.1C2DF07E2D	2018-11-21	17	2	HF 2n	tail & adipose	Hypoxia & Temperature
3D9.1C2DF24F8C	2018-11-21	18	2	HF 2n	tail & adipose	Hypoxia & Temperature
3D9.1C2DECC294	2018-11-21	19	2	HF 2n	tail & adipose	Hypoxia & Temperature
3D6.1D595D210B	2018-11-21	20	2	HF 2n	tail & adipose	Hypoxia & Temperature
3D9.1C2DDA9AE0	2018-11-21	21	2	HF 2n	tail & adipose	Hypoxia & Temperature
3D6.1D595D21A9	2018-11-21	22	2	BW 2n	tail & adipose	Hypoxia & Temperature
3D9.1C2DF86D47	2018-11-21	23	2	HF 2n	tail & adipose	Hypoxia & Temperature
3D6.1D595D214D	2018-11-21	24	2	HF 2n	tail & adipose	Hypoxia & Temperature
3D6.1D595D213A	2018-11-21	25	2	HF 2n	tail & adipose	Hypoxia & Temperature
3D9.1C2DF31E54	2018-11-21	26	2	HF 2n	tail & adipose	Hypoxia & Temperature
3D6.1D595D1FD8	2018-11-21	27	2	BW 2n	tail & adipose	Hypoxia & Temperature
3D6.1D595D1F63	2018-11-21	28	2	BW 2n	tail & adipose	Hypoxia & Temperature
3D9.1C2DE7A6DE	2018-11-21	29	2	HF 2n	tail & adipose	Hypoxia & Temperature
3D6.1D595D2251	2018-11-21	30	2	BW 2n	tail & adipose	Hypoxia & Temperature
3D9.1C2DF3ADC6	2018-11-21	31	2	HF 2n	tail & adipose	Hypoxia & Temperature
3D6.1D595D2237	2018-11-21	32	2	HF 2n	tail & adipose	Hypoxia & Temperature
3D9.1C2DF24911	2018-11-21	33	2	HF 2n	tail & adipose	Hypoxia & Temperature
3D6.1D595D1F66	2018-11-21	34	2	HF 2n	tail & adipose	Hypoxia & Temperature
3D6.1D595D23EF	2018-11-22	59	2	BW 2n	tail & adipose	Hypoxia & Temperature
3D6.1D595D23FA	2018-11-22	60	2	BW 2n	tail & adipose	Hypoxia & Temperature
3D9.1C2DEE6E06	2018-11-22	61	2	HF 2n	tail & adipose	Hypoxia & Temperature
3D6.1D595D1F91	2018-11-23	81	2	HF 2n		Hypoxia & Temperature
3D9.1C2DDAE13E	2018-11-23	82	2	HF 2n		Hypoxia & Temperature
3D9.1C2DDC8C56	2018-11-27	134	2	HF 2n		Hypoxia & Temperature
3D6.1D595D2064	2018-11-21	35	3	HF 2n	tail & adipose; PTM	Hypoxia & Temperature
3D6.1D595D2108	2018-11-21	36	3	CL 2n	tail & adipose; PTM	Hypoxia & Temperature
3D9.1C2DEDA7E1	2018-11-22	62	3	HF 2n	tail & adipose	Hypoxia & Temperature
3D9.1C2DF09569	2018-11-22	63	3	HF 2n	tail & adipose	Hypoxia & Temperature
3D9.1C2DF0DD45	2018-11-22	64	3	HF 2n	tail & adipose	Hypoxia & Temperature
3D6.1D595D21C6	2018-11-22	65	3	HF 2n	tail & adipose	Hypoxia & Temperature
3D9.1C2DDA1486	2018-11-22	66	3	HF 2n	tail & adipose	Hypoxia & Temperature
3D9.1C2DF26D2E	2018-11-22	67	3	HF 2n	tail & adipose	Hypoxia & Temperature
3D6.1D595D2162	2018-11-22	68	3	HF 2n	tail & adipose	Hypoxia & Temperature
3D6.1D595D2163	2018-11-22	69	3	BW 2n	tail & adipose	Hypoxia & Temperature
3D9.1C2DF269C9	2018-11-22	70	3	HF 2n	tail & adipose	Hypoxia & Temperature
3D9.1C2DE9E4AC	2018-11-22	71	3	HF 2n	tail & adipose	Hypoxia & Temperature
3D6.1D595D219D	2018-11-22	72	3	HF 2n	tail & adipose	Hypoxia & Temperature
3D9.1C2DED22E8	2018-11-22	73	3	HF 2n	tail & adipose	Hypoxia & Temperature
3D6.1D595D2398	2018-11-22	74	3	HF 2n	tail & adipose	Hypoxia & Temperature
3D9.1C2DEFCB7A	2018-11-22	75	3	HF 2n	tail & adipose	Hypoxia & Temperature
3D9.1C2DF19C86	2018-11-22	76	3	HF 2n	tail & adipose	Hypoxia & Temperature
3D6.1D595D23DC	2018-11-22	77	3	HF 2n	tail & adipose	Hypoxia & Temperature
3D9.1C2DEF84B3	2018-11-22	78	3	HF 2n	tail & adipose	Hypoxia & Temperature
3D6.1D595D222B	2018-11-22	79	3	BW 2n	tail & adipose	Hypoxia & Temperature
3D9.1C2DF3E953	2018-11-22	80	3	HF 2n	tail & adipose	Hypoxia & Temperature
3D6.1D595D2050	2018-11-23	83	3	HF 2n		Hypoxia & Temperature
3D9.1C2DE1D109	2018-11-24	108	3	HF 2n		Hypoxia & Temperature
3D6.1D595D1FF1	2018-11-23	84	4	BW 2n		Hypoxia & Temperature
3D9.1C2DF0BB6D	2018-11-23	85	4	HF 2n		Hypoxia & Temperature
3D9.1C2DEDEDF4	2018-11-23	86	4	HF 2n		Hypoxia & Temperature
3D9.1C2DD8CEC5	2018-11-23	87	4	HF 2n		Hypoxia & Temperature
3D9.1C2DEFE803	2018-11-23	88	4	HF 2n		Hypoxia & Temperature
3D6.1D595D2101	2018-11-23	89	4	HF 2n		Hypoxia & Temperature
3D6.1D595D230E	2018-11-23	90	4	BW 2n		Hypoxia & Temperature
3D9.1C2DE40186	2018-11-23	91	4	HF 2n		Hypoxia & Temperature
3D9.1C2DF2B014	2018-11-23	92	4	HF 2n		Hypoxia & Temperature
3D9.1C2DF3E48C	2018-11-23	93	4	HF 2n		Hypoxia & Temperature
3D9.1C2DEFFFE9	2018-11-23	94	4	HF 2n		Hypoxia & Temperature
3D9.1C2DE66B8F	2018-11-23	95	4	HF 2n		Hypoxia & Temperature
3D9.1C2DF3885B	2018-11-23	96	4	HF 2n		Hypoxia & Temperature
3D6.1D595D2282	2018-11-23	97	4	HF 2n		Hypoxia & Temperature
3D6.1D595D215C	2018-11-23	98	4	HF 2n		Hypoxia & Temperature
3D9.1C2DF3E46A	2018-11-23	99	4	HF 2n		Hypoxia & Temperature
3D9.1C2DE5C8B1	2018-11-23	100	4	HF 2n		Hypoxia & Temperature
3D6.1D595D21D9	2018-11-23	101	4	HF 2n		Hypoxia & Temperature
3D9.1C2DD9D69C	2018-11-23	102	4	HF 2n		Hypoxia & Temperature
3D9.1C2DE1B613	2018-11-23	103	4	HF 2n		Hypoxia & Temperature
3D6.1D595D2075	2018-11-23	104	4	BW 2n		Hypoxia & Temperature
3D6.1D595D203D	2018-11-23	105	4	HF 2n		Hypoxia & Temperature
3D6.1D595D2271	2018-11-23	106	4	BW 2n		Hypoxia & Temperature
3D6.1D595D2070	2018-11-24	111	4	BW 2n		Hypoxia & Temperature
3D6.1D595D2207	2018-11-24	112	4	BW 2n		Hypoxia & Temperature
3D9.1C2DEFD78A	2018-11-24	113	4	HF 2n		Hypoxia & Temperature
3D9.1C2DF1CEEF	2018-11-24	114	4	HF 2n		Hypoxia & Temperature
3D9.1C2DE1BA0B	2018-11-26	132	4	HF 2n		Hypoxia & Temperature
3D9.1C2DE58398	2018-11-28	153	4	HF 2n		Hypoxia & Temperature
3D6.1D595D22E5	2018-11-01	43	5	BW 2n	dorsal fin & adipose	Hypoxia Only
3D6.1D595D2194	2018-11-25	109	5	BW 2n		Hypoxia & Temperature
3D9.1C2DE42A6C	2018-11-25	110	5	HF 2n		Hypoxia & Temperature
3D9.1C2DDFCE40	2018-11-24	115	5	HF 2n		Hypoxia & Temperature
3D9.1C2DF1FEB2	2018-11-24	116	5	HF 2n		Hypoxia & Temperature
3D9.1C2DD8BA8A	2018-11-24	117	5	HF 2n		Hypoxia & Temperature
3D9.1C2DEE3871	2018-11-24	118	5	HF 2n		Hypoxia & Temperature
3D6.1D595D2140	2018-11-24	119	5	HF 2n		Hypoxia & Temperature
3D9.1C2DE53E2C	2018-11-24	120	5	HF 2n		Hypoxia & Temperature
3D9.1C2DF833AF	2018-11-24	121	5	HF 2n		Hypoxia & Temperature
3D6.1D595D21E7	2018-11-24	122	5	HF 2n		Hypoxia & Temperature
3D9.1C2DF369AD	2018-11-24	123	5	HF 2n		Hypoxia & Temperature
3D9.1C2DED8477	2018-11-24	124	5	HF 2n		Hypoxia & Temperature
3D6.1D595D230B	2018-11-24	125	5	BW 2n		Hypoxia & Temperature
3D9.1C2DECDFCD	2018-11-24	126	5	HF 2n		Hypoxia & Temperature
3D9.1C2DF2F3C3	2018-11-24	127	5	HF 2n		Hypoxia & Temperature
3D9.1C2DF17B50	2018-11-24	128	5	HF 2n		Hypoxia & Temperature
3D6.1D595D237B	2018-11-24	129	5	HF 2n		Hypoxia & Temperature
3D9.1C2DE1C94B	2018-11-24	130	5	HF 2n		Hypoxia & Temperature
3D6.1D595D23FD	2018-11-24	131	5	HF 2n		Hypoxia & Temperature
3D6.1D595D2035	2018-11-26	133	5	BW 2n		Hypoxia & Temperature
3D6.1D595D2302	2018-11-27	135	5	BW 2n		Hypoxia & Temperature
3D6.001856490E	2018-12-07	279	5	BW 2n		Hypoxia & Temperature
3D6.1D595D2146	2018-12-13	358	5	CL 2n		Hypoxia & Temperature
3D6.1D595D2076	2018-12-13	359	5	BW 2n	tail/ dorsal	Hypoxia & Temperature
3D6.1D595D23C2	2018-11-27	136	6	HF 2n		Hypoxia & Temperature
3D9.1C2DF3B48A	2018-11-27	137	6	HF 2n		Hypoxia & Temperature
3D9.1C2DED3F1D	2018-11-27	138	6	HF 2n		Hypoxia & Temperature
3D6.1D595D224B	2018-11-27	139	6	HF 2n		Hypoxia & Temperature
3D6.1D595D214C	2018-11-27	140	6	HF 2n		Hypoxia & Temperature
3D6.1D595D202B	2018-11-27	141	6	HF 2n		Hypoxia & Temperature
3D6.1D595D23E8	2018-11-27	142	6	HF 2n		Hypoxia & Temperature
3D9.1C2DF29D4D	2018-11-27	143	6	HF 2n		Hypoxia & Temperature
3D6.1D595D1FBD	2018-11-27	144	6	HF 2n		Hypoxia & Temperature
3D6.1D595D21EA	2018-11-27	145	6	HF 2n		Hypoxia & Temperature
3D6.1D595D2104	2018-11-27	146	6	HF 2n		Hypoxia & Temperature
3D9.1C2DE38C55	2018-11-27	147	6	HF 2n		Hypoxia & Temperature
3D9.1C2DEFC444	2018-11-27	148	6	HF 2n		Hypoxia & Temperature
3D9.1C2DD94451	2018-11-27	149	6	HF 2n		Hypoxia & Temperature
3D9.1C2DD88CE2	2018-11-27	150	6	HF 2n		Hypoxia & Temperature
3D9.1C2DF2248E	2018-11-27	151	6	HF 2n		Hypoxia & Temperature
3D6.1D595D20FC	2018-11-29	178	6	BW 2n		Hypoxia & Temperature
3D9.1C2DE46A38	2018-11-28	156	7	HF 2n		Hypoxia & Temperature
3D9.1C2DF3C23A	2018-11-28	157	7	HF 2n		Hypoxia & Temperature
3D9.1C2DEE0DF5	2018-11-28	158	7	HF 2n		Hypoxia & Temperature
3D9.1C2DF05F90	2018-11-28	159	7	HF 2n		Hypoxia & Temperature
3D9.1C2DEDF36F	2018-11-28	160	7	HF 2n		Hypoxia & Temperature
3D6.1D595D2303	2018-11-28	161	7	HF 2n		Hypoxia & Temperature
3D6.1D595D2119	2018-11-28	162	7	HF 2n		Hypoxia & Temperature
3D6.1D595D216D	2018-11-28	163	7	HF 2n		Hypoxia & Temperature
3D9.1C2DF8469A	2018-11-28	164	7	HF 2n		Hypoxia & Temperature
3D9.1C2DDCBE9B	2018-11-28	165	7	HF 2n		Hypoxia & Temperature
3D9.1C2DEFD919	2018-11-28	166	7	HF 2n		Hypoxia & Temperature
3D9.1C2DE77D9B	2018-11-28	167	7	HF 2n		Hypoxia & Temperature
3D6.1D595D2215	2018-11-28	168	7	HF 2n		Hypoxia & Temperature
3D9.1C2DF351E5	2018-11-28	169	7	HF 2n		Hypoxia & Temperature
3D9.1C2DEDF6F2	2018-11-28	170	7	HF 2n		Hypoxia & Temperature
3D9.1C2DE75E25	2018-11-28	171	7	HF 2n		Hypoxia & Temperature
3D9.1C2DF38F2F	2018-11-28	172	7	HF 2n		Hypoxia & Temperature
3D6.1D595D211D	2018-11-28	173	7	HF 2n		Hypoxia & Temperature
3D6.1D595D22FE	2018-11-28	174	7	BW 2n		Hypoxia & Temperature
3D6.1D595D2134	2018-11-28	175	7	BW 2n		Hypoxia & Temperature
3D6.1D595D20F8	2018-11-28	176	7	HF 2n		Hypoxia & Temperature
3D9.1C2DF22879	2018-11-28	177	7	HF 2n		Hypoxia & Temperature
3D9.1C2DF20329	2018-11-29	179	7	HF 2n		Hypoxia & Temperature
3D6.001856493F	2018-11-21	37	8	BW 2n	tail & adipose	Hypoxia Only
3D6.001856490F	2018-11-15	40	8	BW 2n	tail & adipose	Hypoxia Only
3D6.1D595D211C	2018-11-01	45	8	BW 2n	dorsal fin & adipose	Hypoxia Only
3D6.1D595D2263	2018-11-27	152	8	BW 2n		Hypoxia Only
3D6.1D595D20ED	2018-12-05	239	8	BW 2n		Hypoxia Only
3D6.1D595D21B8	2018-12-07	280	8	CL 2n		Hypoxia Only
3D6.1D595D23C9	2018-12-08	299	8	CL 2n		Hypoxia Only
3D9.1C2DE9D0F0	2018-12-11	333	8	HF 2n		Hypoxia & Temperature
3D9.1C2DEC959F	2018-12-11	334	8	HF 2n		Hypoxia & Temperature
3D9.1C2DF28463	2018-12-11	335	8	HF 2n		Hypoxia & Temperature
3D9.1C2DE7F5E4	2018-12-11	336	8	HF 2n		Hypoxia & Temperature
3D6.1D595D2138	2018-12-11	337	8	HF 2n		Hypoxia & Temperature
3D6.1D595D21F2	2018-12-11	338	8	HF 2n		Hypoxia & Temperature
3D9.1C2DDB3463	2018-12-11	339	8	HF 2n		Hypoxia & Temperature
3D9.1C2DEF25CD	2018-12-11	340	8	HF 2n		Hypoxia & Temperature
3D9.1C2DF1CCE7	2018-12-11	341	8	HF 2n		Hypoxia & Temperature
3D9.1C2DED2474	2018-12-11	342	8	HF 2n		Hypoxia & Temperature
3D9.1C2DE4B948	2018-12-11	343	8	HF 2n		Hypoxia & Temperature
3D9.1C2DF00825	2018-12-11	344	8	HF 2n		Hypoxia & Temperature
3D6.1D595D22CA	2018-12-11	345	8	HF 2n		Hypoxia & Temperature
3D9.1C2DEC7A80	2018-12-11	346	8	HF 2n		Hypoxia & Temperature
3D6.1D595D2201	2018-12-11	347	8	HF 2n		Hypoxia & Temperature
3D6.1D595D1FAD	2018-12-11	348	8	HF 2n		Hypoxia & Temperature
3D6.1D595D2247	2018-12-11	349	8	HF 2n		Hypoxia & Temperature
3D6.1D595D2257	2018-12-11	350	8	BW 2n		Hypoxia & Temperature
3D6.1D595D2372	2018-12-11	351	8	BW 2n		Hypoxia & Temperature
3D9.1C2DF2B31F	2018-12-11	352	8	HF 2n		Hypoxia & Temperature
3D9.1C2DED2EC7	2018-12-11	353	8	HF 2n		Hypoxia & Temperature
3D6.1D595D21CB	2018-12-12	356	8	BW 2n		Hypoxia & Temperature
3D6.1D595D23EB	2018-12-13	360	8	BW 2n		Hypoxia & Temperature
3D9.1C2DDBFD7E	2018-12-13	361	8	HF 2n		Hypoxia & Temperature
3D9.1C2DF81E10	2018-11-16	41	9	HF 2n	tail & adipose	Hypoxia Only
3D9.1C2DF40C8F	2018-11-28	154	9	HF 2n	Dorsal fin sample	Hypoxia & Temperature
3D6.1D595D22C7	2018-11-28	155	9	BW 2n		Hypoxia & Temperature
3D9.1C2DEC7888	2018-11-30	182	9	HF 2n		Hypoxia & Temperature
3D9.1C2DEDFE80	2018-11-30	183	9	HF 2n		Hypoxia & Temperature
3D9.1C2DF37939	2018-11-30	184	9	HF 2n		Hypoxia & Temperature
3D6.1D595D217B	2018-11-30	185	9	BW 2n		Hypoxia & Temperature
3D9.1C2DF0B504	2018-11-30	186	9	HF 2n		Hypoxia & Temperature
3D6.1D595D2087	2018-11-30	187	9	BW 2n		Hypoxia & Temperature
3D6.1D595D2226	2018-11-30	188	9	BW 2n		Hypoxia & Temperature
3D6.1D595D20EE	2018-11-30	189	9	HF 2n		Hypoxia & Temperature
3D6.1D595D20C3	2018-11-30	190	9	HF 2n		Hypoxia & Temperature
3D6.1D595D2059	2018-11-30	191	9	BW 2n		Hypoxia & Temperature
3D9.1C2DD94CEF	2018-11-30	192	9	HF 2n		Hypoxia & Temperature
3D9.1C2DF827CB	2018-11-30	193	9	HF 2n		Hypoxia & Temperature
3D9.1C2DED5536	2018-11-30	194	9	HF 2n		Hypoxia & Temperature
3D9.1C2DF212A6	2018-11-30	195	9	HF 2n		Hypoxia & Temperature
3D9.1C2DF27E5E	2018-11-30	196	9	HF 2n		Hypoxia & Temperature
3D6.1D595D206F	2018-11-30	197	9	BW 2n		Hypoxia & Temperature
3D9.1C2DEE4FB1	2018-11-30	198	9	HF 2n		Hypoxia & Temperature
3D6.1D595D2273	2018-11-30	199	9	HF 2n		Hypoxia & Temperature
3D6.1D595D2150	2018-12-01	200	9	HF 2n		Hypoxia & Temperature
3D9.1C2DDD02DE	2018-12-01	201	9	HF 2n		Hypoxia & Temperature
3D6.1D595D2267	2018-12-02	219	9	HF 2n		Hypoxia & Temperature
3D6.1D595D2397	2018-11-04	48	10	BW 2n	tail & adipose	Hypoxia Only
3D6.1D595D2330	2018-11-30	180	10	CL 2n	Dead in hot water	Hypoxia & Temperature
3D6.1D595D216B	2018-12-01	202	10	HF 2n		Hypoxia & Temperature
3D6.1D597A2FDF	2018-12-01	203	10	HF 2n		Hypoxia & Temperature
3D9.1C2DECC267	2018-12-01	204	10	HF 2n		Hypoxia & Temperature
3D6.1D595D2166	2018-12-01	205	10	HF 2n		Hypoxia & Temperature
3D6.1D595D2156	2018-12-01	206	10	CL 2n		Hypoxia & Temperature
3D9.1C2DF2F316	2018-12-01	207	10	HF 2n		Hypoxia & Temperature
3D9.1C2DEFB5FC	2018-12-01	208	10	HF 2n		Hypoxia & Temperature
3D6.1D595D20AA	2018-12-01	209	10	HF 2n		Hypoxia & Temperature
3D9.1C2DF89008	2018-12-01	210	10	HF 2n		Hypoxia & Temperature
3D9.1C2DF3354E	2018-12-01	211	10	HF 2n		Hypoxia & Temperature
3D9.1C2DD92770	2018-12-01	212	10	HF 2n		Hypoxia & Temperature
3D6.1D595D20E1	2018-12-01	213	10	HF 2n		Hypoxia & Temperature
3D6.1D595D232C	2018-12-01	214	10	BW 2n		Hypoxia & Temperature
3D6.1D595D2258	2018-12-01	215	10	HF 2n		Hypoxia & Temperature
3D9.1C2DF2A794	2018-12-01	216	10	HF 2n		Hypoxia & Temperature
3D9.1C2DD962C8	2018-12-01	217	10	HF 2n		Hypoxia & Temperature
3D9.1C2DE3ADD3	2018-12-01	218	10	HF 2n		Hypoxia & Temperature
3D9.1C2DEFC2EA	2018-12-02	220	10	HF 2n		Hypoxia & Temperature
3D6.1D595D21FA	2018-12-02	221	10	BW 2n		Hypoxia & Temperature
3D6.1D595D2173	2018-12-03	222	10	HF 2n		Hypoxia & Temperature
3D6.1D595D22A9	2018-12-03	223	10	HF 2n		Hypoxia & Temperature
3D6.1D595D23A1	2018-12-04	224	11	HF 2n		Hypoxia & Temperature
3D9.1C2DDAB86C	2018-12-04	225	11	HF 2n		Hypoxia & Temperature
3D9.1C2DEEE45E	2018-12-04	226	11	HF 2n		Hypoxia & Temperature
3D6.1D595D20D2	2018-12-04	227	11	BW 2n		Hypoxia & Temperature
3D9.1C2DF1F960	2018-12-04	228	11	HF 2n		Hypoxia & Temperature
3D9.1C2DED743F	2018-12-04	229	11	HF 2n		Hypoxia & Temperature
3D9.1C2DF84B22	2018-12-04	230	11	HF 2n		Hypoxia & Temperature
3D6.1D595D20AC	2018-12-04	231	11	HF 2n		Hypoxia & Temperature
3D6.1D595D1FC3	2018-12-04	232	11	HF 2n		Hypoxia & Temperature
3D9.1C2DE72895	2018-12-04	233	11	HF 2n		Hypoxia & Temperature
3D9.1C2DDAA383	2018-12-04	234	11	HF 2n		Hypoxia & Temperature
3D9.1C2DEFD79D	2018-12-04	235	11	HF 2n		Hypoxia & Temperature
3D6.1D595D2155	2018-12-04	236	11	HF 2n		Hypoxia & Temperature
3D6.1D595D2396	2018-12-04	237	11	HF 2n		Hypoxia & Temperature
3D6.0018564944	2018-12-06	254	11	BW 2n		Hypoxia & Temperature
3D6.1D595D239A	2018-11-15	38	12	BW 2n	tail & adipose	Hypoxia Only
3D6.1D595D20AF	2018-11-15	39	12	BW 2n	tail & adipose	Hypoxia Only
3D6.1D595D21A5	2018-11-21	42	12	BW 2n	dorsal fin & adipose	Hypoxia Only
3D6.1D595D2037	2018-11-13	44	12	CL 2n	dorsal fin & adipose	Hypoxia Only
3D6.1D595D2219	2018-11-07	47	12	CL 2n	tail & adipose	Hypoxia Only
3D6.001856491A	2018-11-22	56	12	HF 2n	tail & adipose	Hypoxia & Temperature
3D6.1D595D2395	2018-11-30	181	12	CL 2n	Flesh & skin sample	Hypoxia & Temperature
3D6.1D595D2200	2018-12-04	238	12	BW 2n	Euthenized; LOE 24.6 DV	Hypoxia & Temperature
3D9.1C2DEE7486	2018-12-05	240	12	HF 2n		Hypoxia & Temperature
3D9.1C2DF1BD92	2018-12-05	241	12	HF 2n		Hypoxia & Temperature
3D9.1C2DF85A50	2018-12-05	242	12	HF 2n		Hypoxia & Temperature
3D6.1D595D2193	2018-12-05	243	12	BW 2n		Hypoxia & Temperature
3D9.1C2DEE9224	2018-12-05	244	12	HF 2n		Hypoxia & Temperature
3D6.1D595D2275	2018-12-05	245	12	HF 2n		Hypoxia & Temperature
3D6.1D595D216F	2018-12-05	246	12	HF 2n		Hypoxia & Temperature
3D9.1C2DE8DB19	2018-12-05	247	12	HF 2n		Hypoxia & Temperature
3D9.1C2DEDC4A0	2018-12-05	248	12	HF 2n		Hypoxia & Temperature
3D9.1C2DDB9412	2018-12-05	249	12	HF 2n		Hypoxia & Temperature
3D6.1D595D2221	2018-12-05	250	12	HF 2n		Hypoxia & Temperature
3D6.1D595D1F6F	2018-12-05	251	12	BW 2n		Hypoxia & Temperature
3D6.1D595D2307	2018-12-05	252	12	HF 2n		Hypoxia & Temperature
3D6.1D595D2046	2018-12-05	253	12	BW 2n		Hypoxia & Temperature
3D6.1D595D23A0	2018-12-06	255	12	HF 2n		Hypoxia & Temperature
3D9.1C2DF24F5E	2018-12-07	281	12	HF 2n		Hypoxia & Temperature
3D6.1D595D213F	2018-12-08	300	12	HF 2n		Hypoxia & Temperature
3D6.1D595D21A6	2018-12-08	301	12	HF 2n		Hypoxia & Temperature
3D6.1D595D2045	2018-12-08	302	12	HF 2n		Hypoxia & Temperature
3D9.1C2DF830CF	2018-12-08	303	12	HF 2n		Hypoxia & Temperature
3D6.1D595D21D4	2018-12-11	354	12	HF 2n	chunk of flesh	Hypoxia & Temperature
3D6.1D595D23AC	2018-12-13	362	12	CL 2n	dorsal ?? (hard to read written comment - Nic to verify)	Hypoxia & Temperature
3D6.1D595D22E2	2018-12-13	363	12	BW 2n		Hypoxia & Temperature
3D9.1C2DE5C10E	2018-12-06	256	13	HF 2n		Hypoxia & Temperature
3D9.1C2DF29739	2018-12-06	257	13	HF 2n		Hypoxia & Temperature
3D9.1C2DF039CB	2018-12-06	258	13	HF 2n		Hypoxia & Temperature
3D6.1D595D2236	2018-12-06	259	13	HF 2n		Hypoxia & Temperature
3D9.1C2DD9ADC3	2018-12-06	260	13	HF 2n		Hypoxia & Temperature
3D6.1D595D2106	2018-12-06	261	13	HF 2n		Hypoxia & Temperature
3D9.1C2DD8EFA9	2018-12-06	262	13	HF 2n		Hypoxia & Temperature
3D9.1C2DEA08EA	2018-12-06	263	13	HF 2n		Hypoxia & Temperature
3D6.1D595D1FA4	2018-12-06	264	13	HF 2n		Hypoxia & Temperature
3D6.1D595D22DF	2018-12-06	265	13	BW 2n		Hypoxia & Temperature
3D6.1D595D2192	2018-12-06	267	13	HF 2n		Hypoxia & Temperature
3D6.1D595D20BA	2018-12-06	268	13	HF 2n		Hypoxia & Temperature
3D9.1C2DD93DBE	2018-12-06	269	13	HF 2n		Hypoxia & Temperature
3D9.1C2DEF7803	2018-12-06	270	13	HF 2n		Hypoxia & Temperature
3D6.1D595D2218	2018-12-06	271	13	HF 2n		Hypoxia & Temperature
3D6.1D595D214B	2018-12-06	272	13	HF 2n		Hypoxia & Temperature
3D6.1D595D1F87	2018-12-06	273	13	HF 2n		Hypoxia & Temperature
3D6.1D595D20EF	2018-12-06	274	13	HF 2n		Hypoxia & Temperature
3D9.1C2DECB4A3	2018-12-06	275	13	HF 2n		Hypoxia & Temperature
3D9.1C2DDB1BE3	2018-12-06	276	13	HF 2n		Hypoxia & Temperature
3D9.1C2DEAA28F	2018-12-06	278	13	HF 2n		Hypoxia & Temperature
3D6.1D595D2031	2018-12-07	282	13	HF 2n		Hypoxia & Temperature
3D6.1D595D2265	2018-12-08	304	13	HF 2n		Hypoxia & Temperature
3D9.1C2DE885AF	2018-12-09	325	13	HF 2n		Hypoxia & Temperature
3D9.1C2DF2E43A	Dec 8, 2018?	329	13	HF 2n		Hypoxia & Temperature
3D6.1D595D23F8	2018-11-10	46	14	CL 2n	tail & adipose	Hypoxia Only
3D6.1D595D2383	2018-11-09	49	14	BW 2n	tail & adipose	Hypoxia Only
3D6.1D595D21E4	2018-11-09	50	14	CL 2n	tail & adipose	Hypoxia Only
3D6.1D595D23FB	2018-11-09	51	14	BW 2n	tail & adipose	Hypoxia Only
3D6.1D595D22A0	2018-11-09	52	14	BW 2n	tail & adipose	Hypoxia Only
3D6.1D595D22B1	2018-11-22	55	14	BW 2n	tail & adipose	Hypoxia & Temperature
3D6.1D595D2130	2018-12-07	283	14	HF 2n		Hypoxia & Temperature
3D6.1D595D20B1	2018-12-07	284	14	BW 2n		Hypoxia & Temperature
3D6.1D595D21EC	2018-12-07	285	14	BW 2n		Hypoxia & Temperature
3D6.1D597A2FDE	2018-12-07	286	14	HF 2n		Hypoxia & Temperature
3D6.1D595D23CA	2018-12-07	287	14	HF 2n		Hypoxia & Temperature
3D9.1C2DEF1241	2018-12-07	288	14	HF 2n		Hypoxia & Temperature
3D6.1D595D2197	2018-12-07	289	14	BW 2n		Hypoxia & Temperature
3D9.1C2DDA472E	2018-12-07	290	14	HF 2n		Hypoxia & Temperature
3D6.1D597A2FC7	2018-12-07	291	14	HF 2n		Hypoxia & Temperature
3D6.1D595D23EE	2018-12-07	292	14	BW 2n		Hypoxia & Temperature
3D6.1D595D1F52	2018-12-07	293	14	HF 2n		Hypoxia & Temperature
3D9.1C2DF80946	2018-12-07	294	14	HF 2n		Hypoxia & Temperature
3D6.1D595D2074	2018-12-07	295	14	HF 2n		Hypoxia & Temperature
3D6.1D595D231B	2018-12-07	296	14	BW 2n		Hypoxia & Temperature
3D6.1D595D22CB	2018-12-07	297	14	HF 2n		Hypoxia & Temperature
3D6.1D597A2FAF	2018-12-07	298	14	HF 2n		Hypoxia & Temperature
3D6.1D597A3005	2018-12-08	305	14	HF 2n		Hypoxia & Temperature
3D9.1C2DE90F7A	2018-12-08	306	14	HF 2n		Hypoxia & Temperature
3D6.1D597A2FD3	2018-12-09	326	14	HF 2n		Hypoxia & Temperature
3D6.1D595D21B0	2018-12-10	330	14	BW 2n		Hypoxia & Temperature
3D6.1D595D225C	2018-12-10	331	14	BW 2n		Hypoxia & Temperature
3D6.1D595D200F	2018-12-11	355	14	BW 2n		Hypoxia & Temperature
3D6.1D595D2057	2018-12-13	364	14	BW 2n		Hypoxia & Temperature
3D6.1D597A2FF6	2018-12-08	307	15	HF 2n		Hypoxia & Temperature
3D9.1C2DEE0F17	2018-12-08	308	15	HF 2n		Hypoxia & Temperature
3D6.1D597A2FD6	2018-12-08	309	15	HF 2n		Hypoxia & Temperature
3D6.1D597A2FB7	2018-12-08	310	15	HF 2n		Hypoxia & Temperature
3D9.1C2DE1D372	2018-12-08	311	15	HF 2n		Hypoxia & Temperature
3D6.0018564969	2018-12-08	312	15	BW 2n		Hypoxia & Temperature
3D6.1D597A3000	2018-12-08	313	15	HF 2n		Hypoxia & Temperature
3D9.1C2DF254D8	2018-12-08	314	15	HF 2n		Hypoxia & Temperature
3D9.1C2DEF86CA	2018-12-08	315	15	HF 2n		Hypoxia & Temperature
3D6.1D597A2FF1	2018-12-08	316	15	HF 2n		Hypoxia & Temperature
3D6.1D597A2FD2	2018-12-08	317	15	HF 2n		Hypoxia & Temperature
3D6.1D597A2FB6	2018-12-08	318	15	HF 2n		Hypoxia & Temperature
3D6.1D597A2FB8	2018-12-08	319	15	HF 2n		Hypoxia & Temperature
3D6.1D595D23BB	2018-12-08	320	15	HF 2n		Hypoxia & Temperature
3D6.1D597A2FC9	2018-12-08	321	15	HF 2n		Hypoxia & Temperature
3D9.1C2DECEBBB	2018-12-08	322	15	HF 2n		Hypoxia & Temperature
3D6.0018564928	2018-12-08	323	15	HF 2n		Hypoxia & Temperature
3D9.1C2DF81093	2018-12-08	324	15	HF 2n		Hypoxia & Temperature
3D6.1D595D2028	2018-12-09	327	15	BW 2n		Hypoxia & Temperature
3D6.1D595D22E6	2018-12-09	328	15	HF 2n		Hypoxia & Temperature
3D6.1D595D22D6	2018-12-10	332	15	BW 2n		Hypoxia & Temperature
3D6.1D597A2FAD	2018-12-12	357	15	CL 2n		Hypoxia & Temperature

## Sheet: CLBWHFfry2018mortsprop
Trial #	BW	CL	HF
1	11.7647	0	45.4545
2	18.1818	0	62.5
3	6.25	3.33333	58.8235
4	17.6471	0	69.697
5	24.1379	3.22581	51.5152
6	3.22581	0	47.0588
7	5.88235	0	63.6364
8	34.6154	6.66667	60.6061
9	21.4286	0	64.2857
10	8.10811	7.14286	60
11	6.06061	0	39.3939
12	28.5714	13.3333	59.375
13	2.94118	0	72.7273
14	52	6.89655	46.6667
15	10.7143	2.94118	50

## Sheet: PNfry2018morts
HEX Tag ID	Date	DNA ID	Group	Strain	Comments
3D6.1D595D1FFC	2019-02-21	2046	5	PN	Post trial
3D9.1C2DDFCE40	2019-02-21	2047	5	PN	Post trial
3D6.1D595D201F	2019-02-21	2048	5	PN	Post trial
3D6.1D595D214D	2019-02-21	2049	5	PN	Post trial
3D6.1D595D2263	2019-02-21	2050	5	PN	Post trial
3D6.1D595D1FB5	2019-02-21	2051	5	PN	Post trial
3D9.1C2DEE0F17	2019-02-21	2052	5	PN	Post trial
3D6.1D595D200F	2019-02-18	2012	2	PN	post trial
3D6.1D595D2385	2019-02-18	2013	2	PN	post trial
3D6.1D595D2189	2019-02-18	2014	2	PN	post trial
3D6.1D595D224B	2019-02-18	2015	2	PN	post trial
3D6.1D595D1FF8	2019-02-18	2016	2	PN	post trial
3D6.1D595D20AF	2019-02-18	2017	2	PN	post trial
3D9.1C2DED6769	2019-02-18	2018	2	PN	post trial
3D6.1D597A2FF9	2019-02-18	2019	2	PN	post trial
3D6.0018564928	2019-02-19	2025	3	PN	post trial
3D6.1D595D2194	2019-02-19	2026	3	PN	post trial
3D6.1D595D2282	2019-02-19	2027	3	PN	post trial
3D6.1D595D225F	2019-02-19	2028	3	PN	post trial
3D9.1C2DECDFCD	2019-02-19	2029	3	PN	post trial
3D6.1D595D22DD	2019-02-19	2030	3	PN	post trial
3D9.1C2DDC8C56	2019-02-19	2031	3	PN	post trial
3D6.1D597A2F98	2019-02-19	2032	3	PN	post trial
3D9.1C2DEFD20B	2019-02-19	2033	3	PN	post trial
3D6.1D595D205D	2019-02-19	2034	3	PN	post trial
3D9.1C2DF81093	2019-02-19	2035	3	PN	post trial
3D6.1D595D1FE1	2019-02-20	2037	4	PN	post trial
3D6.1D595D22E2	2019-02-20	2038	4	PN	post trial
3D6.1D595D215F	2019-02-20	2039	4	PN	post trial
3D6.1D595D20D2	2019-02-20	2040	4	PN	post trial
3D6.1D595D2395	2019-02-20	2041	4	PN	post trial
3D6.1D595D23BA	2019-02-20	2042	4	PN	post trial
3D6.1D595D2172	2019-02-20	2043	4	PN	post trial
3D9.1C2DF00825	2019-02-20	2044	4	PN	post trial
3D9.1C2DF2F3C3	2019-02-20	2045	4	PN	post trial

## Sheet: PNfry2018mortsprop
Trial #	PN
1	0
2	8.08081
3	11
4	9.27835
5	7.07071

## Sheet: CLBWHFy2018morts
HEX Tag ID	DNA ID	Group	Strain	Comments
3D6.1D595D2012	76	1	HF 2n
3D6.1D595D202E	20	1	HF 2n
3D6.1D595D20A7	53	1	HF 2n
3D6.1D595D20DB	17	1	BW 2n
3D6.1D595D2128	19	1	BW 2n
3D6.1D595D2144	50	1	HF 2n
3D6.1D595D21B1	22	1	CL 2n
3D6.1D595D21D2	55	1	HF 2n
3D6.1D595D21EF	78	1	HF 2n
3D6.1D595D220D	18	1	BW 2n
3D6.1D595D2210	51	1	HF 2n
3D6.1D595D22A5	80	1	HF 2n
3D6.1D595D22D5	21	1	HF 2n
3D6.1D595D22E3	89	1	BW 2n
3D6.1D595D2349	56	1	HF 2n
3D6.1D597A2F51	79	1	HF 2n
3D6.1D597A2F59	75	1	HF 2n
3D6.1D597A2F70	54	1	BW 2n
3D9.1C2DD991A3	81	1	HF 2n
3D9.1C2DE9BCD8	77	1	BW 2n
3D9.2794EAD7D4	52	1	HF 2n
3D6.001856491B	32	2	HF 2n
3D6.1D595D1F9B	33	2	HF 2n
3D6.1D595D1FC5	71	2	HF 2n
3D6.1D595D1FF7	43	2	HF 2n
3D6.1D595D201E	82	2	BW 2n
3D6.1D595D2066	39	2	HF 2n
3D6.1D595D2098	72	2	HF 2n
3D6.1D595D20B2	37	2	HF 2n
3D6.1D595D20C0	36	2	HF 2n
3D6.1D595D210A	29	2	HF 2n
3D6.1D595D2113	84	2	CL 2n
3D6.1D595D2124	35	2	HF 2n
3D6.1D595D212D	40	2	BW 2n
3D6.1D595D215A	24	2	HF 2n
3D6.1D595D2171	30	2	HF 2n
3D6.1D595D217E	41	2	HF 2n
3D6.1D595D21BB	45	2	BW 2n
3D6.1D595D21CC	26	2	BW 2n
3D6.1D595D223F	38	2	HF 2n
3D6.1D595D225A	25	2	HF 2n
3D6.1D595D22CE	28	2	HF 2n
3D6.1D595D2360	68	2	HF 2n
3D6.1D595D23F2	42	2	HF 2n
3D6.1D597A2F79	44	2	BW 2n
3D6.1D597A2F88	31	2	HF 2n
3D6.1D597A2FA0	73	2	CL 2n
3D6.1D597A2FF2	34	2	HF 2n
3D6.1D597A2FFD	74	2	CL 2n
3D9.1C2DD90C6E	23	2	HF 2n
3D9.1C2DF35E87	27	2	HF 2n
3D9.1C2DF3C860	83	2	HF 2n
3D6.1D595D1F5D	61	3	BW 2n
3D6.1D595D1F88	2	3	HF 2n
3D6.1D595D1FAB	70	3	HF 2n
3D6.1D595D2009	14	3	BW 2n
3D6.1D595D202C	1	3	HF 2n
3D6.1D595D20CC	10	3	HF 2n
3D6.1D595D20E2	4	3	HF 2n
3D6.1D595D2136	16	3	HF 2n
3D6.1D595D214A	63	3	HF 2n
3D6.1D595D2151	7	3	HF 2n
3D6.1D595D21C6	6	3	HF 2n
3D6.1D595D21E5	62	3	CL 2n
3D6.1D595D221E	12	3	HF 2n
3D6.1D595D221F	58	3	BW 2n
3D6.1D595D2253	66	3	BW 2n
3D6.1D595D22D2	5	3	HF 2n
3D6.1D595D2305	11	3	HF 2n
3D6.1D595D2339	9	3	CL 2n
3D6.1D595D235B	8	3	HF 2n
3D6.1D595D23AB	67	3	BW 2n
3D6.1D595D23CC	13	3	HF 2n
3D6.1D597A2F50	15	3	HF 2n
3D9.1C2DEF46E4	3	3	HF 2n

## Sheet: CLBWHFy2018mortsprop
Trial #	BW	CL	HF
1	17.6471	3.0303	42.4242
2	15.1515	8.82353	69.697
3	15.1515	6.06061	48.4848

[truncated: 1 more sheets: Allstrainsmortprop]
